# Supplementary material for: Identifying severe COVID-19 risk variants modulating enhancer reporter activity in lung cells
Source: PLoS Genet. 2026 Jul 17;22(7):e1012222. doi: 10.1371/journal.pgen.1012222 (PMC13399529; doi:10.1371/journal.pgen.1012222)
Supplement: S1 Table — Library sequences in fasta format, including single, combinatorial and control sequences. 15 bp adapters on either end in upper case. (TXT) [file pgen.1012222.s008.txt]

>chr1_9046896_9046897_rs61662703_T
ACGCTCTTCCGATCTtttggctctgtgtcctcacccaaatctcatctcaaattgtaatccccatgtgtcaagggaggacctgatgggaggtgattggatTataagggcgagttctcccatgtttttcttgtgataccaagttctcatgagatcggatggttttataaggcagtttcccttctctcAGATCGGAAGAGCAC
>chr1_9046896_9046897_rs61662703_C
ACGCTCTTCCGATCTtttggctctgtgtcctcacccaaatctcatctcaaattgtaatccccatgtgtcaagggaggacctgatgggaggtgattggatCataagggcgagttctcccatgtttttcttgtgataccaagttctcatgagatcggatggttttataaggcagtttcccttctctcAGATCGGAAGAGCAC
>chr1_9055292_9055293_rs59646453_T
ACGCTCTTCCGATCTtccccatctttaaaatggagtggggattagccgggtgcggtggctcacacctgtaatctcagcactttgggaggccaaggcgggTggatcacaaggtcaggaatttgagaccagcctggccaacatggtgaaactccgtctctaataaagatacaaaaaattagctgggtAGATCGGAAGAGCAC
>chr1_9055292_9055293_rs59646453_C
ACGCTCTTCCGATCTtccccatctttaaaatggagtggggattagccgggtgcggtggctcacacctgtaatctcagcactttgggaggccaaggcgggCggatcacaaggtcaggaatttgagaccagcctggccaacatggtgaaactccgtctctaataaagatacaaaaaattagctgggtAGATCGGAAGAGCAC
>chr1_9060493_9060494_rs111063536_C
ACGCTCTTCCGATCTcacaccccacacccccacatgcctccagtacacacacacacctcccacacacaccccacacatacacacccataccccacccccCcacatatgcacacatacatacaccacacacacatcatacacacaccacacacataccccacacacacaccacacacatacacaccAGATCGGAAGAGCAC
>chr1_9060493_9060494_rs111063536_A
ACGCTCTTCCGATCTcacaccccacacccccacatgcctccagtacacacacacacctcccacacacaccccacacatacacacccataccccacccccAcacatatgcacacatacatacaccacacacacatcatacacacaccacacacataccccacacacacaccacacacatacacaccAGATCGGAAGAGCAC
>chr1_9061448_9061449_rs2896012_T
ACGCTCTTCCGATCTtaagtaaggtaggaggatcacttgagccctggagtttgagaccagattgggcaacatagggaaatcctgtctctaccaaaaaaaTtttaaaaattagctgggtgtggtggcacacgcctgtggtcccagctactcacgaggctgaggtgggaggatcacttgagcccaggAGATCGGAAGAGCAC
>chr1_9061448_9061449_rs2896012_A
ACGCTCTTCCGATCTtaagtaaggtaggaggatcacttgagccctggagtttgagaccagattgggcaacatagggaaatcctgtctctaccaaaaaaaAtttaaaaattagctgggtgtggtggcacacgcctgtggtcccagctactcacgaggctgaggtgggaggatcacttgagcccaggAGATCGGAAGAGCAC
>chr1_9062343_9062344_rs57576506_A
ACGCTCTTCCGATCTtaactgtagtaagtactaagaagaaaaacacaggagtggttaaaaagagaggtctggggagcaatatttcagctgaggagaggaAggagaagagagtgattcagagagagggaacagcatgtgggaaggcctgaggcaggcggagctcagaacctttgagcatctggaatAGATCGGAAGAGCAC
>chr1_9062343_9062344_rs57576506_G
ACGCTCTTCCGATCTtaactgtagtaagtactaagaagaaaaacacaggagtggttaaaaagagaggtctggggagcaatatttcagctgaggagaggaGggagaagagagtgattcagagagagggaacagcatgtgggaaggcctgaggcaggcggagctcagaacctttgagcatctggaatAGATCGGAAGAGCAC
>chr1_9062610_9062611_rs2505973_A
ACGCTCTTCCGATCTcctccatgtgctctgtagccaaggagtgggatggaaggatttgaactttaaaaaaattactccaggctgggcacagtggctcacAcctgtaatcccagcagtttgggaggccaaggcgggaggatcacttgagaccaggagtttgagaccagcttgagcaacatggtgaaAGATCGGAAGAGCAC
>chr1_9062610_9062611_rs2505973_G
ACGCTCTTCCGATCTcctccatgtgctctgtagccaaggagtgggatggaaggatttgaactttaaaaaaattactccaggctgggcacagtggctcacGcctgtaatcccagcagtttgggaggccaaggcgggaggatcacttgagaccaggagtttgagaccagcttgagcaacatggtgaaAGATCGGAAGAGCAC
>chr1_9067100_9067101_rs57376231_C
ACGCTCTTCCGATCTgaagagaaaaggccagtgaggccactgccacacaaccactgaggggcaggcagctggctccatactgccagacgccctcctcccCggaccgcgcagcctctgtagccttcgcctgcccccgcatttctccttggctcctacctcccctctcggctgcacttaatgatttcAGATCGGAAGAGCAC
>chr1_9067100_9067101_rs57376231_A
ACGCTCTTCCGATCTgaagagaaaaggccagtgaggccactgccacacaaccactgaggggcaggcagctggctccatactgccagacgccctcctcccAggaccgcgcagcctctgtagccttcgcctgcccccgcatttctccttggctcctacctcccctctcggctgcacttaatgatttcAGATCGGAAGAGCAC
>chr1_9067157_9067158_rs60335016_C
ACGCTCTTCCGATCTctccatactgccagacgccctcctccccggaccgcgcagcctctgtagccttcgcctgcccccgcatttctccttggctcctacCtcccctctcggctgcacttaatgatttcccggattcttacagaccattgggatcgcttccttcagagtgttttgggaagcccagcAGATCGGAAGAGCAC
>chr1_9067157_9067158_rs60335016_A
ACGCTCTTCCGATCTctccatactgccagacgccctcctccccggaccgcgcagcctctgtagccttcgcctgcccccgcatttctccttggctcctacAtcccctctcggctgcacttaatgatttcccggattcttacagaccattgggatcgcttccttcagagtgttttgggaagcccagcAGATCGGAAGAGCAC
>chr1_9068430_9068431_rs1705306_T
ACGCTCTTCCGATCTgaaaactgaggcactgaagagttaaagaacttacccaagtcccacagctagaataggatggagcaggaatgaatcctgggggctTctacttcccaggcccactctttttttttttttttttttgagatgaagtttcgctcttgttgaccaggctggagtgcaatggcgtgAGATCGGAAGAGCAC
>chr1_9068430_9068431_rs1705306_G
ACGCTCTTCCGATCTgaaaactgaggcactgaagagttaaagaacttacccaagtcccacagctagaataggatggagcaggaatgaatcctgggggctGctacttcccaggcccactctttttttttttttttttttgagatgaagtttcgctcttgttgaccaggctggagtgcaatggcgtgAGATCGGAAGAGCAC
>chr1_9069886_9069887_rs770041_A
ACGCTCTTCCGATCTgtctacggtatttccccattgctaaagtctctaccagtcaggctcatggtgaatgactggaagggttatttctgtcaggaacgcAtggcaaacaacagctgtcctccaccctacatgacaccaggtaatctgagggcaacagattgggccactagagacctcaaagatgcAGATCGGAAGAGCAC
>chr1_9069886_9069887_rs770041_G
ACGCTCTTCCGATCTgtctacggtatttccccattgctaaagtctctaccagtcaggctcatggtgaatgactggaagggttatttctgtcaggaacgcGtggcaaacaacagctgtcctccaccctacatgacaccaggtaatctgagggcaacagattgggccactagagacctcaaagatgcAGATCGGAAGAGCAC
>chr1_35671648_35671649_SNP1_ACTTG
ACGCTCTTCCGATCTcccaaagtgctgggattacaggcgtgagccactgcactcagcatcttccttccttcccttccttccttccttccctccctccctACTTGcttgcttgcttgcttgcttgctttctctttctttctttctttctttccttctttctttctttccttgtctctgtctttctcAGATCGGAAGAGCAC
>chr1_35671648_35671649_SNP1_A
ACGCTCTTCCGATCTcccaaagtgctgggattacaggcgtgagccactgcactcagcatcttccttccttcccttccttccttccttccctccctccctActtgcttgcttgcttgcttgctttctctttctttctttctttctttccttctttctttctttccttgtctctgtctttctcAGATCGGAAGAGCAC
>chr1_64926857_64926858_64926857_C
ACGCTCTTCCGATCTaatcccagctctaccacgtgccagctgggaaatcctgggtaagttatttatcccatctgtgcctcaatttcttcatctgtaaaaCaatgatcgtaacacatgctccgtagtattttggtcagcattagaagagttaatgtatgtgaaggcactcagcacagtgtctggacAGATCGGAAGAGCAC
>chr1_64926857_64926858_64926857_T
ACGCTCTTCCGATCTaatcccagctctaccacgtgccagctgggaaatcctgggtaagttatttatcccatctgtgcctcaatttcttcatctgtaaaaTaatgatcgtaacacatgctccgtagtattttggtcagcattagaagagttaatgtatgtgaaggcactcagcacagtgtctggacAGATCGGAAGAGCAC
>chr1_64927850_64927851_64927850_T
ACGCTCTTCCGATCTatgaacacatctgtataatgcaaaagaatacaaagcccctgtatttggctggaagatagcaggtagaatcaggactacagcataTggttgggcaggttgggcactgccaagaatgcccaactgaggtaagaaagtgatggctgaaatccaatctgccttttactagccagAGATCGGAAGAGCAC
>chr1_64927850_64927851_64927850_C
ACGCTCTTCCGATCTatgaacacatctgtataatgcaaaagaatacaaagcccctgtatttggctggaagatagcaggtagaatcaggactacagcataCggttgggcaggttgggcactgccaagaatgcccaactgaggtaagaaagtgatggctgaaatccaatctgccttttactagccagAGATCGGAAGAGCAC
>chr1_64930382_64930383_64930382_A
ACGCTCTTCCGATCTatttataaggaaaaaacaaccccatcaaacagcgggcaaaggaaatgaacagacatttctcaaaagaagacatttatgtggccaAcaaacataggggaaaaaagctcatcatcactgttcattagagaaacgcaaatcaaaaccacgatgagataccatctcatgccagtAGATCGGAAGAGCAC
>chr1_64930382_64930383_64930382_G
ACGCTCTTCCGATCTatttataaggaaaaaacaaccccatcaaacagcgggcaaaggaaatgaacagacatttctcaaaagaagacatttatgtggccaGcaaacataggggaaaaaagctcatcatcactgttcattagagaaacgcaaatcaaaaccacgatgagataccatctcatgccagtAGATCGGAAGAGCAC
>chr1_64930671_64930672_rs10889508_T
ACGCTCTTCCGATCTtggcaattcctcaaggatctagaactagaaataccatttgacccagcaatcccattactgggtatatacccaaatgattataaaTcattctactataaagacacatgcacatatatgtttattgcagcactgttcaccatagcaaatacttggatccaacccaaatgcccAGATCGGAAGAGCAC
>chr1_64930671_64930672_rs10889508_C
ACGCTCTTCCGATCTtggcaattcctcaaggatctagaactagaaataccatttgacccagcaatcccattactgggtatatacccaaatgattataaaCcattctactataaagacacatgcacatatatgtttattgcagcactgttcaccatagcaaatacttggatccaacccaaatgcccAGATCGGAAGAGCAC
>chr1_64935347_64935348_rs11208547_T
ACGCTCTTCCGATCTccatcagcagatgaaatgagaaagaccagtcataactcttttttttgtttgtttgagacagagtttcactcttgttgcccaggcTagagtgcaatggcgtgatcagggctcactgcaacctccgcctcccgggttcaagcgattctcctgcctcagcctcctgagtagctAGATCGGAAGAGCAC
>chr1_64935347_64935348_rs11208547_C
ACGCTCTTCCGATCTccatcagcagatgaaatgagaaagaccagtcataactcttttttttgtttgtttgagacagagtttcactcttgttgcccaggcCagagtgcaatggcgtgatcagggctcactgcaacctccgcctcccgggttcaagcgattctcctgcctcagcctcctgagtagctAGATCGGAAGAGCAC
>chr1_64937461_64937462_rs11208550_A
ACGCTCTTCCGATCTtagaaatttcagccattattctagttgtatggagtcattcaaaatactaattccgaaagaagtttcaaaggtccaacgccgagcAtcttttacctttgctaatttttccataaattgaaagcctttctagaaagaaaggagcgtatcactgttaaacttcaattatacaaAGATCGGAAGAGCAC
>chr1_64937461_64937462_rs11208550_G
ACGCTCTTCCGATCTtagaaatttcagccattattctagttgtatggagtcattcaaaatactaattccgaaagaagtttcaaaggtccaacgccgagcGtcttttacctttgctaatttttccataaattgaaagcctttctagaaagaaaggagcgtatcactgttaaacttcaattatacaaAGATCGGAAGAGCAC
>chr1_64940131_64940132_rs9645414_G
ACGCTCTTCCGATCTaaaatacaagtaactagatgtcaacaaacctataaatcctatgagagcaggcactacacacaggcatactgatagcttcaaggaGagaaaaccggtaagttgacagaaaaacaatagaaggcacaacaggaagtccaaagctagttactatggaacaaatacaccgtgtgAGATCGGAAGAGCAC
>chr1_64940131_64940132_rs9645414_C
ACGCTCTTCCGATCTaaaatacaagtaactagatgtcaacaaacctataaatcctatgagagcaggcactacacacaggcatactgatagcttcaaggaCagaaaaccggtaagttgacagaaaaacaatagaaggcacaacaggaagtccaaagctagttactatggaacaaatacaccgtgtgAGATCGGAAGAGCAC
>chr1_64944858_64944859_64944857_C
ACGCTCTTCCGATCTcgtgaaaatattaacaaaggttgtgagagtccaagtgatttttgtcttttctctggattctaagtcttcaataaataggaataaCttttgtaaaaagttatgaaattaaaaaaacagaacaaaaacttccaaggaagggaggcagcagccaatactgctttaatgcacagAGATCGGAAGAGCAC
>chr1_64944858_64944859_64944857_-
ACGCTCTTCCGATCTcgtgaaaatattaacaaaggttgtgagagtccaagtgatttttgtcttttctctggattctaagtcttcaataaataggaataattttgtaaaaagttatgaaattaaaaaaacagaacaaaaacttccaaggaagggaggcagcagccaatactgctttaatgcacagAGATCGGAAGAGCAC
>chr1_64947147_64947148_rs11208552_G
ACGCTCTTCCGATCTagcaatgggtagttattatctactgggtacagagtttcagttttgcaagatgaaaagagttctggagattagatgtaaaacaacGtgaatgtacttaacactactgaactgtaagcttaaaaatggctcacatggtaaattttatgttgtttattttccacaacttaaaaAGATCGGAAGAGCAC
>chr1_64947147_64947148_rs11208552_T
ACGCTCTTCCGATCTagcaatgggtagttattatctactgggtacagagtttcagttttgcaagatgaaaagagttctggagattagatgtaaaacaacTtgaatgtacttaacactactgaactgtaagcttaaaaatggctcacatggtaaattttatgttgtttattttccacaacttaaaaAGATCGGAAGAGCAC
>chr1_64948270_64948271_rs12046291_A
ACGCTCTTCCGATCTatttattaaatccaaatctaatcaatgactgtttactgactgcctaggtatactgactctcgtatgaaccaagatacacagacaAagcagctcatatactgagcatagtgctaggctctgcagattttgtctgacttaatgcaagcaaagagtgtatctaaaaagctatcAGATCGGAAGAGCAC
>chr1_64948270_64948271_rs12046291_G
ACGCTCTTCCGATCTatttattaaatccaaatctaatcaatgactgtttactgactgcctaggtatactgactctcgtatgaaccaagatacacagacaGagcagctcatatactgagcatagtgctaggctctgcagattttgtctgacttaatgcaagcaaagagtgtatctaaaaagctatcAGATCGGAAGAGCAC
>chr1_64948783_64948784_rs58889545_C
ACGCTCTTCCGATCTtctattttttgtggaaggcttttcaacactcactgcaacacacctggtaaaaataaaatgataaagcttatctctcccacaggaCtatcttccagccatttaacatggcttccacctcacatctccagagtaaatcttgaaatgtggcagcccagaatgttaatggtactAGATCGGAAGAGCAC
>chr1_64948783_64948784_rs58889545_G
ACGCTCTTCCGATCTtctattttttgtggaaggcttttcaacactcactgcaacacacctggtaaaaataaaatgataaagcttatctctcccacaggaGtatcttccagccatttaacatggcttccacctcacatctccagagtaaatcttgaaatgtggcagcccagaatgttaatggtactAGATCGGAAGAGCAC
>chr1_64950268_64950269_rs10889511_C
ACGCTCTTCCGATCTcggatcacaaggtcaggagatcgagaccatcctggccaacatggtgaaaccccgtctctactaaagatacaaaaattagcctggCgtggtggcgggcgcctgtagtcccagctactctggaggctgaggcagcagaatcacttcaacccggaggcagaggttgcagtgagAGATCGGAAGAGCAC
>chr1_64950268_64950269_rs10889511_T
ACGCTCTTCCGATCTcggatcacaaggtcaggagatcgagaccatcctggccaacatggtgaaaccccgtctctactaaagatacaaaaattagcctggTgtggtggcgggcgcctgtagtcccagctactctggaggctgaggcagcagaatcacttcaacccggaggcagaggttgcagtgagAGATCGGAAGAGCAC
>chr1_64951779_64951780_rs12730896_C
ACGCTCTTCCGATCTgtcgcccaggctggagtgcagtggctcgatctctgctcactgcaagctccacctcccgggttcacgccattctcctgcctcagcCtcccgagtagctgggactacaggcgcccgccaccacgcccagctaattttttgtatttttagtagagacagggtttcaccgtgttAGATCGGAAGAGCAC
>chr1_64951779_64951780_rs12730896_T
ACGCTCTTCCGATCTgtcgcccaggctggagtgcagtggctcgatctctgctcactgcaagctccacctcccgggttcacgccattctcctgcctcagcTtcccgagtagctgggactacaggcgcccgccaccacgcccagctaattttttgtatttttagtagagacagggtttcaccgtgttAGATCGGAAGAGCAC
>chr1_64951889_64951890_rs12023040_C
ACGCTCTTCCGATCTcccgccaccacgcccagctaattttttgtatttttagtagagacagggtttcaccgtgttagctaggatggtctcgaatcctgaCctcgtgatccgcccgcctcggcctcccaaagtgctgggattacaggcgtgagccaccgcgccaggcacaagttctgccttttaaaAGATCGGAAGAGCAC
>chr1_64951889_64951890_rs12023040_G
ACGCTCTTCCGATCTcccgccaccacgcccagctaattttttgtatttttagtagagacagggtttcaccgtgttagctaggatggtctcgaatcctgaGctcgtgatccgcccgcctcggcctcccaaagtgctgggattacaggcgtgagccaccgcgccaggcacaagttctgccttttaaaAGATCGGAAGAGCAC
>chr1_64955375_64955376_rs4916014_G
ACGCTCTTCCGATCTggaacagaggatcacacaccaccaggggactatgtgtatacacaccgcttgttggggtagggaggggcagaggaagagaccaggGacatttgaaggggccttgaaagctatggaattctgacagatggaaagcatgaagcacgggaaaagtgcattaaatgaacaagaacAGATCGGAAGAGCAC
>chr1_64955375_64955376_rs4916014_A
ACGCTCTTCCGATCTggaacagaggatcacacaccaccaggggactatgtgtatacacaccgcttgttggggtagggaggggcagaggaagagaccaggAacatttgaaggggccttgaaagctatggaattctgacagatggaaagcatgaagcacgggaaaagtgcattaaatgaacaagaacAGATCGGAAGAGCAC
>chr1_64955388_64955389_rs4244165_G
ACGCTCTTCCGATCTacacaccaccaggggactatgtgtatacacaccgcttgttggggtagggaggggcagaggaagagaccagggacatttgaagggGccttgaaagctatggaattctgacagatggaaagcatgaagcacgggaaaagtgcattaaatgaacaagaacacagaaaagcatgAGATCGGAAGAGCAC
>chr1_64955388_64955389_rs4244165_T
ACGCTCTTCCGATCTacacaccaccaggggactatgtgtatacacaccgcttgttggggtagggaggggcagaggaagagaccagggacatttgaagggTccttgaaagctatggaattctgacagatggaaagcatgaagcacgggaaaagtgcattaaatgaacaagaacacagaaaagcatgAGATCGGAAGAGCAC
>chr1_64956740_64956741_rs12569186_A
ACGCTCTTCCGATCTttcctctcttgttccccagtgtccccagtgccttgaatagtgtctgaaactgtgcaaccagtatttgggggaggtaaggagcagAgaggaaggaaaataaataaaaagggacaactggagctcaggcaaaagtgggtcatctgcacagttttcgcaacatataaatctacAGATCGGAAGAGCAC
>chr1_64956740_64956741_rs12569186_C
ACGCTCTTCCGATCTttcctctcttgttccccagtgtccccagtgccttgaatagtgtctgaaactgtgcaaccagtatttgggggaggtaaggagcagCgaggaaggaaaataaataaaaagggacaactggagctcaggcaaaagtgggtcatctgcacagttttcgcaacatataaatctacAGATCGGAAGAGCAC
>chr1_64957179_64957180_rs11208556_A
ACGCTCTTCCGATCTagaggtggcagtcagtttgcaaagggttaaagaatgagtgggtgggaggaagtgaaggttttcaaggtatttggcagcagaatgAagggaaagaggaaagagaggagaggtgctctaggggcaacagtgagtggatgggatccttccgttttttcatgggacacaaatctAGATCGGAAGAGCAC
>chr1_64957179_64957180_rs11208556_C
ACGCTCTTCCGATCTagaggtggcagtcagtttgcaaagggttaaagaatgagtgggtgggaggaagtgaaggttttcaaggtatttggcagcagaatgCagggaaagaggaaagagaggagaggtgctctaggggcaacagtgagtggatgggatccttccgttttttcatgggacacaaatctAGATCGGAAGAGCAC
>chr1_64959518_64959519_rs1646246240_G
ACGCTCTTCCGATCTaccagcaaaactccctggagtattatctgatttacaagatatttaatttccacacaactctgaagacaccgttttacaaacagGtatacatggtgcctctgccaatagcccacaacttgctaagtaaactgaatcagtgaggtcaacacagtatcttcacattaacttAGATCGGAAGAGCAC
>chr1_64959518_64959519_rs1646246240_GTA
ACGCTCTTCCGATCTaccagcaaaactccctggagtattatctgatttacaagatatttaatttccacacaactctgaagacaccgttttacaaacagGTAtatacatggtgcctctgccaatagcccacaacttgctaagtaaactgaatcagtgaggtcaacacagtatcttcacattaacttAGATCGGAAGAGCAC
>chr1_64961793_64961794_rs4915675_G
ACGCTCTTCCGATCTaaaacaaaggaactcctactcactcctgaaggcccaactcaaatgaagcctcttcaaaaaagcatttgacaagggctccacgcaGgaattagctctcttcagggtcctggagctcttaattctgactgctactacagcatcacccacaatgtgttacagccatgtataccAGATCGGAAGAGCAC
>chr1_64961793_64961794_rs4915675_A
ACGCTCTTCCGATCTaaaacaaaggaactcctactcactcctgaaggcccaactcaaatgaagcctcttcaaaaaagcatttgacaagggctccacgcaAgaattagctctcttcagggtcctggagctcttaattctgactgctactacagcatcacccacaatgtgttacagccatgtataccAGATCGGAAGAGCAC
>chr1_64962419_64962420_rs1039124_G
ACGCTCTTCCGATCTctatcttctggccagagtagacttaaaagaaattatccttttgcttctaaagcaggtcttgcctcgggactgggcagtttatccGcagagcaccaaggaagaatgtgtgcccactgccaactacaaagaatcatggatcataaaccctcagaagtggaggtatcacggaaAGATCGGAAGAGCAC
>chr1_64962419_64962420_rs1039124_A
ACGCTCTTCCGATCTctatcttctggccagagtagacttaaaagaaattatccttttgcttctaaagcaggtcttgcctcgggactgggcagtttatccAcagagcaccaaggaagaatgtgtgcccactgccaactacaaagaatcatggatcataaaccctcagaagtggaggtatcacggaaAGATCGGAAGAGCAC
>chr1_64962597_64962598_rs1039125_C
ACGCTCTTCCGATCTaatgttttatgctttcctgtcgccttaaactgccaagaaggctggtgcacctcagaggaaagaatactcacaggaattagtttcCggtccctgaaacccagtcatttcaacatgacagctgtttgaaatcccatgtaaccagagggtttctgagacaggaagcaacagtgAGATCGGAAGAGCAC
>chr1_64962597_64962598_rs1039125_T
ACGCTCTTCCGATCTaatgttttatgctttcctgtcgccttaaactgccaagaaggctggtgcacctcagaggaaagaatactcacaggaattagtttcTggtccctgaaacccagtcatttcaacatgacagctgtttgaaatcccatgtaaccagagggtttctgagacaggaagcaacagtgAGATCGGAAGAGCAC
>chr1_64965916_64965917_rs12127284_C
ACGCTCTTCCGATCTctgagaccgcaaggaaggaaaaaagctaagaccctcagcctccttcctggggccgaagaagaaaacctttctgcgctgccacccCggccgggagctggcggtcaagttcgcggtacaaggagctagggacgtcagccctccagcccgcgcctgtatctcggggtggtataAGATCGGAAGAGCAC
>chr1_64965916_64965917_rs12127284_T
ACGCTCTTCCGATCTctgagaccgcaaggaaggaaaaaagctaagaccctcagcctccttcctggggccgaagaagaaaacctttctgcgctgccacccTggccgggagctggcggtcaagttcgcggtacaaggagctagggacgtcagccctccagcccgcgcctgtatctcggggtggtataAGATCGGAAGAGCAC
>chr1_64968519_64968520_rs56301536_C
ACGCTCTTCCGATCTtaagcttcaagtagccgacaggaggcaggagtcaggaggtagcggcatattcaggcagtaatagtatatgctggctgggtgtggCggctcatgcctgtaatctcagcactttgggaggctgaggcaggaggactgcttgaggccaggagtttgacaccaacttgggcaacAGATCGGAAGAGCAC
>chr1_64968519_64968520_rs56301536_T
ACGCTCTTCCGATCTtaagcttcaagtagccgacaggaggcaggagtcaggaggtagcggcatattcaggcagtaatagtatatgctggctgggtgtggTggctcatgcctgtaatctcagcactttgggaggctgaggcaggaggactgcttgaggccaggagtttgacaccaacttgggcaacAGATCGGAAGAGCAC
>chr1_64968553_64968554_rs55947781_C
ACGCTCTTCCGATCTggaggtagcggcatattcaggcagtaatagtatatgctggctgggtgtggcggctcatgcctgtaatctcagcactttgggaggCtgaggcaggaggactgcttgaggccaggagtttgacaccaacttgggcaacacagcaagaccctgtctctaaaataaaaacaaacAGATCGGAAGAGCAC
>chr1_64968553_64968554_rs55947781_A
ACGCTCTTCCGATCTggaggtagcggcatattcaggcagtaatagtatatgctggctgggtgtggcggctcatgcctgtaatctcagcactttgggaggAtgaggcaggaggactgcttgaggccaggagtttgacaccaacttgggcaacacagcaagaccctgtctctaaaataaaaacaaacAGATCGGAAGAGCAC
>chr1_64969600_64969601_rs61502313_C
ACGCTCTTCCGATCTagtctagggataatgtggaagatgaattggagggcaaggagattaattacatgtcattgtaaaactgcaagctgcgagagatgaCagcctatctaaggcagtggactggggaaggatactgaggaagatgcaaaaggcctgaggagatagaatggacagtgcttggtgacAGATCGGAAGAGCAC
>chr1_64969600_64969601_rs61502313_G
ACGCTCTTCCGATCTagtctagggataatgtggaagatgaattggagggcaaggagattaattacatgtcattgtaaaactgcaagctgcgagagatgaGagcctatctaaggcagtggactggggaaggatactgaggaagatgcaaaaggcctgaggagatagaatggacagtgcttggtgacAGATCGGAAGAGCAC
>chr1_64979859_64979860_rs11579758_G
ACGCTCTTCCGATCTtaaatgtcataagatttcagagacaggaaacattaccgaaaatccagatagacttcatggggcttgtgaaatgtgaaccgaaccGtgaaggacactgaaaaagaggcaggaaagtgtcaggcctatttaattggcatttatatccttcccagaattgttaagattaggttAGATCGGAAGAGCAC
>chr1_64979859_64979860_rs11579758_A
ACGCTCTTCCGATCTtaaatgtcataagatttcagagacaggaaacattaccgaaaatccagatagacttcatggggcttgtgaaatgtgaaccgaaccAtgaaggacactgaaaaagaggcaggaaagtgtcaggcctatttaattggcatttatatccttcccagaattgttaagattaggttAGATCGGAAGAGCAC
>chr1_64995008_64995009_rs57828136_C
ACGCTCTTCCGATCTacaccatacatgtgaaagtatttggtaattcctaaactgcaaaaaaaaaaaaaaaaaacctacccagaatccagcaggattgtaCcttgaatctatataagcaaccaaattctcctcgtgttgtctttattttaggctgttgataaatgttccataattctggtgctataAGATCGGAAGAGCAC
>chr1_64995008_64995009_rs57828136_T
ACGCTCTTCCGATCTacaccatacatgtgaaagtatttggtaattcctaaactgcaaaaaaaaaaaaaaaaaacctacccagaatccagcaggattgtaTcttgaatctatataagcaaccaaattctcctcgtgttgtctttattttaggctgttgataaatgttccataattctggtgctataAGATCGGAAGAGCAC
>chr1_77479047_77479048_77479047_C
ACGCTCTTCCGATCTaataaggttgaatgtgggttccttttgccctcctaatgggtcttgattgactggaagatgagggatagagaccaaagcaagtctCtaatccaaatctgcagttttccatagccagtaatcccactttgaaattttaaatgtgtcccttcaatagaattctagatttctccAGATCGGAAGAGCAC
>chr1_77479047_77479048_77479047_G
ACGCTCTTCCGATCTaataaggttgaatgtgggttccttttgccctcctaatgggtcttgattgactggaagatgagggatagagaccaaagcaagtctGtaatccaaatctgcagttttccatagccagtaatcccactttgaaattttaaatgtgtcccttcaatagaattctagatttctccAGATCGGAAGAGCAC
>chr1_77480280_77480281_77480280_G
ACGCTCTTCCGATCTtggaaccatgaggtttattgagagtccctggttacaccctccaatcaaacatctcattcacctgggctttcatgtcagtgcaccGcattcctggtgagagttgatgacagttgcatctatgtcccagcagcctgttcactattgatgaattaatgaaaataaagctggggAGATCGGAAGAGCAC
>chr1_77480280_77480281_77480280_A
ACGCTCTTCCGATCTtggaaccatgaggtttattgagagtccctggttacaccctccaatcaaacatctcattcacctgggctttcatgtcagtgcaccAcattcctggtgagagttgatgacagttgcatctatgtcccagcagcctgttcactattgatgaattaatgaaaataaagctggggAGATCGGAAGAGCAC
>chr1_77481324_77481325_77481324_C
ACGCTCTTCCGATCTcttcgcatgacctctctgaacatcagtttcctcatctgtaaaatggaagagtgggtggcaggattggattaggtgatccctaaaCtccaagctctgaattgcggtaatttcaacaagggaagtggtggagaggcttgttgaggaataattgatgttttttctattcacagAGATCGGAAGAGCAC
>chr1_77481324_77481325_77481324_T
ACGCTCTTCCGATCTcttcgcatgacctctctgaacatcagtttcctcatctgtaaaatggaagagtgggtggcaggattggattaggtgatccctaaaTtccaagctctgaattgcggtaatttcaacaagggaagtggtggagaggcttgttgaggaataattgatgttttttctattcacagAGATCGGAAGAGCAC
>chr1_77481554_77481555_77481554_A
ACGCTCTTCCGATCTtacctggaatagcactgaatgcacaggcaactctaagaagatgagcagtaaaatttccctgaaggcatatattctaaacaggacAgcaagaatctgtctttaaataaagtgttttgagggcggtttacctcaagggagtgttaatacaaccagacaacctcatttaactgAGATCGGAAGAGCAC
>chr1_77481554_77481555_77481554_G
ACGCTCTTCCGATCTtacctggaatagcactgaatgcacaggcaactctaagaagatgagcagtaaaatttccctgaaggcatatattctaaacaggacGgcaagaatctgtctttaaataaagtgttttgagggcggtttacctcaagggagtgttaatacaaccagacaacctcatttaactgAGATCGGAAGAGCAC
>chr1_77483438_77483439_77483438_G
ACGCTCTTCCGATCTtgggaggtgagttttccttactgatcagatcaaagttgtcattttagtaactttgaccatgcctttttaattaaacatcaacttGagagaaaaaatattaacagcatcactttttccttggccagggagcatgattaagagtagaactctttgggtctttcctgcctccaAGATCGGAAGAGCAC
>chr1_77483438_77483439_77483438_A
ACGCTCTTCCGATCTtgggaggtgagttttccttactgatcagatcaaagttgtcattttagtaactttgaccatgcctttttaattaaacatcaacttAagagaaaaaatattaacagcatcactttttccttggccagggagcatgattaagagtagaactctttgggtctttcctgcctccaAGATCGGAAGAGCAC
>chr1_77483444_77483445_77483444_A
ACGCTCTTCCGATCTgtgagttttccttactgatcagatcaaagttgtcattttagtaactttgaccatgcctttttaattaaacatcaacttgagagaAaaaatattaacagcatcactttttccttggccagggagcatgattaagagtagaactctttgggtctttcctgcctccatccatgAGATCGGAAGAGCAC
>chr1_77483444_77483445_77483444_T
ACGCTCTTCCGATCTgtgagttttccttactgatcagatcaaagttgtcattttagtaactttgaccatgcctttttaattaaacatcaacttgagagaTaaaatattaacagcatcactttttccttggccagggagcatgattaagagtagaactctttgggtctttcctgcctccatccatgAGATCGGAAGAGCAC
>chr1_77485645_77485646_77485645_A
ACGCTCTTCCGATCTcattatttgctctaagtgaaactattttttaaaatattatttcccagatactctacttgtgttttaaccatctgtatataaaggAagcttagcaaatgttttaaatgtgaaataacaccaaactgagatagttaggatgatttaaaagtaatttttaaaaatagctttctAGATCGGAAGAGCAC
>chr1_77485645_77485646_77485645_T
ACGCTCTTCCGATCTcattatttgctctaagtgaaactattttttaaaatattatttcccagatactctacttgtgttttaaccatctgtatataaaggTagcttagcaaatgttttaaatgtgaaataacaccaaactgagatagttaggatgatttaaaagtaatttttaaaaatagctttctAGATCGGAAGAGCAC
>chr1_77488712_77488713_77488712_G
ACGCTCTTCCGATCTagagccagtccgagtcgcaaaactgaagaacttggagtttgagggtaggaagcatccagcatgggggaaacatgcaggctgagaGggtaggccagtctctccttttcacatgtttctgcctgctttatatttgctggcagctgattagattgtgcccaccagattaagagAGATCGGAAGAGCAC
>chr1_77488712_77488713_77488712_C
ACGCTCTTCCGATCTagagccagtccgagtcgcaaaactgaagaacttggagtttgagggtaggaagcatccagcatgggggaaacatgcaggctgagaCggtaggccagtctctccttttcacatgtttctgcctgctttatatttgctggcagctgattagattgtgcccaccagattaagagAGATCGGAAGAGCAC
>chr1_77501822_77501823_rs71658797_T
ACGCTCTTCCGATCTagaaaaaggtttacatttaaagtagggctcaggtcaaacaaaattagagcccttgtcttctagtcttctccaaagaagaaagaaTcctgaactaaaatatcagccccagcactgcacaacatcactagatagtgtaaaatcagagactgtgcctatttcactcactcctgAGATCGGAAGAGCAC
>chr1_77501822_77501823_rs71658797_A
ACGCTCTTCCGATCTagaaaaaggtttacatttaaagtagggctcaggtcaaacaaaattagagcccttgtcttctagtcttctccaaagaagaaagaaAcctgaactaaaatatcagccccagcactgcacaacatcactagatagtgtaaaatcagagactgtgcctatttcactcactcctgAGATCGGAAGAGCAC
>chr1_77512520_77512521_77512520_G
ACGCTCTTCCGATCTttcattgtaaatagcttttgccaagcaccaatattttaacagagagatgggaataggaacatttttgttgacatttgggggaacGggacaaatttcagagactttttttttattatactttaagttttagggtacatgtgctagttcaaccattgtggaagtcagtgtggAGATCGGAAGAGCAC
>chr1_77512520_77512521_77512520_A
ACGCTCTTCCGATCTttcattgtaaatagcttttgccaagcaccaatattttaacagagagatgggaataggaacatttttgttgacatttgggggaacAggacaaatttcagagactttttttttattatactttaagttttagggtacatgtgctagttcaaccattgtggaagtcagtgtggAGATCGGAAGAGCAC
>chr1_155038761_155038762_rs79814035_C
ACGCTCTTCCGATCTcagctgacacgtcctgtctttgtccagccttctcagccccacccctccctgaagaaatacgtactccctccttggctcccacagCgctctataagcacctcccttgtgcacttagcacatcgtgttgtagtcacttgtttactcatctgtctctttctctggattatgagAGATCGGAAGAGCAC
>chr1_155038761_155038762_rs79814035_T
ACGCTCTTCCGATCTcagctgacacgtcctgtctttgtccagccttctcagccccacccctccctgaagaaatacgtactccctccttggctcccacagTgctctataagcacctcccttgtgcacttagcacatcgtgttgtagtcacttgtttactcatctgtctctttctctggattatgagAGATCGGAAGAGCAC
>chr1_155066988_155066989_rs114301457_C
ACGCTCTTCCGATCTctgggtgtgctccctgccctttggccatgttcaattctcagagaagattcagcgcttcacacccttctccctcggctttgagttCttacctggagagacttactactacatctgtgagtggccaagggcacactggacacctcttgtgtaccagaagggtagggagggggAGATCGGAAGAGCAC
>chr1_155066988_155066989_rs114301457_T
ACGCTCTTCCGATCTctgggtgtgctccctgccctttggccatgttcaattctcagagaagattcagcgcttcacacccttctccctcggctttgagttTttacctggagagacttactactacatctgtgagtggccaagggcacactggacacctcttgtgtaccagaagggtagggagggggAGATCGGAAGAGCAC
>chr1_155090454_155090455_rs181793634_C
ACGCTCTTCCGATCTgttgcccagactggagtgcaatggtgtgatctcatctcaccgcaacctccacctcctgagttcaagtgattctcctgcctcagcCtcccgagtagctgggattacaggcatgtgccaccacacctggctaattttgtatttttagtagagacagggtttctccatgttggAGATCGGAAGAGCAC
>chr1_155090454_155090455_rs181793634_G
ACGCTCTTCCGATCTgttgcccagactggagtgcaatggtgtgatctcatctcaccgcaacctccacctcctgagttcaagtgattctcctgcctcagcGtcccgagtagctgggattacaggcatgtgccaccacacctggctaattttgtatttttagtagagacagggtttctccatgttggAGATCGGAAGAGCAC
>chr1_155090468_155090469_rs184585274_G
ACGCTCTTCCGATCTagtgcaatggtgtgatctcatctcaccgcaacctccacctcctgagttcaagtgattctcctgcctcagcctcccgagtagctgGgattacaggcatgtgccaccacacctggctaattttgtatttttagtagagacagggtttctccatgttggtcaagctggtctcgAGATCGGAAGAGCAC
>chr1_155090468_155090469_rs184585274_A
ACGCTCTTCCGATCTagtgcaatggtgtgatctcatctcaccgcaacctccacctcctgagttcaagtgattctcctgcctcagcctcccgagtagctgAgattacaggcatgtgccaccacacctggctaattttgtatttttagtagagacagggtttctccatgttggtcaagctggtctcgAGATCGGAAGAGCAC
>chr1_155132540_155132541_rs185035864_G
ACGCTCTTCCGATCTcagactggtctcgaactcctgacctcaagtgatctgcccgcctcagcctcccaaagtgctgggattataggcatgaaccaccgcGcatggcctgatggattttaaaagttatgagatcatccagcactttgggaggccgaggtgggtggatcacctagggtcaggagttcAGATCGGAAGAGCAC
>chr1_155132540_155132541_rs185035864_A
ACGCTCTTCCGATCTcagactggtctcgaactcctgacctcaagtgatctgcccgcctcagcctcccaaagtgctgggattataggcatgaaccaccgcAcatggcctgatggattttaaaagttatgagatcatccagcactttgggaggccgaggtgggtggatcacctagggtcaggagttcAGATCGGAAGAGCAC
>chr1_155164919_155164920_rs141942982_G
ACGCTCTTCCGATCTctgttcatgtcttttgcccacttttggaggcttttttttttttttttgagacagagtctggctctgtcatccaggctggagtgcGgtggctcaatctcgactcactgcaacctccacctcccgagttcaagcgattctcctgcctcggcctcctgagtagctgggattacAGATCGGAAGAGCAC
>chr1_155164919_155164920_rs141942982_T
ACGCTCTTCCGATCTctgttcatgtcttttgcccacttttggaggcttttttttttttttttgagacagagtctggctctgtcatccaggctggagtgcTgtggctcaatctcgactcactgcaacctccacctcccgagttcaagcgattctcctgcctcggcctcctgagtagctgggattacAGATCGGAAGAGCAC
>chr1_155172916_155172917_rs41264911_G
ACGCTCTTCCGATCTccagcaaagagcagcagggacaggagggaggagagcgccagcgaggtgcccgtacccaccactggaggggatgggagaagggacGgagagtcaggctccgccctccctccggcaagctacgggcagatcagccggtccggaagctcggtgggccgaccccctccaagaacAGATCGGAAGAGCAC
>chr1_155172916_155172917_rs41264911_A
ACGCTCTTCCGATCTccagcaaagagcagcagggacaggagggaggagagcgccagcgaggtgcccgtacccaccactggaggggatgggagaagggacAgagagtcaggctccgccctccctccggcaagctacgggcagatcagccggtccggaagctcggtgggccgaccccctccaagaacAGATCGGAAGAGCAC
>chr1_155175305_155175306_rs7528026_G
ACGCTCTTCCGATCTtctgggaaggtctgtgaaccagcccaaggcaggtgctctggaaaagctgcaggtagcttgtcttgctccttcctcagacccctaGggtatccaagggcagccaaggggctgctgaggtatgcctaagtgtccaagcgctgacctagcctcctggtccctccacagaccagAGATCGGAAGAGCAC
>chr1_155175305_155175306_rs7528026_A
ACGCTCTTCCGATCTtctgggaaggtctgtgaaccagcccaaggcaggtgctctggaaaagctgcaggtagcttgtcttgctccttcctcagacccctaAggtatccaagggcagccaaggggctgctgaggtatgcctaagtgtccaagcgctgacctagcctcctggtccctccacagaccagAGATCGGAAGAGCAC
>chr1_155181061_155181062_rs111508230_C
ACGCTCTTCCGATCTgtaatcccagcactttgggaggccgaggtggatggatcacgaggtcaggcgttcaagaccagcctggccaacatagtgaaacccCgtctctactaaaaatgaaaatgaaaataattagctgggtgtggttgcaggcgcctgtaatcccagctacttggaaggctgaggcaAGATCGGAAGAGCAC
>chr1_155181061_155181062_rs111508230_T
ACGCTCTTCCGATCTgtaatcccagcactttgggaggccgaggtggatggatcacgaggtcaggcgttcaagaccagcctggccaacatagtgaaacccTgtctctactaaaaatgaaaatgaaaataattagctgggtgtggttgcaggcgcctgtaatcccagctacttggaaggctgaggcaAGATCGGAAGAGCAC
>chr1_155197995_155197996_rs41264915_A
ACGCTCTTCCGATCTctgaacgatttccatgccctggggttgtatagtaaagaaaaagctgtgatgcaggtgtgctatccctcccaggccccccgtcccAgtagccctgtctgatagcacctgcccagcccactgccccgagttacctggttgagcacaacccagtttgggtcaatctgagcatcAGATCGGAAGAGCAC
>chr1_155197995_155197996_rs41264915_G
ACGCTCTTCCGATCTctgaacgatttccatgccctggggttgtatagtaaagaaaaagctgtgatgcaggtgtgctatccctcccaggccccccgtcccGgtagccctgtctgatagcacctgcccagcccactgccccgagttacctggttgagcacaacccagtttgggtcaatctgagcatcAGATCGGAAGAGCAC
>chr1_155199270_155199271_rs193041782_C
ACGCTCTTCCGATCTaaatcacgagatcaggagatcgagaccatcctggttaacacagtgaaaccccgtctctactaaaaacacaaaaaattagccgggCgtggtggcaggcgcctgtagtcccagctacttgggaggctgaggcagaagaatggcgtgaactcgggaggtggagcttgcagtgaAGATCGGAAGAGCAC
>chr1_155199270_155199271_rs193041782_T
ACGCTCTTCCGATCTaaatcacgagatcaggagatcgagaccatcctggttaacacagtgaaaccccgtctctactaaaaacacaaaaaattagccgggTgtggtggcaggcgcctgtagtcccagctacttgggaggctgaggcagaagaatggcgtgaactcgggaggtggagcttgcagtgaAGATCGGAAGAGCAC
>chr1_155202934_155202935_rs35154152_T
ACGCTCTTCCGATCTggccaggggggcagggcccacagcggtagcctgggtactcgtacacttccatgcagtccacacctcggaagcagggattggggcTgcagtgggaacgctgctcatggaagcctgaggggtggacacagtcagagctacccggtggtcactatttaagccaccagaagggaAGATCGGAAGAGCAC
>chr1_155202934_155202935_rs35154152_C
ACGCTCTTCCGATCTggccaggggggcagggcccacagcggtagcctgggtactcgtacacttccatgcagtccacacctcggaagcagggattggggcCgcagtgggaacgctgctcatggaagcctgaggggtggacacagtcagagctacccggtggtcactatttaagccaccagaagggaAGATCGGAAGAGCAC
>chr1_155203736_155203737_rs67579710_G
ACGCTCTTCCGATCTaaagatggggtgctggatgctgggagggcagagctggcagacaagcagtgccagctccttctatggggcaaaaggccctctaagGgagttgcttcacaggaagttagaacccaaatcctcctggttcctaggcatggtagtggcagaagggatggacccaaagcagggccAGATCGGAAGAGCAC
>chr1_155203736_155203737_rs67579710_A
ACGCTCTTCCGATCTaaagatggggtgctggatgctgggagggcagagctggcagacaagcagtgccagctccttctatggggcaaaaggccctctaagAgagttgcttcacaggaagttagaacccaaatcctcctggttcctaggcatggtagtggcagaagggatggacccaaagcagggccAGATCGGAAGAGCAC
>chr1_155206689_155206690_rs182936472_C
ACGCTCTTCCGATCTaggagttcgagaccagcctggccaacacggtgaaaccccgtgtctactaaaaatacaaaaacaacaacaaaaaagaaaaaaaaaCcacctagccgggcgtggtggcgggcacctgtaatcccagctactcaggaggctgaggcaggagactcgcttgaacctgagaggtgAGATCGGAAGAGCAC
>chr1_155206689_155206690_rs182936472_A
ACGCTCTTCCGATCTaggagttcgagaccagcctggccaacacggtgaaaccccgtgtctactaaaaatacaaaaacaacaacaaaaaagaaaaaaaaaAcacctagccgggcgtggtggcgggcacctgtaatcccagctactcaggaggctgaggcaggagactcgcttgaacctgagaggtgAGATCGGAAGAGCAC
>chr1_155247645_155247646_rs35236794_G
ACGCTCTTCCGATCTacagtctaaatacccatgcagcacaggacagaagctctcccagtccagagcagcagaggcaagcagcaagagaccccagaggtaGgagggaaagggacactttggggggtatacagcaggtttctttttgtgccagccagtgcaagaggatgctgggggctgctggtcccAGATCGGAAGAGCAC
>chr1_155247645_155247646_rs35236794_A
ACGCTCTTCCGATCTacagtctaaatacccatgcagcacaggacagaagctctcccagtccagagcagcagaggcaagcagcaagagaccccagaggtaAgagggaaagggacactttggggggtatacagcaggtttctttttgtgccagccagtgcaagaggatgctgggggctgctggtcccAGATCGGAAGAGCAC
>chr1_155247646_155247647_rs117328730_G
ACGCTCTTCCGATCTcagtctaaatacccatgcagcacaggacagaagctctcccagtccagagcagcagaggcaagcagcaagagaccccagaggtagGagggaaagggacactttggggggtatacagcaggtttctttttgtgccagccagtgcaagaggatgctgggggctgctggtcccaAGATCGGAAGAGCAC
>chr1_155247646_155247647_rs117328730_T
ACGCTCTTCCGATCTcagtctaaatacccatgcagcacaggacagaagctctcccagtccagagcagcagaggcaagcagcaagagaccccagaggtagTagggaaagggacactttggggggtatacagcaggtttctttttgtgccagccagtgcaagaggatgctgggggctgctggtcccaAGATCGGAAGAGCAC
>chr1_155247647_155247648_rs115729781_A
ACGCTCTTCCGATCTagtctaaatacccatgcagcacaggacagaagctctcccagtccagagcagcagaggcaagcagcaagagaccccagaggtaggAgggaaagggacactttggggggtatacagcaggtttctttttgtgccagccagtgcaagaggatgctgggggctgctggtcccaaAGATCGGAAGAGCAC
>chr1_155247647_155247648_rs115729781_T
ACGCTCTTCCGATCTagtctaaatacccatgcagcacaggacagaagctctcccagtccagagcagcagaggcaagcagcaagagaccccagaggtaggTgggaaagggacactttggggggtatacagcaggtttctttttgtgccagccagtgcaagaggatgctgggggctgctggtcccaaAGATCGGAAGAGCAC
>chr1_155248377_155248378_rs61491392_T
ACGCTCTTCCGATCTagagcagagccctgcagagagacagagataagagaatggtattgtagggtggagagggggctgggcagccatgcccaatccccaTccctggggcgcaaaccacatgcctgacctgtatctgcagaggaaacagaagcagcttcttcctcaagcactttggtataaaggtcAGATCGGAAGAGCAC
>chr1_155248377_155248378_rs61491392_C
ACGCTCTTCCGATCTagagcagagccctgcagagagacagagataagagaatggtattgtagggtggagagggggctgggcagccatgcccaatccccaCccctggggcgcaaaccacatgcctgacctgtatctgcagaggaaacagaagcagcttcttcctcaagcactttggtataaaggtcAGATCGGAAGAGCAC
>chr1_155248574_155248575_rs60004094_T
ACGCTCTTCCGATCTaagggagacagggagtgagtggaagtgttctgtggacacgcccaccctcctgtgggaactcaagcccagaggagctttcacagcTcccacgctccatccccaatcaaagggccagcatctctgtccatattagccagcaactagatggtacaatccaccacaacaaggacAGATCGGAAGAGCAC
>chr1_155248574_155248575_rs60004094_C
ACGCTCTTCCGATCTaagggagacagggagtgagtggaagtgttctgtggacacgcccaccctcctgtgggaactcaagcccagaggagctttcacagcCcccacgctccatccccaatcaaagggccagcatctctgtccatattagccagcaactagatggtacaatccaccacaacaaggacAGATCGGAAGAGCAC
>chr1_155248655_155248656_rs59249587_A
ACGCTCTTCCGATCTagctcccacgctccatccccaatcaaagggccagcatctctgtccatattagccagcaactagatggtacaatccaccacaacaAggactgcagtggtgttgttcagcacctggcgcacagtgctgagcgttccccagtactatctcctttcttatttttttgagatggaAGATCGGAAGAGCAC
>chr1_155248655_155248656_rs59249587_G
ACGCTCTTCCGATCTagctcccacgctccatccccaatcaaagggccagcatctctgtccatattagccagcaactagatggtacaatccaccacaacaGggactgcagtggtgttgttcagcacctggcgcacagtgctgagcgttccccagtactatctcctttcttatttttttgagatggaAGATCGGAAGAGCAC
>chr1_155248887_155248888_rs59920729_C
ACGCTCTTCCGATCTctcccaggttcaagcgattctcctgcctcagcctccctagtagctgggattacaggcgtccaccaccaggcccagctaatttttCaatttttagtagagatgggggtttcaccatgttggctaggctggtcttgaactcctgacctcaggtgatccacctgccttggcctAGATCGGAAGAGCAC
>chr1_155248887_155248888_rs59920729_G
ACGCTCTTCCGATCTctcccaggttcaagcgattctcctgcctcagcctccctagtagctgggattacaggcgtccaccaccaggcccagctaatttttGaatttttagtagagatgggggtttcaccatgttggctaggctggtcttgaactcctgacctcaggtgatccacctgccttggcctAGATCGGAAGAGCAC
>chr1_155249416_155249417_rs1546818_A
ACGCTCTTCCGATCTccacccacctcagcttcccacagtgctgggattacaggtgcaagccaccgtgcccggcctgaagtactattattatacatgtttAacaagtgacagctgaagcttggggaggacagataagtggaccaagctgagagctgtggaactggtttcaaaaaataaatccttttAGATCGGAAGAGCAC
>chr1_155249416_155249417_rs1546818_T
ACGCTCTTCCGATCTccacccacctcagcttcccacagtgctgggattacaggtgcaagccaccgtgcccggcctgaagtactattattatacatgtttTacaagtgacagctgaagcttggggaggacagataagtggaccaagctgagagctgtggaactggtttcaaaaaataaatccttttAGATCGGAAGAGCAC
>chr1_155249834_155249835_rs2361536_C
ACGCTCTTCCGATCTgcatctgtagtcccagctactcactactcgggaggctgaggaaggagaatggcgtgaacccgggaggcggagcttgcagtgagcCcagatcgcgcggctgcactccagcctgggtgacagagcgagacaccgtctcaaaaaaaaaaaaaaaaaaaaatattagccggtcaAGATCGGAAGAGCAC
>chr1_155249834_155249835_rs2361536_A
ACGCTCTTCCGATCTgcatctgtagtcccagctactcactactcgggaggctgaggaaggagaatggcgtgaacccgggaggcggagcttgcagtgagcAcagatcgcgcggctgcactccagcctgggtgacagagcgagacaccgtctcaaaaaaaaaaaaaaaaaaaaatattagccggtcaAGATCGGAAGAGCAC
>chr1_155250077_155250078_rs741756_C
ACGCTCTTCCGATCTggttgcagtgagccaagatcatgccactgcactccagcctgggcgacagagccagagactccgtctcaaaaaaaaaaaaaaattCtccttttttagctgctaagctatggatgttctgtccctaggaggtgagtacctgagaagtgtctaccagaggagtgaactcacccAGATCGGAAGAGCAC
>chr1_155250077_155250078_rs741756_A
ACGCTCTTCCGATCTggttgcagtgagccaagatcatgccactgcactccagcctgggcgacagagccagagactccgtctcaaaaaaaaaaaaaaattAtccttttttagctgctaagctatggatgttctgtccctaggaggtgagtacctgagaagtgtctaccagaggagtgaactcacccAGATCGGAAGAGCAC
>chr1_155252046_155252047_rs2072647_C
ACGCTCTTCCGATCTgggcccccaaactcctctctcatctacattattttttctggccctatcccctgagagaagctcttgttctggcccctccctcacCcaaaatcagctctccttaaccccacgctcaccctgtacctctagctctggccctgcccacccacaaattcctctttatggccccaAGATCGGAAGAGCAC
>chr1_155252046_155252047_rs2072647_A
ACGCTCTTCCGATCTgggcccccaaactcctctctcatctacattattttttctggccctatcccctgagagaagctcttgttctggcccctccctcacAcaaaatcagctctccttaaccccacgctcaccctgtacctctagctctggccctgcccacccacaaattcctctttatggccccaAGATCGGAAGAGCAC
>chr1_155252211_155252212_155252210_T
ACGCTCTTCCGATCTccccacctccatccagaagctccacacattctgtgtcttcacaggaatgtccaccctttagcctcacctccatctaggaccttcTttttttttttgagacagagtctgactctgttgctggagtgcagtggcgcgatctcagctcactgcaacccccacctcccaagatcAGATCGGAAGAGCAC
>chr1_155252211_155252212_155252210_-
ACGCTCTTCCGATCTccccacctccatccagaagctccacacattctgtgtcttcacaggaatgtccaccctttagcctcacctccatctaggaccttcttttttttttgagacagagtctgactctgttgctggagtgcagtggcgcgatctcagctcactgcaacccccacctcccaagatcAGATCGGAAGAGCAC
>chr1_155252386_155252387_rs60599279_C
ACGCTCTTCCGATCTattcccatgcctcatcctcctgagtagctggaattataagggtgtgcaaccatgcccagctaattattattattattattatttCgagacgaagtttcactcttgtcgcccaggctggagtacaatggctacatctcagctcactgcaacctctgcctcccaggttcaagAGATCGGAAGAGCAC
>chr1_155252386_155252387_rs60599279_T
ACGCTCTTCCGATCTattcccatgcctcatcctcctgagtagctggaattataagggtgtgcaaccatgcccagctaattattattattattattatttTgagacgaagtttcactcttgtcgcccaggctggagtacaatggctacatctcagctcactgcaacctctgcctcccaggttcaagAGATCGGAAGAGCAC
>chr1_155252681_155252682_rs57297641_A
ACGCTCTTCCGATCTtgatatctggtgatcctcctgccttggcctcccaaagtgctgggattacaggcatgagccacggagcccagcctaatttttgtaAttttgtgtgtatatatatatatatatatatatatatatatattttttttttttttttttttttttttgagacggagtcttgctctAGATCGGAAGAGCAC
>chr1_155252681_155252682_rs57297641_T
ACGCTCTTCCGATCTtgatatctggtgatcctcctgccttggcctcccaaagtgctgggattacaggcatgagccacggagcccagcctaatttttgtaTttttgtgtgtatatatatatatatatatatatatatatatattttttttttttttttttttttttttgagacggagtcttgctctAGATCGGAAGAGCAC
>chr1_155252692_155252693_rs12730005_A
ACGCTCTTCCGATCTgatcctcctgccttggcctcccaaagtgctgggattacaggcatgagccacggagcccagcctaatttttgtaattttgtgtgtAtatatatatatatatatatatatatatatattttttttttttttttttttttttttgagacggagtcttgctcttgtcgcccaggAGATCGGAAGAGCAC
>chr1_155252692_155252693_rs12730005_G
ACGCTCTTCCGATCTgatcctcctgccttggcctcccaaagtgctgggattacaggcatgagccacggagcccagcctaatttttgtaattttgtgtgtGtatatatatatatatatatatatatatatattttttttttttttttttttttttttgagacggagtcttgctcttgtcgcccaggAGATCGGAAGAGCAC
>chr1_155252938_155252939_rs61092432_T
ACGCTCTTCCGATCTcccaagtagctgggattacaggcacccgccaccacacttggctaatttttgtatttcgtttgtttgttttttgagatggagtctTgctctgtcgcccaggctggagtgcagtggcactatctcagctcactgcaagctctgcctcccaggttcatgccattctcctgcctAGATCGGAAGAGCAC
>chr1_155252938_155252939_rs61092432_C
ACGCTCTTCCGATCTcccaagtagctgggattacaggcacccgccaccacacttggctaatttttgtatttcgtttgtttgttttttgagatggagtctCgctctgtcgcccaggctggagtgcagtggcactatctcagctcactgcaagctctgcctcccaggttcatgccattctcctgcctAGATCGGAAGAGCAC
>chr1_155252939_155252940_rs59352002_G
ACGCTCTTCCGATCTccaagtagctgggattacaggcacccgccaccacacttggctaatttttgtatttcgtttgtttgttttttgagatggagtcttGctctgtcgcccaggctggagtgcagtggcactatctcagctcactgcaagctctgcctcccaggttcatgccattctcctgcctcAGATCGGAAGAGCAC
>chr1_155252939_155252940_rs59352002_A
ACGCTCTTCCGATCTccaagtagctgggattacaggcacccgccaccacacttggctaatttttgtatttcgtttgtttgttttttgagatggagtcttActctgtcgcccaggctggagtgcagtggcactatctcagctcactgcaagctctgcctcccaggttcatgccattctcctgcctcAGATCGGAAGAGCAC
>chr1_155253216_155253217_rs11264346_T
ACGCTCTTCCGATCTctcctgatctcaggtgatctgccctcctcagcctcccaaagtgctgggattataggcacgagccactgcgcccggcccgattttTgtatttttaatagagacagggtttcgccatgttggccaggtgggtcttgaactcctggcctcaggtgatccgcctgcctgggcctAGATCGGAAGAGCAC
>chr1_155253216_155253217_rs11264346_A
ACGCTCTTCCGATCTctcctgatctcaggtgatctgccctcctcagcctcccaaagtgctgggattataggcacgagccactgcgcccggcccgattttAgtatttttaatagagacagggtttcgccatgttggccaggtgggtcttgaactcctggcctcaggtgatccgcctgcctgggcctAGATCGGAAGAGCAC
>chr1_155254300_155254301_rs60972118_C
ACGCTCTTCCGATCTctcagggctgggaccctcatgagtactcctctgccacggacagagtccccctccttcacagacacttcgtgcccacccggctggCaccaactggggagccagttcccttcttgaggacataaatgggcttccccttgcgtgctgggcacctgcctcccagtgggcactggAGATCGGAAGAGCAC
>chr1_155254300_155254301_rs60972118_A
ACGCTCTTCCGATCTctcagggctgggaccctcatgagtactcctctgccacggacagagtccccctccttcacagacacttcgtgcccacccggctggAaccaactggggagccagttcccttcttgaggacataaatgggcttccccttgcgtgctgggcacctgcctcccagtgggcactggAGATCGGAAGAGCAC
>chr1_155254510_155254511_rs2242577_C
ACGCTCTTCCGATCTacacaatgccaaccaccccggagaacgccagctggggacagagtgggcacaggctcagcctggcaggggaggctcctgagtgagCccctcaccacaggatgcacccagccctgtaaggaggcagaggaccaggagagggaggagaggcaagcatgtggacttgcagctggAGATCGGAAGAGCAC
>chr1_155254510_155254511_rs2242577_A
ACGCTCTTCCGATCTacacaatgccaaccaccccggagaacgccagctggggacagagtgggcacaggctcagcctggcaggggaggctcctgagtgagAccctcaccacaggatgcacccagccctgtaaggaggcagaggaccaggagagggaggagaggcaagcatgtggacttgcagctggAGATCGGAAGAGCAC
>chr1_155257852_155257853_rs756862670_T
ACGCTCTTCCGATCTaggcagctgctgccttcatggaatcctcaacaggggagatggagaaagcaaatgtcaataatgtgtgatccccttgcaaagacaTttttttttttgagacggagtctggctctgtcgcgcaggctggagtgcagtggcgcaatctcagcttactgcaagctccgcctcccAGATCGGAAGAGCAC
>chr1_155257852_155257853_rs756862670_-
ACGCTCTTCCGATCTaggcagctgctgccttcatggaatcctcaacaggggagatggagaaagcaaatgtcaataatgtgtgatccccttgcaaagacattttttttttgagacggagtctggctctgtcgcgcaggctggagtgcagtggcgcaatctcagcttactgcaagctccgcctcccAGATCGGAAGAGCAC
>chr1_155258012_155258013_155258011_T
ACGCTCTTCCGATCTtccgcctccccggttcacgccattctcctgcctcagcctccagagtagctgggactacaggcgcccgccaccacgcccagctaaTttttttttttctttttttttttttgagatggaatctcgctctgtcgcccaggctggagtgcagtggcaggatctcggctcactgcAGATCGGAAGAGCAC
>chr1_155258012_155258013_155258011_-
ACGCTCTTCCGATCTtccgcctccccggttcacgccattctcctgcctcagcctccagagtagctgggactacaggcgcccgccaccacgcccagctaattttttttttctttttttttttttgagatggaatctcgctctgtcgcccaggctggagtgcagtggcaggatctcggctcactgcAGATCGGAAGAGCAC
>chr1_155258255_155258256_rs60546788_A
ACGCTCTTCCGATCTcaccacgcccggctaattttttgtatttgtagtagagacggggtttcaccgtgttagccaggatggtcttgatctcctaacctcAtgttctgcccacctgggcctcccaaagtgctgggattacaggtgtgagccaccgtgcccggccttttttttttttttttttttttAGATCGGAAGAGCAC
>chr1_155258255_155258256_rs60546788_G
ACGCTCTTCCGATCTcaccacgcccggctaattttttgtatttgtagtagagacggggtttcaccgtgttagccaggatggtcttgatctcctaacctcGtgttctgcccacctgggcctcccaaagtgctgggattacaggtgtgagccaccgtgcccggccttttttttttttttttttttttAGATCGGAAGAGCAC
>chr1_155259431_155259432_rs9729564_G
ACGCTCTTCCGATCTgtatttttagtagagacagggtttcaccatgttggctggtcctgaactcctgacctcaggtgatccacccgccttggcctcccaGagtgctgggattacaggcatgagccccggcgcctggccgtccacctcagcttcttgaggagctaggactacagacaggtaccatcAGATCGGAAGAGCAC
>chr1_155259431_155259432_rs9729564_A
ACGCTCTTCCGATCTgtatttttagtagagacagggtttcaccatgttggctggtcctgaactcctgacctcaggtgatccacccgccttggcctcccaAagtgctgggattacaggcatgagccccggcgcctggccgtccacctcagcttcttgaggagctaggactacagacaggtaccatcAGATCGGAAGAGCAC
>chr1_155259975_155259976_rs59190190_T
ACGCTCTTCCGATCTatggttagtaagcagtatctctaaaattcaaactcagcagtctgactccagagcccaggtttgtgtttttttttttttttgagaTggagtctcactctgtcaccaggctggagtgcagtggcgctatctcggctcactgcaacctccacctcccgggttcaagcgattctAGATCGGAAGAGCAC
>chr1_155259975_155259976_rs59190190_C
ACGCTCTTCCGATCTatggttagtaagcagtatctctaaaattcaaactcagcagtctgactccagagcccaggtttgtgtttttttttttttttgagaCggagtctcactctgtcaccaggctggagtgcagtggcgctatctcggctcactgcaacctccacctcccgggttcaagcgattctAGATCGGAAGAGCAC
>chr1_155260124_155260125_rs57627315_G
ACGCTCTTCCGATCTctcccgggttcaagcgattctcctgcctcagcctcccgagtagctgggactacaggtgcgcgccaccatgcccagctaatttttGtgtgtgtgtatttttagtagatacagggtttcaccatgttggctaggatggtctcgatctcttgacctcgtgatccgcccacctcAGATCGGAAGAGCAC
>chr1_155260124_155260125_rs57627315_T
ACGCTCTTCCGATCTctcccgggttcaagcgattctcctgcctcagcctcccgagtagctgggactacaggtgcgcgccaccatgcccagctaatttttTtgtgtgtgtatttttagtagatacagggtttcaccatgttggctaggatggtctcgatctcttgacctcgtgatccgcccacctcAGATCGGAAGAGCAC
>chr1_155260340_155260341_rs1142287_C
ACGCTCTTCCGATCTccgagcccaggcccttaagacctgtttttgctcctcccaaactctcagatgctcttccccactctattacttactagctgtgccCcccagggcagcatgctgcagctctcgctcccttcggtccaactcctctgccttccggttgagctcctcctgtttcttcagcagctAGATCGGAAGAGCAC
>chr1_155260340_155260341_rs1142287_T
ACGCTCTTCCGATCTccgagcccaggcccttaagacctgtttttgctcctcccaaactctcagatgctcttccccactctattacttactagctgtgccTcccagggcagcatgctgcagctctcgctcccttcggtccaactcctctgccttccggttgagctcctcctgtttcttcagcagctAGATCGGAAGAGCAC
>chr1_155260915_155260916_rs1327813189_T
ACGCTCTTCCGATCTtgtagcagccttatcatccctcatatccaattccttagtgaggactcaaatcactcatttaccatatctccccacttaactgtgTtttttttttttcttttcttctggggatggagtgtggggttgtctctctgccacccaggctggagtgcagtggtgcaatcatcactAGATCGGAAGAGCAC
>chr1_155260915_155260916_rs1327813189_-
ACGCTCTTCCGATCTtgtagcagccttatcatccctcatatccaattccttagtgaggactcaaatcactcatttaccatatctccccacttaactgtgtttttttttttcttttcttctggggatggagtgtggggttgtctctctgccacccaggctggagtgcagtggtgcaatcatcactAGATCGGAAGAGCAC
>chr1_155262283_155262284_rs1046188_C
ACGCTCTTCCGATCTgcagcagtggcggtagcggtagccctcagagtccacttcactcgcctcagttcgccccgcttctctgtgcacggattggttccaCcgaccggaagggccacaaggatccccgcagcagccgtgggttgcgcctgcgtcttgtccaaaagctaagacgaaagtgcccccacAGATCGGAAGAGCAC
>chr1_155262283_155262284_rs1046188_T
ACGCTCTTCCGATCTgcagcagtggcggtagcggtagccctcagagtccacttcactcgcctcagttcgccccgcttctctgtgcacggattggttccaTcgaccggaagggccacaaggatccccgcagcagccgtgggttgcgcctgcgtcttgtccaaaagctaagacgaaagtgcccccacAGATCGGAAGAGCAC
>chr1_155265030_155265031_rs56562993_A
ACGCTCTTCCGATCTagaagtaggggagcaaaaggattaagaaatgattatagaacagcgtgcacatctgtaagcatctgaagactacactcaagtgccAgatatatagttattctgaaaacatgtaacatgtagcaaatgggtttttctgaaaaaatgtaacatgtagcaaatgggtttttctgAGATCGGAAGAGCAC
>chr1_155265030_155265031_rs56562993_G
ACGCTCTTCCGATCTagaagtaggggagcaaaaggattaagaaatgattatagaacagcgtgcacatctgtaagcatctgaagactacactcaagtgccGgatatatagttattctgaaaacatgtaacatgtagcaaatgggtttttctgaaaaaatgtaacatgtagcaaatgggtttttctgAGATCGGAAGAGCAC
>chr1_155265702_155265703_rs1078699_T
ACGCTCTTCCGATCTaaccttaaaaactttcactctactggaaagttatctgaagtcccctgtacaagttatctcccaatttaagtcttcttaagagatTtctccctttcaacctatttagttttacccagttggagccagacagggagaaaatgtgggaggacgaaataaaagggagaaaacaaAGATCGGAAGAGCAC
>chr1_155265702_155265703_rs1078699_C
ACGCTCTTCCGATCTaaccttaaaaactttcactctactggaaagttatctgaagtcccctgtacaagttatctcccaatttaagtcttcttaagagatCtctccctttcaacctatttagttttacccagttggagccagacagggagaaaatgtgggaggacgaaataaaagggagaaaacaaAGATCGGAAGAGCAC
>chr1_155269833_155269834_rs2361543_G
ACGCTCTTCCGATCTtgttcagatcacattccctaccataccctgtgacaaggtcctgccttagtgaggacaaagagtaatgctagaaaactgttctcaGacacttgttgagtcactgagaggaccaagggaccagagaagtgaggtaacaagcacatctgccatgtcaccaaaacctctgaaaaAGATCGGAAGAGCAC
>chr1_155269833_155269834_rs2361543_A
ACGCTCTTCCGATCTtgttcagatcacattccctaccataccctgtgacaaggtcctgccttagtgaggacaaagagtaatgctagaaaactgttctcaAacacttgttgagtcactgagaggaccaagggaccagagaagtgaggtaacaagcacatctgccatgtcaccaaaacctctgaaaaAGATCGGAAGAGCAC
>chr1_155270580_155270581_rs141027697_A
ACGCTCTTCCGATCTccaaagacacttcccccacctgactctacttgtcctccagacatatacagatgttgctttctctgcaatgttttatctgaattAacatcctgccccactccaaccaaacgcactgggtacgtcctcagttcctcattatgtattctaacacttaacactgcagcccaaAGATCGGAAGAGCAC
>chr1_155270580_155270581_rs141027697_AC
ACGCTCTTCCGATCTccaaagacacttcccccacctgactctacttgtcctccagacatatacagatgttgctttctctgcaatgttttatctgaattACacatcctgccccactccaaccaaacgcactgggtacgtcctcagttcctcattatgtattctaacacttaacactgcagcccaaAGATCGGAAGAGCAC
>chr1_155271312_155271313_rs28463199_A
ACGCTCTTCCGATCTgttcttattttattcttgagacagagtctcgctgtgtggccaggctggagtgcagtggcacaatctcggctcactgcaacctccActtcccaggttcaagcaactctcctgcctcagcctcctgtgtagctgggattacaggcacgcaccaccactcctggctaatttttAGATCGGAAGAGCAC
>chr1_155271312_155271313_rs28463199_G
ACGCTCTTCCGATCTgttcttattttattcttgagacagagtctcgctgtgtggccaggctggagtgcagtggcacaatctcggctcactgcaacctccGcttcccaggttcaagcaactctcctgcctcagcctcctgtgtagctgggattacaggcacgcaccaccactcctggctaatttttAGATCGGAAGAGCAC
>chr1_155271570_155271571_rs2236863_G
ACGCTCTTCCGATCTagtgctgggattacaggcgtgagccaccgcacccagccagttcaagtgttctatccttattttcttcaaacacagctccatgaaGaccttcaggtctaggacacagttcactacagagcaaagtgtatgacgaccgatggagactgccacagtgtatccccgttcaggatAGATCGGAAGAGCAC
>chr1_155271570_155271571_rs2236863_A
ACGCTCTTCCGATCTagtgctgggattacaggcgtgagccaccgcacccagccagttcaagtgttctatccttattttcttcaaacacagctccatgaaAaccttcaggtctaggacacagttcactacagagcaaagtgtatgacgaccgatggagactgccacagtgtatccccgttcaggatAGATCGGAAGAGCAC
>chr1_155274301_155274302_rs12563994_C
ACGCTCTTCCGATCTaaatacaaaaattagccgggcatggtggcgggcgcctgtaatcccagctactcaggaggctgaggtaggagaatcgcttgaaccCgggaggcggaggttgcagtgagccgagatcgggccattgcactgcagcctgggtgacagagcgagactctgtctcaaaaaaaaaaAGATCGGAAGAGCAC
>chr1_155274301_155274302_rs12563994_T
ACGCTCTTCCGATCTaaatacaaaaattagccgggcatggtggcgggcgcctgtaatcccagctactcaggaggctgaggtaggagaatcgcttgaaccTgggaggcggaggttgcagtgagccgagatcgggccattgcactgcagcctgggtgacagagcgagactctgtctcaaaaaaaaaaAGATCGGAAGAGCAC
>chr1_155275527_155275528_rs10128085_A
ACGCTCTTCCGATCTccgtgatcgtgccactgcactccagcttgggcgacagagtgagactctatctcaaaaaaaaaaaaaaaaaaaaaagaaaagaaaAgaaaaaaagaaaatgagaaagagaaagagttagagactttacagaaggaattgagaagtggtcagaaaggtcaattgaaagagaaAGATCGGAAGAGCAC
>chr1_155275527_155275528_rs10128085_G
ACGCTCTTCCGATCTccgtgatcgtgccactgcactccagcttgggcgacagagtgagactctatctcaaaaaaaaaaaaaaaaaaaaaagaaaagaaaGgaaaaaaagaaaatgagaaagagaaagagttagagactttacagaaggaattgagaagtggtcagaaaggtcaattgaaagagaaAGATCGGAAGAGCAC
>chr1_155277916_155277917_rs12749306_G
ACGCTCTTCCGATCTcgggggcctggatcatccacccctacagcgacttccggtattgggggcttggcggggagggcagggtacatcaatcccaccctcGcgggcagcgacaccgggacccggcccgccccaccctccacggtcacttcatttccagcccggggtcccttggtggggcgggagagAGATCGGAAGAGCAC
>chr1_155277916_155277917_rs12749306_T
ACGCTCTTCCGATCTcgggggcctggatcatccacccctacagcgacttccggtattgggggcttggcggggagggcagggtacatcaatcccaccctcTcgggcagcgacaccgggacccggcccgccccaccctccacggtcacttcatttccagcccggggtcccttggtggggcgggagagAGATCGGAAGAGCAC
>chr1_155278322_155278323_rs11264349_A
ACGCTCTTCCGATCTagtatcggggccagtctgagggagaagccgagctccgccatctcccatccccacacccgctccttagcacctgcctagttcagcAtgacagactaccaggaaaaatagggacgctgaagggggcggggggtccagacctcagctctggtcgctgtccctagtgctgaaggAGATCGGAAGAGCAC
>chr1_155278322_155278323_rs11264349_T
ACGCTCTTCCGATCTagtatcggggccagtctgagggagaagccgagctccgccatctcccatccccacacccgctccttagcacctgcctagttcagcTtgacagactaccaggaaaaatagggacgctgaagggggcggggggtccagacctcagctctggtcgctgtccctagtgctgaaggAGATCGGAAGAGCAC
>chr1_155278784_155278785_rs7549276_G
ACGCTCTTCCGATCTttgtagacccagacattatcttgaatccacatatatacacactccctctatgtctctcttcctcccattgttcctttcactcctGtctttgctgcctcgttcccacccagccagtgcgccttttctagtctcctgtggatctcactctcttccctcagttcactcgcagaAGATCGGAAGAGCAC
>chr1_155278784_155278785_rs7549276_A
ACGCTCTTCCGATCTttgtagacccagacattatcttgaatccacatatatacacactccctctatgtctctcttcctcccattgttcctttcactcctAtctttgctgcctcgttcccacccagccagtgcgccttttctagtctcctgtggatctcactctcttccctcagttcactcgcagaAGATCGGAAGAGCAC
>chr1_155279907_155279908_rs7554780_G
ACGCTCTTCCGATCTacaggatactttagcttttttttttaaccttaaaaatatttagcaatggtgaggtaaatgatatatagtagggatatgtatgtaGatggaagagtaattttatttatttatttatttatttttatatttgtttatttattttgagaaggagtctcactgtgtcgcccaggAGATCGGAAGAGCAC
>chr1_155279907_155279908_rs7554780_T
ACGCTCTTCCGATCTacaggatactttagcttttttttttaaccttaaaaatatttagcaatggtgaggtaaatgatatatagtagggatatgtatgtaTatggaagagtaattttatttatttatttatttatttttatatttgtttatttattttgagaaggagtctcactgtgtcgcccaggAGATCGGAAGAGCAC
>chr1_155280264_155280265_rs201036045_T
ACGCTCTTCCGATCTtgatccacccacctcagcctcccaaagtgctgggattacaggtgtgagccaccacaccggcaaatttttatttatttatttaTtttatttatttatttattttgagacagagtctcactctcgcccaggctagagggcagtggagcggtttcagctcacggcaaccAGATCGGAAGAGCAC
>chr1_155280264_155280265_rs201036045_TTTTA
ACGCTCTTCCGATCTtgatccacccacctcagcctcccaaagtgctgggattacaggtgtgagccaccacaccggcaaatttttatttatttatttaTTTTAtttatttatttatttattttgagacagagtctcactctcgcccaggctagagggcagtggagcggtttcagctcacggcaaccAGATCGGAAGAGCAC
>chr1_155280900_155280901_rs60322449_A
ACGCTCTTCCGATCTgcaatctcggctcatggcaacctccacctcccaggttcaagcgattctcctgcctcagcctcctgagtagctgggatcacaggcAtgtgccaccactcccagctaattttgtatttttagtagagatgaggtttctccatgttggtcaggctggtctcgaactcccagccAGATCGGAAGAGCAC
>chr1_155280900_155280901_rs60322449_T
ACGCTCTTCCGATCTgcaatctcggctcatggcaacctccacctcccaggttcaagcgattctcctgcctcagcctcctgagtagctgggatcacaggcTtgtgccaccactcccagctaattttgtatttttagtagagatgaggtttctccatgttggtcaggctggtctcgaactcccagccAGATCGGAAGAGCAC
>chr1_155283042_155283043_rs12049375_G
ACGCTCTTCCGATCTtagtgtggggaagatgggtggggcttccgtgcgtgagctctctccaaaactggtgggggagaagcaggaacagaatgagggttcGggggatggggcctggggtgaagatggtggcacaggagggtggagcacagctgccggacacactttagagttagctggatgctgggAGATCGGAAGAGCAC
>chr1_155283042_155283043_rs12049375_A
ACGCTCTTCCGATCTtagtgtggggaagatgggtggggcttccgtgcgtgagctctctccaaaactggtgggggagaagcaggaacagaatgagggttcAggggatggggcctggggtgaagatggtggcacaggagggtggagcacagctgccggacacactttagagttagctggatgctgggAGATCGGAAGAGCAC
>chr1_155283792_155283793_rs58237053_G
ACGCTCTTCCGATCTctctgctgtgacacttactatgtggttctgggcacatgactgacctcagctttcctatctataagatgagagaaataagaaactGctttgcattagctatacatgtgtgccacaaaactccacacaaatgaataatagttgtattttttaattcatgggggctggggctaAGATCGGAAGAGCAC
>chr1_155283792_155283793_rs58237053_A
ACGCTCTTCCGATCTctctgctgtgacacttactatgtggttctgggcacatgactgacctcagctttcctatctataagatgagagaaataagaaactActttgcattagctatacatgtgtgccacaaaactccacacaaatgaataatagttgtattttttaattcatgggggctggggctaAGATCGGAAGAGCAC
>chr1_155286046_155286047_rs11264352_T
ACGCTCTTCCGATCTggggtcagcaggcctcagggagggtggcagggtcacgagcagacagtggagagggcaactgctcccaggctctgggtccctgccTcagtacgctgcagaatcacagagctccagcccctccccaggcctactcagtgagaatctctgggctggggtctggagctctatagAGATCGGAAGAGCAC
>chr1_155286046_155286047_rs11264352_C
ACGCTCTTCCGATCTggggtcagcaggcctcagggagggtggcagggtcacgagcagacagtggagagggcaactgctcccaggctctgggtccctgccCcagtacgctgcagaatcacagagctccagcccctccccaggcctactcagtgagaatctctgggctggggtctggagctctatagAGATCGGAAGAGCAC
>chr1_155286115_155286116_rs11264353_G
ACGCTCTTCCGATCTctctgggtccctgcctcagtacgctgcagaatcacagagctccagcccctccccaggcctactcagtgagaatctctgggctggGgtctggagctctatagtttttgtttgtttgtttgtttgtttgttttttgaggtggagtctcgctctgttgcccaggctggagtgcAGATCGGAAGAGCAC
>chr1_155286115_155286116_rs11264353_C
ACGCTCTTCCGATCTctctgggtccctgcctcagtacgctgcagaatcacagagctccagcccctccccaggcctactcagtgagaatctctgggctggCgtctggagctctatagtttttgtttgtttgtttgtttgtttgttttttgaggtggagtctcgctctgttgcccaggctggagtgcAGATCGGAAGAGCAC
>chr1_155286291_155286292_rs11264354_A
ACGCTCTTCCGATCTgcaatctcggctcactgaaagctctgcctcctgggttcacgccattctcctgcctcacactcccgagtagctgggaccacaggcAcccgccaccacgcctggctaattttttgtatttttagtagagacggggtttcactgtgttagccaggatggtctcgatctcctgaAGATCGGAAGAGCAC
>chr1_155286291_155286292_rs11264354_G
ACGCTCTTCCGATCTgcaatctcggctcactgaaagctctgcctcctgggttcacgccattctcctgcctcacactcccgagtagctgggaccacaggcGcccgccaccacgcctggctaattttttgtatttttagtagagacggggtttcactgtgttagccaggatggtctcgatctcctgaAGATCGGAAGAGCAC
>chr1_155286440_155286441_rs57629927_A
ACGCTCTTCCGATCTaggatggtctcgatctcctgacctcgtgatccgcccgcctcagcctcccaaagtgctgggattacaggcgtgaatcaccgtgccAggcctgagctctgtagtttttaaagcttctcaggagattctaatgcacagccaggttgcaaactactgggccagagggccttttaAGATCGGAAGAGCAC
>chr1_155286440_155286441_rs57629927_C
ACGCTCTTCCGATCTaggatggtctcgatctcctgacctcgtgatccgcccgcctcagcctcccaaagtgctgggattacaggcgtgaatcaccgtgccCggcctgagctctgtagtttttaaagcttctcaggagattctaatgcacagccaggttgcaaactactgggccagagggccttttaAGATCGGAAGAGCAC
>chr1_155287701_155287702_rs59963637_C
ACGCTCTTCCGATCTtccaacccccatctcaacccccatagccccattgccatactactgactcccatcccctaccctcaaccccaccccatcctgataCtctcatactctttgatatccaacatccatcttggattccttccctatccttaacttctccctcccggtacaacttctaggcaagaAGATCGGAAGAGCAC
>chr1_155287701_155287702_rs59963637_G
ACGCTCTTCCGATCTtccaacccccatctcaacccccatagccccattgccatactactgactcccatcccctaccctcaaccccaccccatcctgataGtctcatactctttgatatccaacatccatcttggattccttccctatccttaacttctccctcccggtacaacttctaggcaagaAGATCGGAAGAGCAC
>chr1_155288961_155288962_rs59601708_G
ACGCTCTTCCGATCTgtctctgtttccctgccaatgatcctgcaggttctgcccggtctggttatcttcctgttcctgtagcatagccaggcactgccaGtcacctgtgcccccattgctgtcagcagatgtcttgggtcctgagtgtgggtatccacttttacccgctcactgccacctgtggaAGATCGGAAGAGCAC
>chr1_155288961_155288962_rs59601708_A
ACGCTCTTCCGATCTgtctctgtttccctgccaatgatcctgcaggttctgcccggtctggttatcttcctgttcctgtagcatagccaggcactgccaAtcacctgtgcccccattgctgtcagcagatgtcttgggtcctgagtgtgggtatccacttttacccgctcactgccacctgtggaAGATCGGAAGAGCAC
>chr1_155288965_155288966_rs3814318_C
ACGCTCTTCCGATCTctgtttccctgccaatgatcctgcaggttctgcccggtctggttatcttcctgttcctgtagcatagccaggcactgccagtcaCctgtgcccccattgctgtcagcagatgtcttgggtcctgagtgtgggtatccacttttacccgctcactgccacctgtggacactAGATCGGAAGAGCAC
>chr1_155288965_155288966_rs3814318_T
ACGCTCTTCCGATCTctgtttccctgccaatgatcctgcaggttctgcccggtctggttatcttcctgttcctgtagcatagccaggcactgccagtcaTctgtgcccccattgctgtcagcagatgtcttgggtcctgagtgtgggtatccacttttacccgctcactgccacctgtggacactAGATCGGAAGAGCAC
>chr1_155289532_155289533_rs3192613_C
ACGCTCTTCCGATCTccttgcccaaacccatcagcgcaatacttgaaccttctcccaggtaggggcaggaggagccacatgagagagggagaaggaccgCgtttacctttagagttttgttttgttttttccttctgagtttgctgttggtgcaggaataagggaaaggcccaaggtatccaagcAGATCGGAAGAGCAC
>chr1_155289532_155289533_rs3192613_T
ACGCTCTTCCGATCTccttgcccaaacccatcagcgcaatacttgaaccttctcccaggtaggggcaggaggagccacatgagagagggagaaggaccgTgtttacctttagagttttgttttgttttttccttctgagtttgctgttggtgcaggaataagggaaaggcccaaggtatccaagcAGATCGGAAGAGCAC
>chr1_155290305_155290306_rs932972_G
ACGCTCTTCCGATCTatgcctggggttatggaattaaccagccaaactgggattaaagactcaaggcatcttagggcctgctgagcagattggatgcagGgaatgtacaattggtgctgttgggtggccagtgcataattggacacagactttcaggacctgtgtgaaatggagatggggaagggAGATCGGAAGAGCAC
>chr1_155290305_155290306_rs932972_A
ACGCTCTTCCGATCTatgcctggggttatggaattaaccagccaaactgggattaaagactcaaggcatcttagggcctgctgagcagattggatgcagAgaatgtacaattggtgctgttgggtggccagtgcataattggacacagactttcaggacctgtgtgaaatggagatggggaagggAGATCGGAAGAGCAC
>chr1_155290559_155290560_rs1052177_A
ACGCTCTTCCGATCTaaggtggggctttggaggggtgtgggctggagaacgtagactggggaggaagggatggggtacaagggtaggctgggccagaggAgggaggggcgtctcaggatatgcttagcacccgcatgatgttggtgtagccggagccaggtcgccagcctgtcaccacaatcaccAGATCGGAAGAGCAC
>chr1_155290559_155290560_rs1052177_G
ACGCTCTTCCGATCTaaggtggggctttggaggggtgtgggctggagaacgtagactggggaggaagggatggggtacaagggtaggctgggccagaggGgggaggggcgtctcaggatatgcttagcacccgcatgatgttggtgtagccggagccaggtcgccagcctgtcaccacaatcaccAGATCGGAAGAGCAC
>chr1_155290592_155290593_rs1052176_G
ACGCTCTTCCGATCTacgtagactggggaggaagggatggggtacaagggtaggctgggccagaggagggaggggcgtctcaggatatgcttagcacccGcatgatgttggtgtagccggagccaggtcgccagcctgtcaccacaatcaccaggtctccaacacggaggaagccacggagctttAGATCGGAAGAGCAC
>chr1_155290592_155290593_rs1052176_T
ACGCTCTTCCGATCTacgtagactggggaggaagggatggggtacaagggtaggctgggccagaggagggaggggcgtctcaggatatgcttagcacccTcatgatgttggtgtagccggagccaggtcgccagcctgtcaccacaatcaccaggtctccaacacggaggaagccacggagctttAGATCGGAAGAGCAC
>chr1_155292822_155292823_rs56606852_C
ACGCTCTTCCGATCTactatctagtacttaatatctcctgttaatcctgccaaccccatgaagaacaaatcattaccttgtcctgttcatgaggaaagaCagcaggctaatagagctacatttctgagtaaagacttaaactcagacctactggacccttctgtaatacctcagtattggtaggcAGATCGGAAGAGCAC
>chr1_155292822_155292823_rs56606852_G
ACGCTCTTCCGATCTactatctagtacttaatatctcctgttaatcctgccaaccccatgaagaacaaatcattaccttgtcctgttcatgaggaaagaGagcaggctaatagagctacatttctgagtaaagacttaaactcagacctactggacccttctgtaatacctcagtattggtaggcAGATCGGAAGAGCAC
>chr1_155295386_155295387_rs2071053_A
ACGCTCTTCCGATCTcctaaggagggagccagaggagatgtgagttctgagccccggagtccgggacccgcccctgcccacgcctgggcccaaccctacAggcgccgcctttccggccctggcccagcgagtcccagccccactgctcaccccctgcaggatcccagtgcggatctccggtccctAGATCGGAAGAGCAC
>chr1_155295386_155295387_rs2071053_G
ACGCTCTTCCGATCTcctaaggagggagccagaggagatgtgagttctgagccccggagtccgggacccgcccctgcccacgcctgggcccaaccctacGggcgccgcctttccggccctggcccagcgagtcccagccccactgctcaccccctgcaggatcccagtgcggatctccggtccctAGATCGGAAGAGCAC
>chr1_155296544_155296545_rs8177968_C
ACGCTCTTCCGATCTagcctcctgagtagctgggattacaggtgtgcaccaccacgcctggctaatttttttgtatttttagtagagaaggggtttcacCatgctggccaggttggtcttgaactcttgacctcaggtgatccatccacctcgccctcccaaaatgctgggattacaggtgtgagAGATCGGAAGAGCAC
>chr1_155296544_155296545_rs8177968_T
ACGCTCTTCCGATCTagcctcctgagtagctgggattacaggtgtgcaccaccacgcctggctaatttttttgtatttttagtagagaaggggtttcacTatgctggccaggttggtcttgaactcttgacctcaggtgatccatccacctcgccctcccaaaatgctgggattacaggtgtgagAGATCGGAAGAGCAC
>chr1_155298329_155298330_rs12067675_T
ACGCTCTTCCGATCTaggatggtatcgatctcttgacctcgtgatcagtctgcctcggcctcccaaagtgctgggattacaggcatgaaacaccacgccTggccttttttttttttgagacggagtttcgctcttgttgcccaggctggggtgcaatggcacgatcttggctcaccgcaacctccAGATCGGAAGAGCAC
>chr1_155298329_155298330_rs12067675_C
ACGCTCTTCCGATCTaggatggtatcgatctcttgacctcgtgatcagtctgcctcggcctcccaaagtgctgggattacaggcatgaaacaccacgccCggccttttttttttttgagacggagtttcgctcttgttgcccaggctggggtgcaatggcacgatcttggctcaccgcaacctccAGATCGGAAGAGCAC
>chr1_155298634_155298635_rs12741350_C
ACGCTCTTCCGATCTctcctgacctcaggtgatccgcccgcctcggcctcccaaagtgctgggattacaggcgtgagccaccgcgcccagcttttttttCtttttttaaaaacaaacaaacaaacaaacagagtttcgctcttgttgcccaaactggagtgcaatggcgtgatcttggctcactgAGATCGGAAGAGCAC
>chr1_155298634_155298635_rs12741350_T
ACGCTCTTCCGATCTctcctgacctcaggtgatccgcccgcctcggcctcccaaagtgctgggattacaggcgtgagccaccgcgcccagcttttttttTtttttttaaaaacaaacaaacaaacaaacagagtttcgctcttgttgcccaaactggagtgcaatggcgtgatcttggctcactgAGATCGGAAGAGCAC
>chr1_155299167_155299168_rs11264357_C
ACGCTCTTCCGATCTttctttctttcttgcctgcttgctttctttccttccttccttccctccctccctccctccttccttccttccttctttctctctCtctttctttctttctttccttctttctttctttctctctttctctctagggtctcgtctgtcacctaggctggagtacagtggctAGATCGGAAGAGCAC
>chr1_155299167_155299168_rs11264357_T
ACGCTCTTCCGATCTttctttctttcttgcctgcttgctttctttccttccttccttccctccctccctccctccttccttccttccttctttctctctTtctttctttctttctttccttctttctttctttctctctttctctctagggtctcgtctgtcacctaggctggagtacagtggctAGATCGGAAGAGCAC
>chr1_155299985_155299986_rs57506287_A
ACGCTCTTCCGATCTggtagggatttttgtctgtttttttcactgatctactcccagggcccaaaatcttgtctactatatgctcaacaaatttttgttAaatgaatgactgtgtcaaacatggagaagtctcaaaggagacaaaagatgaagaagcacctcaagaaataccaataggccctgtgAGATCGGAAGAGCAC
>chr1_155299985_155299986_rs57506287_G
ACGCTCTTCCGATCTggtagggatttttgtctgtttttttcactgatctactcccagggcccaaaatcttgtctactatatgctcaacaaatttttgttGaatgaatgactgtgtcaaacatggagaagtctcaaaggagacaaaagatgaagaagcacctcaagaaataccaataggccctgtgAGATCGGAAGAGCAC
>chr1_155302483_155302484_rs56764050_C
ACGCTCTTCCGATCTgctaatttttgtatttttagtagagacggggtttcaccatgttggtcaggctggtctcgaactcctgacctcaggtgatctgccCgccacagcttcccaaagtgctgggattacaggtgtgagccactgtgcctggcctaatttttgtatttttagtaaagatggggtttAGATCGGAAGAGCAC
>chr1_155302483_155302484_rs56764050_T
ACGCTCTTCCGATCTgctaatttttgtatttttagtagagacggggtttcaccatgttggtcaggctggtctcgaactcctgacctcaggtgatctgccTgccacagcttcccaaagtgctgggattacaggtgtgagccactgtgcctggcctaatttttgtatttttagtaaagatggggtttAGATCGGAAGAGCAC
>chr1_155304078_155304079_rs56802970_G
ACGCTCTTCCGATCTtgcaatgaggctgagtgcctggagtgcagggtcgtggcccatagtgaagataggggacctgagcaggatcttgtaatgtggtggGtttacccaggggatggacatgatccaactgatggtttaggtccctcccgctgctgggtaaagaatagatggtagccgggagcggtAGATCGGAAGAGCAC
>chr1_155304078_155304079_rs56802970_A
ACGCTCTTCCGATCTtgcaatgaggctgagtgcctggagtgcagggtcgtggcccatagtgaagataggggacctgagcaggatcttgtaatgtggtggAtttacccaggggatggacatgatccaactgatggtttaggtccctcccgctgctgggtaaagaatagatggtagccgggagcggtAGATCGGAAGAGCAC
>chr1_155305169_155305170_rs56600536_G
ACGCTCTTCCGATCTaccattctctccctatcccttggaccttacaggggtaacaaagcccactgttattagatctggggtaatgcactatccgttgtgGtttaccaacaccctgcccattcctttgtataatcctgttatgaaacaccttcaaattatcccatttaagagaattctttatttccAGATCGGAAGAGCAC
>chr1_155305169_155305170_rs56600536_C
ACGCTCTTCCGATCTaccattctctccctatcccttggaccttacaggggtaacaaagcccactgttattagatctggggtaatgcactatccgttgtgCtttaccaacaccctgcccattcctttgtataatcctgttatgaaacaccttcaaattatcccatttaagagaattctttatttccAGATCGGAAGAGCAC
>chr1_155305762_155305763_rs7534795_C
ACGCTCTTCCGATCTggaatgcagtatcatgatctctgctcactgcagtctcaatctcctgggctcaggtgatcctcccacctcaacgtcccaaggagtCgggactacaggcacgcaccacaatgcccagctaatttttttttttttttttttggtattttctgtagagatggagtttcaccacgAGATCGGAAGAGCAC
>chr1_155305762_155305763_rs7534795_T
ACGCTCTTCCGATCTggaatgcagtatcatgatctctgctcactgcagtctcaatctcctgggctcaggtgatcctcccacctcaacgtcccaaggagtTgggactacaggcacgcaccacaatgcccagctaatttttttttttttttttttggtattttctgtagagatggagtttcaccacgAGATCGGAAGAGCAC
>chr1_155305936_155305937_rs10908461_C
ACGCTCTTCCGATCTccaggctggtgcagaactcctgggctcaagtgatctacccgccttcacttcccaaagtactggaattacaggcatgagccaccaCgcccagctgtggtctggcaatattgaactgactccagaaccagttgggaggataggaatcccagatatcccagtcccaagggattAGATCGGAAGAGCAC
>chr1_155305936_155305937_rs10908461_T
ACGCTCTTCCGATCTccaggctggtgcagaactcctgggctcaagtgatctacccgccttcacttcccaaagtactggaattacaggcatgagccaccaTgcccagctgtggtctggcaatattgaactgactccagaaccagttgggaggataggaatcccagatatcccagtcccaagggattAGATCGGAAGAGCAC
>chr1_155308172_155308173_rs60173759_C
ACGCTCTTCCGATCTgctctgtctccccagctagagtgcagtggttcgctggatctcagctcactgcaacctctgccttacgagttcaagcgattctccCgcctcagccctcctgagtggctgggattacaggcgcgcgccaccacgcccgactaattttttttttttgtatttttagtagagacAGATCGGAAGAGCAC
>chr1_155308172_155308173_rs60173759_T
ACGCTCTTCCGATCTgctctgtctccccagctagagtgcagtggttcgctggatctcagctcactgcaacctctgccttacgagttcaagcgattctccTgcctcagccctcctgagtggctgggattacaggcgcgcgccaccacgcccgactaattttttttttttgtatttttagtagagacAGATCGGAAGAGCAC
>chr1_155309691_155309692_rs59477014_T
ACGCTCTTCCGATCTcatacttttttgttccctgcgtatccttcctgtaattgtccccaagcacattccacaagagggaggggcactctgggctaaggcTggggtgggagttatctggggagctgccaccatgcctctgcctttggtgcttgcccctgcagggagtgcttagtgccccctccctaAGATCGGAAGAGCAC
>chr1_155309691_155309692_rs59477014_G
ACGCTCTTCCGATCTcatacttttttgttccctgcgtatccttcctgtaattgtccccaagcacattccacaagagggaggggcactctgggctaaggcGggggtgggagttatctggggagctgccaccatgcctctgcctttggtgcttgcccctgcagggagtgcttagtgccccctccctaAGATCGGAAGAGCAC
>chr1_155310373_155310374_rs11264358_T
ACGCTCTTCCGATCTacttttgacagatgtgagagaaagctttttttttttttttgagacagagccttgctctgtcacctgggctggagtgcgatggtgTgatctcggcttgctgcaacctccacctcctgggttcaagtgattctcctgcctcagccttctgagtagctgggattacaggtgcgAGATCGGAAGAGCAC
>chr1_155310373_155310374_rs11264358_C
ACGCTCTTCCGATCTacttttgacagatgtgagagaaagctttttttttttttttgagacagagccttgctctgtcacctgggctggagtgcgatggtgCgatctcggcttgctgcaacctccacctcctgggttcaagtgattctcctgcctcagccttctgagtagctgggattacaggtgcgAGATCGGAAGAGCAC
>chr1_155313038_155313039_rs61019766_A
ACGCTCTTCCGATCTgggcaacaacagcgaaactccatctcaaaaaaaaaaaaaaaaaaaaaggtgacagaggtcttccaaaggctattcagaagcagaAattgaaaactggcagctcactgacagtattttgaaaatgttttacaattaagtctcctaaatttaacaaagagatttcacactaaAGATCGGAAGAGCAC
>chr1_155313038_155313039_rs61019766_G
ACGCTCTTCCGATCTgggcaacaacagcgaaactccatctcaaaaaaaaaaaaaaaaaaaaaggtgacagaggtcttccaaaggctattcagaagcagaGattgaaaactggcagctcactgacagtattttgaaaatgttttacaattaagtctcctaaatttaacaaagagatttcacactaaAGATCGGAAGAGCAC
>chr1_155314188_155314189_rs1051233464_A
ACGCTCTTCCGATCTtgtgagccactgcacctggcctagaatcagttcttaaccctagcagcaccctagtttcacctgtaagtttttaaaaatttttaAtttttttttttttttgatacagggtcttactctgttacccaggctggagtgcagtggcatgatcttggctcactgcaatctctgAGATCGGAAGAGCAC
>chr1_155314188_155314189_rs1051233464_AT
ACGCTCTTCCGATCTtgtgagccactgcacctggcctagaatcagttcttaaccctagcagcaccctagtttcacctgtaagtttttaaaaatttttaATtttttttttttttttgatacagggtcttactctgttacccaggctggagtgcagtggcatgatcttggctcactgcaatctctgAGATCGGAAGAGCAC
>chr1_155314470_155314471_rs10796941_C
ACGCTCTTCCGATCTtgaggctggtcttgaacttgtggcatcgagtgatctgcccatctcggcctcctaaagtgttgggattacaggcgtgagccaccaCgcctggtctaaatttttttttagagacaaagcctcattctgttgcccaggcttgagtgtagtggtgcaatcatggtgtactgtagAGATCGGAAGAGCAC
>chr1_155314470_155314471_rs10796941_T
ACGCTCTTCCGATCTtgaggctggtcttgaacttgtggcatcgagtgatctgcccatctcggcctcctaaagtgttgggattacaggcgtgagccaccaTgcctggtctaaatttttttttagagacaaagcctcattctgttgcccaggcttgagtgtagtggtgcaatcatggtgtactgtagAGATCGGAAGAGCAC
>chr1_155314795_155314796_rs74229265_T
ACGCTCTTCCGATCTagtgatctgcctgcctcggcctcccagagtactgggataacaggtgtgagccactgtgcctggcctgggtttttttttttttttTaatttccctaataaatagaaagtgctggtggggttaagaatcagtgctaggaggcagaggaaatttggggaggccatggaattaaAGATCGGAAGAGCAC
>chr1_155314795_155314796_rs74229265_A
ACGCTCTTCCGATCTagtgatctgcctgcctcggcctcccagagtactgggataacaggtgtgagccactgtgcctggcctgggtttttttttttttttAaatttccctaataaatagaaagtgctggtggggttaagaatcagtgctaggaggcagaggaaatttggggaggccatggaattaaAGATCGGAAGAGCAC
>chr1_155316063_155316064_rs10908462_T
ACGCTCTTCCGATCTgtgcattggctcacacttaaaatcccagcactttgggaggccaaggtggatggatcacgtgaggtcaggagttcgagaccagccTgaccaacatggtgaaaccttgtctctactaaaaacacaaaaattagccgggtgtgatggcacgtgcctgtaatcccagctacttgAGATCGGAAGAGCAC
>chr1_155316063_155316064_rs10908462_C
ACGCTCTTCCGATCTgtgcattggctcacacttaaaatcccagcactttgggaggccaaggtggatggatcacgtgaggtcaggagttcgagaccagccCgaccaacatggtgaaaccttgtctctactaaaaacacaaaaattagccgggtgtgatggcacgtgcctgtaatcccagctacttgAGATCGGAAGAGCAC
>chr1_155316380_155316381_rs1572090462_A
ACGCTCTTCCGATCTaaaaaaggaaataagttatgaaaataaaaaccatgtcttgagctgggtgcgctggtgtgtgcctatatccctagattctcaagAgttgagacaggaggatcacttgagcccaggagttcaagtccaacttgggcaacatgacaagacccttgtctctttaaaaaagcaAGATCGGAAGAGCAC
>chr1_155316380_155316381_rs1572090462_AG
ACGCTCTTCCGATCTaaaaaaggaaataagttatgaaaataaaaaccatgtcttgagctgggtgcgctggtgtgtgcctatatccctagattctcaagAGgttgagacaggaggatcacttgagcccaggagttcaagtccaacttgggcaacatgacaagacccttgtctctttaaaaaagcaAGATCGGAAGAGCAC
>chr1_155316467_155316468_rs10908463_C
ACGCTCTTCCGATCTtgagacaggaggatcacttgagcccaggagttcaagtccaacttgggcaacatgacaagacccttgtctctttaaaaaagcaacCcaaaccatgtcttgaaaagctatttaatggtcagacacgatggctcacgcctgtaatcccagcactttgggaggccgaggcaggcAGATCGGAAGAGCAC
>chr1_155316467_155316468_rs10908463_T
ACGCTCTTCCGATCTtgagacaggaggatcacttgagcccaggagttcaagtccaacttgggcaacatgacaagacccttgtctctttaaaaaagcaacTcaaaccatgtcttgaaaagctatttaatggtcagacacgatggctcacgcctgtaatcccagcactttgggaggccgaggcaggcAGATCGGAAGAGCAC
>chr1_155319754_155319755_rs11264361_T
ACGCTCTTCCGATCTggagttctttcagattcaggtaagaaggcaggaggcagtagcagagaacaggcaccagcttcactcctcctctgcccaggaaccTcatccttcctcttttgctgccctccccctccctgcccaggatgattaccttgacctctttggggaccccagtgtgaccggcaaaaAGATCGGAAGAGCAC
>chr1_155319754_155319755_rs11264361_G
ACGCTCTTCCGATCTggagttctttcagattcaggtaagaaggcaggaggcagtagcagagaacaggcaccagcttcactcctcctctgcccaggaaccGcatccttcctcttttgctgccctccccctccctgcccaggatgattaccttgacctctttggggaccccagtgtgaccggcaaaaAGATCGGAAGAGCAC
>chr1_155330591_155330592_rs41264225_G
ACGCTCTTCCGATCTtccgctgtgggcgggatggcatggagggtctggtgcctgtggggtatacctcccttgttctgtagccctgggaccctttcctgcGtatgtgtctccttcctgtcacctgggaatggaatggccagtgaacaccatcccagaagcattttccctctgcaaaatgacgtttcAGATCGGAAGAGCAC
>chr1_155330591_155330592_rs41264225_A
ACGCTCTTCCGATCTtccgctgtgggcgggatggcatggagggtctggtgcctgtggggtatacctcccttgttctgtagccctgggaccctttcctgcAtatgtgtctccttcctgtcacctgggaatggaatggccagtgaacaccatcccagaagcattttccctctgcaaaatgacgtttcAGATCGGAAGAGCAC
>chr1_155334536_155334537_rs6692183_T
ACGCTCTTCCGATCTaaaaaaaaaaaaagaaaagaaaagaaacagctgggccaggcgtggtggctcatgcctgtagtcccagaactttgggaggctgagTtgagtggatcacttgagcccaggagtttgagactagcctgggcaacacagggagatccctgtctctacaaaaaataaaaacattaAGATCGGAAGAGCAC
>chr1_155334536_155334537_rs6692183_G
ACGCTCTTCCGATCTaaaaaaaaaaaaagaaaagaaaagaaacagctgggccaggcgtggtggctcatgcctgtagtcccagaactttgggaggctgagGtgagtggatcacttgagcccaggagtttgagactagcctgggcaacacagggagatccctgtctctacaaaaaataaaaacattaAGATCGGAAGAGCAC
>chr1_155334790_155334791_rs6677385_C
ACGCTCTTCCGATCTtgcagtgagctataatgtgccactgcactctggcctgggcaacacagtgatgccttgtctcaaaaacaaaaaaattaaaaaaaaCccaacaaaacagctggactacgttaggcaacacggtgaaactccgtctgcacaaaaagtgcaagaattggccaggcatggtggtgAGATCGGAAGAGCAC
>chr1_155334790_155334791_rs6677385_A
ACGCTCTTCCGATCTtgcagtgagctataatgtgccactgcactctggcctgggcaacacagtgatgccttgtctcaaaaacaaaaaaattaaaaaaaaAccaacaaaacagctggactacgttaggcaacacggtgaaactccgtctgcacaaaaagtgcaagaattggccaggcatggtggtgAGATCGGAAGAGCAC
>chr1_155350701_155350702_rs12049455_T
ACGCTCTTCCGATCTattaatagtaatttgtttggctgggaatgggtgcggtggctcacacctgtaatcccagcactttgagaggtcaaggcgggcagaTcatgaggtcaggagatcaagaccatcctggctaacatggggaaactccatctctgctataaataaaaaaattagccgggcgtggtAGATCGGAAGAGCAC
>chr1_155350701_155350702_rs12049455_A
ACGCTCTTCCGATCTattaatagtaatttgtttggctgggaatgggtgcggtggctcacacctgtaatcccagcactttgagaggtcaaggcgggcagaAcatgaggtcaggagatcaagaccatcctggctaacatggggaaactccatctctgctataaataaaaaaattagccgggcgtggtAGATCGGAAGAGCAC
>chr1_155351758_155351759_rs59282113_G
ACGCTCTTCCGATCTcactgtctctactaaaaaatacaaaacttaggcaggtgtggtggtgtgcgcctgtagtcccagctactcaagaaggctgaggcaGgagaatcgctggaacccaggaggtggaggttgcagtgagccgagatcatgccactgcactccagcctgcgtgacagagtgagactAGATCGGAAGAGCAC
>chr1_155351758_155351759_rs59282113_A
ACGCTCTTCCGATCTcactgtctctactaaaaaatacaaaacttaggcaggtgtggtggtgtgcgcctgtagtcccagctactcaagaaggctgaggcaAgagaatcgctggaacccaggaggtggaggttgcagtgagccgagatcatgccactgcactccagcctgcgtgacagagtgagactAGATCGGAAGAGCAC
>chr1_155351887_155351888_rs12021631_A
ACGCTCTTCCGATCTatcatgccactgcactccagcctgcgtgacagagtgagactttgtctcaaaaaaaaaaaagtaaaataaaataaataaataaatAaattaattactattactctgttgggtatggatccaattaaattccagatattgaataatttagtactgtactgtgaatattttctAGATCGGAAGAGCAC
>chr1_155351887_155351888_rs12021631_T
ACGCTCTTCCGATCTatcatgccactgcactccagcctgcgtgacagagtgagactttgtctcaaaaaaaaaaaagtaaaataaaataaataaataaatTaattaattactattactctgttgggtatggatccaattaaattccagatattgaataatttagtactgtactgtgaatattttctAGATCGGAAGAGCAC
>chr1_155352351_155352352_rs12239114_G
ACGCTCTTCCGATCTagcctgggcaacatagcgagacctccatctcaaaaaaaaaaaaaaaaaaaaaaaagacagaatgcagagagtgtgatttattttGggaatgtaaatggaataggtgcctcaaaattcaaaactttacatcttacatcttagggcagtttggtccccatttttctctttatAGATCGGAAGAGCAC
>chr1_155352351_155352352_rs12239114_A
ACGCTCTTCCGATCTagcctgggcaacatagcgagacctccatctcaaaaaaaaaaaaaaaaaaaaaaaagacagaatgcagagagtgtgatttattttAggaatgtaaatggaataggtgcctcaaaattcaaaactttacatcttacatcttagggcagtttggtccccatttttctctttatAGATCGGAAGAGCAC
>chr1_155355915_155355916_SNP2_G
ACGCTCTTCCGATCTtatctgaatacagggaacagcagaaattaccactaaagatcctttctattgctctgttaatatgtcaacaaagcaggtattctGtttttttttttttttgctttttgtttttttttgttttttgagacggagttttgctcttgctgcccaggctagagtgcaatggcgAGATCGGAAGAGCAC
>chr1_155355915_155355916_SNP2_GT
ACGCTCTTCCGATCTtatctgaatacagggaacagcagaaattaccactaaagatcctttctattgctctgttaatatgtcaacaaagcaggtattctGTtttttttttttttttgctttttgtttttttttgttttttgagacggagttttgctcttgctgcccaggctagagtgcaatggcgAGATCGGAAGAGCAC
>chr1_155356934_155356935_rs187612895_T
ACGCTCTTCCGATCTgatcggggcaggaggatagcttgagcccaggagtttaggaccaacctgggcaacatagtgagaccttgtctctacaaaaaattTaaaaaaaaaaaattagccaggtgtggtggcatgtgcctgcagccccagctacttgggaggatgatgcagggggatcacttaagcAGATCGGAAGAGCAC
>chr1_155356934_155356935_rs187612895_TA
ACGCTCTTCCGATCTgatcggggcaggaggatagcttgagcccaggagtttaggaccaacctgggcaacatagtgagaccttgtctctacaaaaaattTAaaaaaaaaaaaattagccaggtgtggtggcatgtgcctgcagccccagctacttgggaggatgatgcagggggatcacttaagcAGATCGGAAGAGCAC
>chr1_155358605_155358606_rs7415003_G
ACGCTCTTCCGATCTtaaaaaaaatacaaaaaattagctgggtgtggtgacaggcacctgtagtcccagctactcggtaggctgaggcaggagaatggcGtgaacctgggaggcggagcttgcagcaagccgagatcacgccactgcactctagcctgggagacagagtgagactccacctcaaaAGATCGGAAGAGCAC
>chr1_155358605_155358606_rs7415003_A
ACGCTCTTCCGATCTtaaaaaaaatacaaaaaattagctgggtgtggtgacaggcacctgtagtcccagctactcggtaggctgaggcaggagaatggcAtgaacctgggaggcggagcttgcagcaagccgagatcacgccactgcactctagcctgggagacagagtgagactccacctcaaaAGATCGGAAGAGCAC
>chr1_155363203_155363204_rs11264365_G
ACGCTCTTCCGATCTgattacaggcacatgccaccacgcctggctaattttgtatttttagtacagacgggatttctccacgttggtcaggctggtctcGaactcctgacctctcgtgatccgcctgccttggcctcccaaaatgctgggattataggcgtgagccaccgcgcctggctaattttAGATCGGAAGAGCAC
>chr1_155363203_155363204_rs11264365_A
ACGCTCTTCCGATCTgattacaggcacatgccaccacgcctggctaattttgtatttttagtacagacgggatttctccacgttggtcaggctggtctcAaactcctgacctctcgtgatccgcctgccttggcctcccaaaatgctgggattataggcgtgagccaccgcgcctggctaattttAGATCGGAAGAGCAC
>chr1_155364745_155364746_rs66926303_G
ACGCTCTTCCGATCTccggcatggtggctcacacttgcaatcccaacactttggaaggctgaagcgggctgacttattgagcccaggagttcaagaccaGcctggacaacatggcacaaccctgtctctacaaaaaatacaaaaaaattaaccaggcatggtggtgtgtgcctgtagtctcagctAGATCGGAAGAGCAC
>chr1_155364745_155364746_rs66926303_A
ACGCTCTTCCGATCTccggcatggtggctcacacttgcaatcccaacactttggaaggctgaagcgggctgacttattgagcccaggagttcaagaccaAcctggacaacatggcacaaccctgtctctacaaaaaatacaaaaaaattaaccaggcatggtggtgtgtgcctgtagtctcagctAGATCGGAAGAGCAC
>chr1_155365620_155365621_rs74229266_A
ACGCTCTTCCGATCTtaacaattgagtaaaactcctgtgaacaaaatttaaaggatgtttgtttccctctacctcatttctccaaaatctggaaaccagAtgatacaattggagaaactggttattttaccaaggctttgattggaatggagtgctttctattaaggaaccaaacttggcttagaAGATCGGAAGAGCAC
>chr1_155365620_155365621_rs74229266_T
ACGCTCTTCCGATCTtaacaattgagtaaaactcctgtgaacaaaatttaaaggatgtttgtttccctctacctcatttctccaaaatctggaaaccagTtgatacaattggagaaactggttattttaccaaggctttgattggaatggagtgctttctattaaggaaccaaacttggcttagaAGATCGGAAGAGCAC
>chr1_155367547_155367548_rs11264367_T
ACGCTCTTCCGATCTttaaattttttttcatttctaatctttatacttttttccttttcttattgtattggttagactcttcaaatgtagatatgacagTggatatccttatttatgtataatggtagctaaagattttttaaaaatggatttcctttggcagatttgttagttcctttttattcAGATCGGAAGAGCAC
>chr1_155367547_155367548_rs11264367_C
ACGCTCTTCCGATCTttaaattttttttcatttctaatctttatacttttttccttttcttattgtattggttagactcttcaaatgtagatatgacagCggatatccttatttatgtataatggtagctaaagattttttaaaaatggatttcctttggcagatttgttagttcctttttattcAGATCGGAAGAGCAC
>chr1_155375252_155375253_rs58679405_A
ACGCTCTTCCGATCTtttaaaaaaaccctgaagtataaataaaagagtgctcagataagagagatttaaattttaaaagatttcttccagggaacaatcAttcagaggttactgaaaatttgtagtttctagagttcaaggcattgaaatatattccccatttgttttgacaaccagaataagtcAGATCGGAAGAGCAC
>chr1_155375252_155375253_rs58679405_G
ACGCTCTTCCGATCTtttaaaaaaaccctgaagtataaataaaagagtgctcagataagagagatttaaattttaaaagatttcttccagggaacaatcGttcagaggttactgaaaatttgtagtttctagagttcaaggcattgaaatatattccccatttgttttgacaaccagaataagtcAGATCGGAAGAGCAC
>chr1_155375799_155375800_rs1343737952_A
ACGCTCTTCCGATCTttgaacccgggaggtggaggctgcagtgagctgagattgtgccattgcactccagcctgggcaacgagaatgaaacttcgtctcAaaaaaaaaaaagaaaaatgagacagtcgcaccccagccagctactaaacgtagatctaggttgtccttcatatagtgagatttaaAGATCGGAAGAGCAC
>chr1_155375799_155375800_rs1343737952_-
ACGCTCTTCCGATCTttgaacccgggaggtggaggctgcagtgagctgagattgtgccattgcactccagcctgggcaacgagaatgaaacttcgtctcaaaaaaaaaaagaaaaatgagacagtcgcaccccagccagctactaaacgtagatctaggttgtccttcatatagtgagatttaaAGATCGGAAGAGCAC
>chr1_155376951_155376952_rs71517782_A
ACGCTCTTCCGATCTaaaaaaaattacagactcaaatcaaagtcataactcataattctttttttttgggggggagatggagtttccctcttgttgcccAggctggagtgcaatggcaggaccttggctcactgcaacctctgcctcccaggttcaagcaattttcctgcctcagcctcccacgtAGATCGGAAGAGCAC
>chr1_155376951_155376952_rs71517782_G
ACGCTCTTCCGATCTaaaaaaaattacagactcaaatcaaagtcataactcataattctttttttttgggggggagatggagtttccctcttgttgcccGggctggagtgcaatggcaggaccttggctcactgcaacctctgcctcccaggttcaagcaattttcctgcctcagcctcccacgtAGATCGGAAGAGCAC
>chr1_155387818_155387819_rs2025669_G
ACGCTCTTCCGATCTggccattttaacggtatttattcttccaatccataagcatggaatatttttccatttgtgtcttcgctgatttctttgagcagtGgtttgtagttctccttatagagatccttcgcttccctagttagctgtattcctaggtattttattctttttgtggcaattgtgaaAGATCGGAAGAGCAC
>chr1_155387818_155387819_rs2025669_A
ACGCTCTTCCGATCTggccattttaacggtatttattcttccaatccataagcatggaatatttttccatttgtgtcttcgctgatttctttgagcagtAgtttgtagttctccttatagagatccttcgcttccctagttagctgtattcctaggtattttattctttttgtggcaattgtgaaAGATCGGAAGAGCAC
>chr1_155389191_155389192_rs12081067_A
ACGCTCTTCCGATCTgtgatcctcctgtctcagcctcctgagtaactgggattacaggcatccactatcactcctggctaatttttttctatttttagtAgagaccatgttggccaggctggtctcgaacttctgacctcaggtgatctgcctgcctcggcctcccaaagtgttgggattacaggAGATCGGAAGAGCAC
>chr1_155389191_155389192_rs12081067_G
ACGCTCTTCCGATCTgtgatcctcctgtctcagcctcctgagtaactgggattacaggcatccactatcactcctggctaatttttttctatttttagtGgagaccatgttggccaggctggtctcgaacttctgacctcaggtgatctgcctgcctcggcctcccaaagtgttgggattacaggAGATCGGAAGAGCAC
>chr1_155389659_155389660_rs57154857_C
ACGCTCTTCCGATCTaggtgcaagaattgcttgaacccaggaggaggagaatgcagagagccaagatcacgccactgcactccagcctgggcaacagagCgagactccatctcaaaagaaaacaaaaacaaaaacaaaacacacatctatatgcaggtttttcttttcaatagatatgttttcaaAGATCGGAAGAGCAC
>chr1_155389659_155389660_rs57154857_T
ACGCTCTTCCGATCTaggtgcaagaattgcttgaacccaggaggaggagaatgcagagagccaagatcacgccactgcactccagcctgggcaacagagTgagactccatctcaaaagaaaacaaaaacaaaaacaaaacacacatctatatgcaggtttttcttttcaatagatatgttttcaaAGATCGGAAGAGCAC
>chr1_155390213_155390214_rs199883645_ATAA
ACGCTCTTCCGATCTgtggtggcttaccagtatccaaaataaaaaaagttgatctcactataggtcctagactcattaagagactaataagggaatgttATAAataatgttatgccagtatctttaataatttagataaaatggacaaattcctttagaaatacaacgtatcaaaactgagtcaaAGATCGGAAGAGCAC
>chr1_155390213_155390214_rs199883645_-
ACGCTCTTCCGATCTgtggtggcttaccagtatccaaaataaaaaaagttgatctcactataggtcctagactcattaagagactaataagggaatgttataatgttatgccagtatctttaataatttagataaaatggacaaattcctttagaaatacaacgtatcaaaactgagtcaaAGATCGGAAGAGCAC
>chr1_155390787_155390788_rs60646249_G
ACGCTCTTCCGATCTtggcgtgatctcggctcactgcaagctccacctcccgggttcacaccattctcctgcctcagcctcctgagtagctgggactacGtgcgcccgccaccacgcctggctaattatttttttgtatttttagtagagacgtggtttcaccgtgttagccaggatggtttcgaAGATCGGAAGAGCAC
>chr1_155390787_155390788_rs60646249_A
ACGCTCTTCCGATCTtggcgtgatctcggctcactgcaagctccacctcccgggttcacaccattctcctgcctcagcctcctgagtagctgggactacAtgcgcccgccaccacgcctggctaattatttttttgtatttttagtagagacgtggtttcaccgtgttagccaggatggtttcgaAGATCGGAAGAGCAC
>chr1_155394536_155394537_rs56675301_T
ACGCTCTTCCGATCTacacaactggaaatagatctgttagatggctattgcagcagcctgaagaaaagatactactgtcacagacttgagagatagcaaTgagatttggagaggagtaggatatatttcagggatagaaacacaacagaacttgagatgaactggataagggacagaaaaaaatgAGATCGGAAGAGCAC
>chr1_155394536_155394537_rs56675301_C
ACGCTCTTCCGATCTacacaactggaaatagatctgttagatggctattgcagcagcctgaagaaaagatactactgtcacagacttgagagatagcaaCgagatttggagaggagtaggatatatttcagggatagaaacacaacagaacttgagatgaactggataagggacagaaaaaaatgAGATCGGAAGAGCAC
>chr1_155395228_155395229_rs193112569_T
ACGCTCTTCCGATCTccaggccatcaactcctgggctcaagcaatccacctgcttcagcctcccaaagtgctaggattataggcatgagccaccatgccTggcccagtgttatttattaaggctccaatgaacaagatttatgccactgtgaccccctgactatcaaacagtgtataaaattcttAGATCGGAAGAGCAC
>chr1_155395228_155395229_rs193112569_C
ACGCTCTTCCGATCTccaggccatcaactcctgggctcaagcaatccacctgcttcagcctcccaaagtgctaggattataggcatgagccaccatgccCggcccagtgttatttattaaggctccaatgaacaagatttatgccactgtgaccccctgactatcaaacagtgtataaaattcttAGATCGGAAGAGCAC
>chr1_155399511_155399512_rs12025532_C
ACGCTCTTCCGATCTgaggtcgggagttcaagaccagactggctaacatggctaaaccttatctctactaaaaatacaaaaattagctaggcgtggtggCacctgtaatttcagctacttgggaggctgaggcatgagaactgcttgaacacaggagacagaggttgcagtgagctgagatggcaAGATCGGAAGAGCAC
>chr1_155399511_155399512_rs12025532_T
ACGCTCTTCCGATCTgaggtcgggagttcaagaccagactggctaacatggctaaaccttatctctactaaaaatacaaaaattagctaggcgtggtggTacctgtaatttcagctacttgggaggctgaggcatgagaactgcttgaacacaggagacagaggttgcagtgagctgagatggcaAGATCGGAAGAGCAC
>chr1_155401656_155401657_rs11264370_T
ACGCTCTTCCGATCTaggtcaagaggtggagaccaacctggcgaacatggtgatatcttgtctctactaaaaatacaaaaaattagccgggagtggtggTgggcacctgtaatctcacctacttgggaggctgaggtaggagaattgcctgaaccccggaggtggaggttacagaaagccaagatAGATCGGAAGAGCAC
>chr1_155401656_155401657_rs11264370_C
ACGCTCTTCCGATCTaggtcaagaggtggagaccaacctggcgaacatggtgatatcttgtctctactaaaaatacaaaaaattagccgggagtggtggCgggcacctgtaatctcacctacttgggaggctgaggtaggagaattgcctgaaccccggaggtggaggttacagaaagccaagatAGATCGGAAGAGCAC
>chr1_155410555_155410556_rs201221587_T
ACGCTCTTCCGATCTttttgtatttttagcagagacagggttgtgtcatgttggcctgactggtcttgaactcctgacctcaagtagtctgcctgcctTgccttccaaagtggcctcaagcaatcctccagctccagccgcctaaagtgctgggattacaggcgtgagcaatcgcacctggccAGATCGGAAGAGCAC
>chr1_155410555_155410556_rs201221587_TG
ACGCTCTTCCGATCTttttgtatttttagcagagacagggttgtgtcatgttggcctgactggtcttgaactcctgacctcaagtagtctgcctgcctTGgccttccaaagtggcctcaagcaatcctccagctccagccgcctaaagtgctgggattacaggcgtgagcaatcgcacctggccAGATCGGAAGAGCAC
>chr1_155412635_155412636_rs79476744_T
ACGCTCTTCCGATCTgtcttcatctatagcgtctgtaatatcctttataacaaaccagtaaatggaagtacatgtttccttgagttttgtgagccattcTagcaaattaatcaaacccaaaggggggattgtggaaaccccaacttgaagctggttggtcagaagttctagagagccagagttgtAGATCGGAAGAGCAC
>chr1_155412635_155412636_rs79476744_C
ACGCTCTTCCGATCTgtcttcatctatagcgtctgtaatatcctttataacaaaccagtaaatggaagtacatgtttccttgagttttgtgagccattcCagcaaattaatcaaacccaaaggggggattgtggaaaccccaacttgaagctggttggtcagaagttctagagagccagagttgtAGATCGGAAGAGCAC
>chr1_155419897_155419898_rs10908465_C
ACGCTCTTCCGATCTaaacaatattgaaaaggaagaattacaaactatctctactcacacattgtgtgattgtctatataaaaacacccaaagactctaCaaaagagaaagtactacaattagtgaaatacacaacaatgttgcagaatccaaggtcaaattcaactgtatttgtatgttctatcAGATCGGAAGAGCAC
>chr1_155419897_155419898_rs10908465_T
ACGCTCTTCCGATCTaaacaatattgaaaaggaagaattacaaactatctctactcacacattgtgtgattgtctatataaaaacacccaaagactctaTaaaagagaaagtactacaattagtgaaatacacaacaatgttgcagaatccaaggtcaaattcaactgtatttgtatgttctatcAGATCGGAAGAGCAC
>chr1_155422643_155422644_rs562499439_TTTTC
ACGCTCTTCCGATCTctaatgattttcttaatagcatctgggaacttgtctactgcctcttggttggcagaagcttctccttttaccttgattttttctTTTTCtttctgtttttttttttttgagactgagttttactctgccgctgaggctggagtgcagtggcgtgatctcggctcactgcaAGATCGGAAGAGCAC
>chr1_155422643_155422644_rs562499439_T
ACGCTCTTCCGATCTctaatgattttcttaatagcatctgggaacttgtctactgcctcttggttggcagaagcttctccttttaccttgattttttctTtttctgtttttttttttttgagactgagttttactctgccgctgaggctggagtgcagtggcgtgatctcggctcactgcaAGATCGGAAGAGCAC
>chr1_155428344_155428345_rs1661327253_G
ACGCTCTTCCGATCTgaaaccccgtctctactaaaagtacaaaaaaattagccgggtgtggtggtgggcgcctctaatcccagctactcgggagactgaGggcaggagaattgcttgaacccaggagatggaggttgcagtaagccgagattgtgccactgcactctagcttaggcgacaacaatAGATCGGAAGAGCAC
>chr1_155428344_155428345_rs1661327253_-
ACGCTCTTCCGATCTgaaaccccgtctctactaaaagtacaaaaaaattagccgggtgtggtggtgggcgcctctaatcccagctactcgggagactgaggcaggagaattgcttgaacccaggagatggaggttgcagtaagccgagattgtgccactgcactctagcttaggcgacaacaatAGATCGGAAGAGCAC
>chr1_155431370_155431371_rs12028416_G
ACGCTCTTCCGATCTgctataatatatatgtatttttagaggcaaggtcacactctgtcaccaaggctggagtgcagtgaaggaacacagctcattgcaGcctcaacctcctgagtgcaagtgatcctcccacctcagcctcccaagtagctagaaccacagacacgagccaccacgctcatttaAGATCGGAAGAGCAC
>chr1_155431370_155431371_rs12028416_T
ACGCTCTTCCGATCTgctataatatatatgtatttttagaggcaaggtcacactctgtcaccaaggctggagtgcagtgaaggaacacagctcattgcaTcctcaacctcctgagtgcaagtgatcctcccacctcagcctcccaagtagctagaaccacagacacgagccaccacgctcatttaAGATCGGAAGAGCAC
>chr1_155431469_155431470_rs12026638_T
ACGCTCTTCCGATCTgtgcaagtgatcctcccacctcagcctcccaagtagctagaaccacagacacgagccaccacgctcatttaatttttaaatgttTtgtagagatggaccaggtgcggtgctcacacctgtaatcttagcactttgggaggtcaagttgagaggatcgcttgagtgcaggaAGATCGGAAGAGCAC
>chr1_155431469_155431470_rs12026638_C
ACGCTCTTCCGATCTgtgcaagtgatcctcccacctcagcctcccaagtagctagaaccacagacacgagccaccacgctcatttaatttttaaatgttCtgtagagatggaccaggtgcggtgctcacacctgtaatcttagcactttgggaggtcaagttgagaggatcgcttgagtgcaggaAGATCGGAAGAGCAC
>chr1_155437305_155437306_rs12041534_C
ACGCTCTTCCGATCTatccagaatatattgagaactgctaaaactcaacaacaaaccaaatagcccaatcaaaaaattgaaaaagcgattgagtagacaCttctctaaagatacataaatggccaataagcgtatgaaaatatgtttgtcactaatcattagggaacagcaaattaaaactacaaAGATCGGAAGAGCAC
>chr1_155437305_155437306_rs12041534_T
ACGCTCTTCCGATCTatccagaatatattgagaactgctaaaactcaacaacaaaccaaatagcccaatcaaaaaattgaaaaagcgattgagtagacaTttctctaaagatacataaatggccaataagcgtatgaaaatatgtttgtcactaatcattagggaacagcaaattaaaactacaaAGATCGGAAGAGCAC
>chr1_155444938_155444939_rs60741079_T
ACGCTCTTCCGATCTtgatccgcccgcctcggcctcccaaagtgctgggattacaggcgtgagccaccgcgcccggccaagtcaaatttttttaaatggTccttgctttttatactatttaagaaatctttgaccatcccccaaggtcttaaagattttttcctattcttctaaaagttttattaAGATCGGAAGAGCAC
>chr1_155444938_155444939_rs60741079_C
ACGCTCTTCCGATCTtgatccgcccgcctcggcctcccaaagtgctgggattacaggcgtgagccaccgcgcccggccaagtcaaatttttttaaatggCccttgctttttatactatttaagaaatctttgaccatcccccaaggtcttaaagattttttcctattcttctaaaagttttattaAGATCGGAAGAGCAC
>chr1_155451721_155451722_rs11264374_A
ACGCTCTTCCGATCTtaatcccagttacttggaggctgaggcaggagaatcgcttgtacttggaatccagcctgggcgacaggagcgagactctgaaaaAaaaaaagaaaagaaaagaaatggggagtctagctccatctcctaggctggagtgcactggtgtgatctcagctcacggcagcctcAGATCGGAAGAGCAC
>chr1_155451721_155451722_rs11264374_C
ACGCTCTTCCGATCTtaatcccagttacttggaggctgaggcaggagaatcgcttgtacttggaatccagcctgggcgacaggagcgagactctgaaaaCaaaaaagaaaagaaaagaaatggggagtctagctccatctcctaggctggagtgcactggtgtgatctcagctcacggcagcctcAGATCGGAAGAGCAC
>chr1_155454274_155454275_rs58824510_T
ACGCTCTTCCGATCTgcaagataaatagaagtagtagcctcatgttacagataagaaagccatgggttgaatggtttatgtaacttccacaaggttacaTgatattgctaaatgtgaatcaactagatctaagtcaaaagtacatagttttcccattacatcaaaatgccttctcctcttctcccAGATCGGAAGAGCAC
>chr1_155454274_155454275_rs58824510_C
ACGCTCTTCCGATCTgcaagataaatagaagtagtagcctcatgttacagataagaaagccatgggttgaatggtttatgtaacttccacaaggttacaCgatattgctaaatgtgaatcaactagatctaagtcaaaagtacatagttttcccattacatcaaaatgccttctcctcttctcccAGATCGGAAGAGCAC
>chr1_155455471_155455472_155455470_AT
ACGCTCTTCCGATCTttagtatattatccctttggatttatctcaaaaacaggaatttagttcaaggatgggccttgaggcatcttatccaaaatacaaATtgctttttgtttctacagttgtttacatacctcagtttactaaacagatggtttctagaggtatggtattcctttgactataccAGATCGGAAGAGCAC
>chr1_155455471_155455472_155455470_-
ACGCTCTTCCGATCTttagtatattatccctttggatttatctcaaaaacaggaatttagttcaaggatgggccttgaggcatcttatccaaaatacaatgctttttgtttctacagttgtttacatacctcagtttactaaacagatggtttctagaggtatggtattcctttgactataccAGATCGGAAGAGCAC
>chr1_155457897_155457898_rs10796945_G
ACGCTCTTCCGATCTtttgtttacaaaagtaaaatattttggtgattttcaacattgatatgtcccttatcaaaatctcattcatttgttcaggggttgGtgaactttttctgtaaaaggccagagagtaaatattttaggcttttgaggacatatataatgcttacctcatattatacttcatcAGATCGGAAGAGCAC
>chr1_155457897_155457898_rs10796945_A
ACGCTCTTCCGATCTtttgtttacaaaagtaaaatattttggtgattttcaacattgatatgtcccttatcaaaatctcattcatttgttcaggggttgAtgaactttttctgtaaaaggccagagagtaaatattttaggcttttgaggacatatataatgcttacctcatattatacttcatcAGATCGGAAGAGCAC
>chr1_155458685_155458686_rs58520345_C
ACGCTCTTCCGATCTcagctactcaggaggctgaggcaagagaatcacttgaacccaggagtcagtggttgcagtgagccgagattgcaccactgtactCcagcctgggcaacagagtgggactcatctcaaaaccaaccaaccaaccaaccaaccaaccaaccaaccaaccgtctttagtctgaAGATCGGAAGAGCAC
>chr1_155458685_155458686_rs58520345_A
ACGCTCTTCCGATCTcagctactcaggaggctgaggcaagagaatcacttgaacccaggagtcagtggttgcagtgagccgagattgcaccactgtactAcagcctgggcaacagagtgggactcatctcaaaaccaaccaaccaaccaaccaaccaaccaaccaaccaaccgtctttagtctgaAGATCGGAAGAGCAC
>chr1_155459699_155459700_rs61510995_A
ACGCTCTTCCGATCTgtttcaatgtacattactgattctcaaataccaagtctattgtttcaactcctttgaatggaaaaataaaataccatatatgatAcagtccccattattttttctacaatattgtaactccttattcacaaataacaaatgggaaactatcttgaaaatctggtaaaacaAGATCGGAAGAGCAC
>chr1_155459699_155459700_rs61510995_T
ACGCTCTTCCGATCTgtttcaatgtacattactgattctcaaataccaagtctattgtttcaactcctttgaatggaaaaataaaataccatatatgatTcagtccccattattttttctacaatattgtaactccttattcacaaataacaaatgggaaactatcttgaaaatctggtaaaacaAGATCGGAAGAGCAC
>chr1_155461381_155461382_rs748213233_GTT
ACGCTCTTCCGATCTtgctgtaaatagtcttttagcaggctatgggaagcactgctcaggtgagatgtaagactatatgctgtcattcaagagtaacacGTTaaatttttttttagaaaattgatgtgatagtacatcctacttctgaaacacaatgatgactgatgtagacctattcaagcagcAGATCGGAAGAGCAC
>chr1_155461381_155461382_rs748213233_-
ACGCTCTTCCGATCTtgctgtaaatagtcttttagcaggctatgggaagcactgctcaggtgagatgtaagactatatgctgtcattcaagagtaacacaaatttttttttagaaaattgatgtgatagtacatcctacttctgaaacacaatgatgactgatgtagacctattcaagcagcAGATCGGAAGAGCAC
>chr1_155467878_155467879_rs12067371_C
ACGCTCTTCCGATCTtcatcaattatcagtttgagatatgttttacttaacaatttgtattctgctgtattaaaaaaactcattattctggaataaattCagatttacataaaagttacaaagatagtacagagaatactcgtatgtcctttacccaacatcccccaatgttaacatcttacataAGATCGGAAGAGCAC
>chr1_155467878_155467879_rs12067371_T
ACGCTCTTCCGATCTtcatcaattatcagtttgagatatgttttacttaacaatttgtattctgctgtattaaaaaaactcattattctggaataaattTagatttacataaaagttacaaagatagtacagagaatactcgtatgtcctttacccaacatcccccaatgttaacatcttacataAGATCGGAAGAGCAC
>chr1_155469271_155469272_rs10908467_T
ACGCTCTTCCGATCTtaattttttttttttgagacggagtttctctccttgcccaggctggagtgcaatggcgtgatctcagctcaccacaacctccacTtcccaggttcaagcaattctcctgcctcagcctcctgaatagctgggattataggcatgtgccaccacgtccggctattatttgtAGATCGGAAGAGCAC
>chr1_155469271_155469272_rs10908467_C
ACGCTCTTCCGATCTtaattttttttttttgagacggagtttctctccttgcccaggctggagtgcaatggcgtgatctcagctcaccacaacctccacCtcccaggttcaagcaattctcctgcctcagcctcctgaatagctgggattataggcatgtgccaccacgtccggctattatttgtAGATCGGAAGAGCAC
>chr1_155494615_155494616_rs79615747_G
ACGCTCTTCCGATCTaaggtggcaagtgttaggggataaacagcaagtgaatactaggagagggcttgcaaaattaattaggcaattaggttatgctgcGatgatcagctaacattttagtaacgacagaagtgaggaaattattaactcacttagaggaagactgaaaatgatgatcaggagttAGATCGGAAGAGCAC
>chr1_155494615_155494616_rs79615747_A
ACGCTCTTCCGATCTaaggtggcaagtgttaggggataaacagcaagtgaatactaggagagggcttgcaaaattaattaggcaattaggttatgctgcAatgatcagctaacattttagtaacgacagaagtgaggaaattattaactcacttagaggaagactgaaaatgatgatcaggagttAGATCGGAAGAGCAC
>chr1_155496993_155496994_rs56931085_C
ACGCTCTTCCGATCTgtgctgagattacaggtgtaagccaccccacccagccaattattagattttctattcggcgtcagtgattttccgtctgccagtCcaccacaaccacaatattctaacccttttaatttctgttttattatctaataagcctgatttctagttactgttcttttcagaaaAGATCGGAAGAGCAC
>chr1_155496993_155496994_rs56931085_G
ACGCTCTTCCGATCTgtgctgagattacaggtgtaagccaccccacccagccaattattagattttctattcggcgtcagtgattttccgtctgccagtGcaccacaaccacaatattctaacccttttaatttctgttttattatctaataagcctgatttctagttactgttcttttcagaaaAGATCGGAAGAGCAC
>chr1_155498941_155498942_rs10908469_A
ACGCTCTTCCGATCTaagtacgcttcagtttgtggcatataatcaaaagagaaccaaaacatctgagaacaggagtaaaaaaaaaaaaaaaaagccaaaAagaaatattaaagaaaattaaacatataggtcaagaatgcattttaatagaaagtcaccaaatattttcttttcaaaagcagaccAGATCGGAAGAGCAC
>chr1_155498941_155498942_rs10908469_C
ACGCTCTTCCGATCTaagtacgcttcagtttgtggcatataatcaaaagagaaccaaaacatctgagaacaggagtaaaaaaaaaaaaaaaaagccaaaCagaaatattaaagaaaattaaacatataggtcaagaatgcattttaatagaaagtcaccaaatattttcttttcaaaagcagaccAGATCGGAAGAGCAC
>chr1_155536176_155536177_rs59522034_G
ACGCTCTTCCGATCTtcatatttcttaggatatatcaaactagctaagtaatcacatacccaggaaatggaggttctagtcaagccaaaaagtaagtgcGaaggtcttgaggtggaagtatttttgttgtgtttcagaaatagaatggagacctttgcccaacccggcttcctggaactgaatgaAGATCGGAAGAGCAC
>chr1_155536176_155536177_rs59522034_A
ACGCTCTTCCGATCTtcatatttcttaggatatatcaaactagctaagtaatcacatacccaggaaatggaggttctagtcaagccaaaaagtaagtgcAaaggtcttgaggtggaagtatttttgttgtgtttcagaaatagaatggagacctttgcccaacccggcttcctggaactgaatgaAGATCGGAAGAGCAC
>chr1_155537752_155537753_rs5020058_T
ACGCTCTTCCGATCTttcctaaaagaaaatgtagaaggaaatctttgtgactttgggttaggcaaaatttcttagatatgacagcatgattttttttttTtaaaaaaagctggtaaactgaacttcaccaaaactataaacttctgtccttcaaaaaggcagtactaagaaaatgaacacaagacAGATCGGAAGAGCAC
>chr1_155537752_155537753_rs5020058_A
ACGCTCTTCCGATCTttcctaaaagaaaatgtagaaggaaatctttgtgactttgggttaggcaaaatttcttagatatgacagcatgattttttttttAtaaaaaaagctggtaaactgaacttcaccaaaactataaacttctgtccttcaaaaaggcagtactaagaaaatgaacacaagacAGATCGGAAGAGCAC
>chr1_155539316_155539317_rs10752611_C
ACGCTCTTCCGATCTccttattgtcaaccttcaacctaacaccaaaacttctgaatgtcacataaataatctgtgattacatagagttcctctccaattCtcccactgacttgtccaaaaaaaccaacaattctcacccagaatatagcaacagccctctaacttctttgtacatctaccttgctAGATCGGAAGAGCAC
>chr1_155539316_155539317_rs10752611_T
ACGCTCTTCCGATCTccttattgtcaaccttcaacctaacaccaaaacttctgaatgtcacataaataatctgtgattacatagagttcctctccaattTtcccactgacttgtccaaaaaaaccaacaattctcacccagaatatagcaacagccctctaacttctttgtacatctaccttgctAGATCGGAAGAGCAC
>chr1_155545786_155545787_rs56881499_T
ACGCTCTTCCGATCTcaaaaatccattaaaaacttattttaaaaagatttgaggccaggtgcagtggctcatgcctgtaaccccagcactttgggaggcTgaggcaggtgaatcacttaaggtcaagagtttgagaccagcctggccaacgtagtgaaaccccatctccattaaaaacataaaaaAGATCGGAAGAGCAC
>chr1_155545786_155545787_rs56881499_C
ACGCTCTTCCGATCTcaaaaatccattaaaaacttattttaaaaagatttgaggccaggtgcagtggctcatgcctgtaaccccagcactttgggaggcCgaggcaggtgaatcacttaaggtcaagagtttgagaccagcctggccaacgtagtgaaaccccatctccattaaaaacataaaaaAGATCGGAAGAGCAC
>chr1_155550028_155550029_rs1311920882_T
ACGCTCTTCCGATCTctacctccaaaatatacctcaaatccacccaccagtacactcaacaccacaatcagctgttgcctcaactatcacgatagcctcTttttttttttgagacagagtctcgctctgttgcccaagctggagtgccgtggcgtaatctcagttcactgcaatctccacctcccAGATCGGAAGAGCAC
>chr1_155550028_155550029_rs1311920882_-
ACGCTCTTCCGATCTctacctccaaaatatacctcaaatccacccaccagtacactcaacaccacaatcagctgttgcctcaactatcacgatagcctcttttttttttgagacagagtctcgctctgttgcccaagctggagtgccgtggcgtaatctcagttcactgcaatctccacctcccAGATCGGAAGAGCAC
>chr1_155550353_155550354_rs11264380_T
ACGCTCTTCCGATCTcggcctcccaaagtgctgggattagaggtgtgaaccactacgcccagtccacgatagcctctgaactggtcaacctggttgcatTattcatctttcaaagtgcatatatcagatcaagtcatttccctgcttccaatcaaacttgaaatacaaaactagatacctatcaaAGATCGGAAGAGCAC
>chr1_155550353_155550354_rs11264380_C
ACGCTCTTCCGATCTcggcctcccaaagtgctgggattagaggtgtgaaccactacgcccagtccacgatagcctctgaactggtcaacctggttgcatCattcatctttcaaagtgcatatatcagatcaagtcatttccctgcttccaatcaaacttgaaatacaaaactagatacctatcaaAGATCGGAAGAGCAC
>chr1_155552781_155552782_rs60417627_T
ACGCTCTTCCGATCTacgaaattggaattcacatgtgagaaaagataaatagtatgctaaaaattgaaaatggaaaaaatatgtatacaaataaggacaTtgcttatatacacttcaaaagtgtattttacatattcttacctatgagggaagtaatctgctttgctatattcttttttggaaatAGATCGGAAGAGCAC
>chr1_155552781_155552782_rs60417627_C
ACGCTCTTCCGATCTacgaaattggaattcacatgtgagaaaagataaatagtatgctaaaaattgaaaatggaaaaaatatgtatacaaataaggacaCtgcttatatacacttcaaaagtgtattttacatattcttacctatgagggaagtaatctgctttgctatattcttttttggaaatAGATCGGAAGAGCAC
>chr1_155557222_155557223_rs10908470_T
ACGCTCTTCCGATCTactacaataaaaatttcatagatttccaaacatgaaaacttagctgttcaatgaaaaaatacaactctgaaatagcagtaagatTattggttaaatttctgtcatcactagaagtcattattttatttatttattttttttttgagacagagtctcgctctgtcacccagAGATCGGAAGAGCAC
>chr1_155557222_155557223_rs10908470_G
ACGCTCTTCCGATCTactacaataaaaatttcatagatttccaaacatgaaaacttagctgttcaatgaaaaaatacaactctgaaatagcagtaagatGattggttaaatttctgtcatcactagaagtcattattttatttatttattttttttttgagacagagtctcgctctgtcacccagAGATCGGAAGAGCAC
>chr1_155566646_155566647_rs12030596_A
ACGCTCTTCCGATCTtgggcaagagagtgaaactctgtctctaaaatgtaaaacaaaataaagttaatttttttttttttattcttgagacagagtttcActcttgttacccaggctggagtgcaatggcgtgatctcggcttactgcaacctccgcctcccgggttcaagcaattctcctgcctAGATCGGAAGAGCAC
>chr1_155566646_155566647_rs12030596_G
ACGCTCTTCCGATCTtgggcaagagagtgaaactctgtctctaaaatgtaaaacaaaataaagttaatttttttttttttattcttgagacagagtttcGctcttgttacccaggctggagtgcaatggcgtgatctcggcttactgcaacctccgcctcccgggttcaagcaattctcctgcctAGATCGGAAGAGCAC
>chr1_155570869_155570870_rs58302180_T
ACGCTCTTCCGATCTtgtttatttatttagtgatcagtactctgtatggtttcaggcatcccctgggaatcctgcagtgggatctcccgaggataagggTggactactgtatttccttccttcttgctttcttcattgcagaagagctaatgcagctttaaaagctggggagctttaaaaagtgtAGATCGGAAGAGCAC
>chr1_155570869_155570870_rs58302180_G
ACGCTCTTCCGATCTtgtttatttatttagtgatcagtactctgtatggtttcaggcatcccctgggaatcctgcagtgggatctcccgaggataagggGggactactgtatttccttccttcttgctttcttcattgcagaagagctaatgcagctttaaaagctggggagctttaaaaagtgtAGATCGGAAGAGCAC
>chr1_155573151_155573152_rs10908471_A
ACGCTCTTCCGATCTattggttgaataaccatacccaaaggctacatgttagcaaaatgggttgaagttcccttaaccatggacatacaggcagtggttAtcactcttggctgcacattggaataagctggggagctttaaaaatattgatgcctgggtcactatcagaggctgatttaattgatAGATCGGAAGAGCAC
>chr1_155573151_155573152_rs10908471_G
ACGCTCTTCCGATCTattggttgaataaccatacccaaaggctacatgttagcaaaatgggttgaagttcccttaaccatggacatacaggcagtggttGtcactcttggctgcacattggaataagctggggagctttaaaaatattgatgcctgggtcactatcagaggctgatttaattgatAGATCGGAAGAGCAC
>chr1_155574465_155574466_rs10908472_T
ACGCTCTTCCGATCTaatccaaataaaatctgtagtttagtaaatagtattgttccaactttaatttcttaattttgataactgtcctatagttgtataTatatatatagacatatatataacattaaggaaagctgaatgaagagtgtacgaaagctcttcgtactacgtttgcaactcatctgAGATCGGAAGAGCAC
>chr1_155574465_155574466_rs10908472_C
ACGCTCTTCCGATCTaatccaaataaaatctgtagtttagtaaatagtattgttccaactttaatttcttaattttgataactgtcctatagttgtataCatatatatagacatatatataacattaaggaaagctgaatgaagagtgtacgaaagctcttcgtactacgtttgcaactcatctgAGATCGGAAGAGCAC
>chr1_155575555_155575556_rs12733776_C
ACGCTCTTCCGATCTtcactctgttgcccccggctggagtgcagtggtgcaatcacggctcactgcagcctcagcctcccagacccaggtgatcctcccCgctcagccccccaaatagctgggtccacagtggcacgccaccgcacctggctaattttttaaattttttgtagagagcaggtctcAGATCGGAAGAGCAC
>chr1_155575555_155575556_rs12733776_T
ACGCTCTTCCGATCTtcactctgttgcccccggctggagtgcagtggtgcaatcacggctcactgcagcctcagcctcccagacccaggtgatcctcccTgctcagccccccaaatagctgggtccacagtggcacgccaccgcacctggctaattttttaaattttttgtagagagcaggtctcAGATCGGAAGAGCAC
>chr1_155582693_155582694_rs59828346_C
ACGCTCTTCCGATCTacaacaacacccagctaattttttgtatttttagtagagacggggtttcaccatcttggccaggctgatcttgaactcctgaccCcgtgatccacctgcctcggcctcccaaagtgctggtattacaggcatgagccaccgcgcccggccggcttataggtattttaaaaAGATCGGAAGAGCAC
>chr1_155582693_155582694_rs59828346_T
ACGCTCTTCCGATCTacaacaacacccagctaattttttgtatttttagtagagacggggtttcaccatcttggccaggctgatcttgaactcctgaccTcgtgatccacctgcctcggcctcccaaagtgctggtattacaggcatgagccaccgcgcccggccggcttataggtattttaaaaAGATCGGAAGAGCAC
>chr1_155588874_155588875_rs17377786_G
ACGCTCTTCCGATCTaagacttggtcattttcagctgattatttaattacagattagatttcctagaaaaggagcccttcctcctatatggctctccctGcatgtgcccccttccctcaggcctatatattaatacataaaataacccattattataaaatgaaacgaaagcaaggatcagcagaAGATCGGAAGAGCAC
>chr1_155588874_155588875_rs17377786_T
ACGCTCTTCCGATCTaagacttggtcattttcagctgattatttaattacagattagatttcctagaaaaggagcccttcctcctatatggctctccctTcatgtgcccccttccctcaggcctatatattaatacataaaataacccattattataaaatgaaacgaaagcaaggatcagcagaAGATCGGAAGAGCAC
>chr1_155589379_155589380_rs11264386_G
ACGCTCTTCCGATCTctcaaaaaaaaaaaaatttactctttcttaataacagatgagaaagacctgaggccagactgctgttggtaagagaaagttttgGtgtttttttttttattagtttggttcagggtgactgtattagtcagggttctctacagggatagcactaataggatagaagtataAGATCGGAAGAGCAC
>chr1_155589379_155589380_rs11264386_T
ACGCTCTTCCGATCTctcaaaaaaaaaaaaatttactctttcttaataacagatgagaaagacctgaggccagactgctgttggtaagagaaagttttgTtgtttttttttttattagtttggttcagggtgactgtattagtcagggttctctacagggatagcactaataggatagaagtataAGATCGGAAGAGCAC
>chr1_155592576_155592577_rs58996091_T
ACGCTCTTCCGATCTcttctgctgtaatttacagttatacattctcagacaaagctggagtaactctagtacttgacagttacttttttttttttgagaTggggcttcactctgtttcccaggctggagtgcggtggcacaatctcggctcactccaacctgtggctcccgggttcaagtgattcAGATCGGAAGAGCAC
>chr1_155592576_155592577_rs58996091_C
ACGCTCTTCCGATCTcttctgctgtaatttacagttatacattctcagacaaagctggagtaactctagtacttgacagttacttttttttttttgagaCggggcttcactctgtttcccaggctggagtgcggtggcacaatctcggctcactccaacctgtggctcccgggttcaagtgattcAGATCGGAAGAGCAC
>chr1_155592792_155592793_rs6427278_T
ACGCTCTTCCGATCTcatgccccggctaatttttgtacttttagtagagacagcgtttccccaagttgtccaggctggtctcgaactcctgacctcaagTgatccacccgccttgggctcccaaagtgctgggagcgagccactgtgcccagcttacagttactttatattaaatggttcagaggAGATCGGAAGAGCAC
>chr1_155592792_155592793_rs6427278_C
ACGCTCTTCCGATCTcatgccccggctaatttttgtacttttagtagagacagcgtttccccaagttgtccaggctggtctcgaactcctgacctcaagCgatccacccgccttgggctcccaaagtgctgggagcgagccactgtgcccagcttacagttactttatattaaatggttcagaggAGATCGGAAGAGCAC
>chr1_155593361_155593362_rs11264387_C
ACGCTCTTCCGATCTttcgagggcaaaagactaagtacttatagtgtgttaagtactcagagaaggagatacgaaaatgaatgaaatctgattccttctCttccaagcatgtagccaagaagacaaacatgtgtaacgtaacatgatacaattctaaaaaatagatattttaaagtgagacaaacAGATCGGAAGAGCAC
>chr1_155593361_155593362_rs11264387_A
ACGCTCTTCCGATCTttcgagggcaaaagactaagtacttatagtgtgttaagtactcagagaaggagatacgaaaatgaatgaaatctgattccttctAttccaagcatgtagccaagaagacaaacatgtgtaacgtaacatgatacaattctaaaaaatagatattttaaagtgagacaaacAGATCGGAAGAGCAC
>chr1_155601818_155601819_rs12093350_A
ACGCTCTTCCGATCTtctgccttttatttatttattttattattattattttttgagacggagtctcactctgtcacccaggctggagtgcagtggcgcAatctcggttcactgcaagctccgcctcccgggttcacaccattctccagcctcagcctcccaagtagctgggactacaggcgcctAGATCGGAAGAGCAC
>chr1_155601818_155601819_rs12093350_G
ACGCTCTTCCGATCTtctgccttttatttatttattttattattattattttttgagacggagtctcactctgtcacccaggctggagtgcagtggcgcGatctcggttcactgcaagctccgcctcccgggttcacaccattctccagcctcagcctcccaagtagctgggactacaggcgcctAGATCGGAAGAGCAC
>chr1_155604680_155604681_rs57704243_C
ACGCTCTTCCGATCTcagggcacggtggctcaggcctgtaatcccagcactttgggaggccgaggcaggaggattgcttgagcccaggacttcaaagccCgtctgggcaacatggtgaaacctcatctctacaaaaaatgcaaaattagctgggtgtgatggtgcacgcctgtagtcccagctacAGATCGGAAGAGCAC
>chr1_155604680_155604681_rs57704243_A
ACGCTCTTCCGATCTcagggcacggtggctcaggcctgtaatcccagcactttgggaggccgaggcaggaggattgcttgagcccaggacttcaaagccAgtctgggcaacatggtgaaacctcatctctacaaaaaatgcaaaattagctgggtgtgatggtgcacgcctgtagtcccagctacAGATCGGAAGAGCAC
>chr1_155608258_155608259_rs34124416_C
ACGCTCTTCCGATCTttaaaattttgagacagggtctccctctgtctctggctgcagtgcagtgctccaatcatggttcaccgcagcctctaattcctgCgctgaagcgatcctctcaccctagcctctggttaggactacagatgtgggctgcctagctaattttttgaaaaattcttttatagAGATCGGAAGAGCAC
>chr1_155608258_155608259_rs34124416_G
ACGCTCTTCCGATCTttaaaattttgagacagggtctccctctgtctctggctgcagtgcagtgctccaatcatggttcaccgcagcctctaattcctgGgctgaagcgatcctctcaccctagcctctggttaggactacagatgtgggctgcctagctaattttttgaaaaattcttttatagAGATCGGAAGAGCAC
>chr1_155616653_155616654_rs16836936_T
ACGCTCTTCCGATCTggagtttgagactagcctgggcaatatggtgagaccccatctctgcaagaaaatataaataataaaggagttgggtggagatggTgggcataatgtcacttatgcaaagatataaagtcctactgccaaagctgagaacggcccagtctttaggatgtagattacactagAGATCGGAAGAGCAC
>chr1_155616653_155616654_rs16836936_G
ACGCTCTTCCGATCTggagtttgagactagcctgggcaatatggtgagaccccatctctgcaagaaaatataaataataaaggagttgggtggagatggGgggcataatgtcacttatgcaaagatataaagtcctactgccaaagctgagaacggcccagtctttaggatgtagattacactagAGATCGGAAGAGCAC
>chr1_155620001_155620002_rs34228076_G
ACGCTCTTCCGATCTctcccacctcagcctcctggagtgctgggattacaggtgtgagccacgtgcatggccgagacactgtctctctctttttttttgGggggggggggacaagttcttgcccttgtcacccaggctggagtgttagtggaggaatcatggctcagtgaagcctcaatctcccaAGATCGGAAGAGCAC
>chr1_155620001_155620002_rs34228076_T
ACGCTCTTCCGATCTctcccacctcagcctcctggagtgctgggattacaggtgtgagccacgtgcatggccgagacactgtctctctctttttttttgTggggggggggacaagttcttgcccttgtcacccaggctggagtgttagtggaggaatcatggctcagtgaagcctcaatctcccaAGATCGGAAGAGCAC
>chr1_155636433_155636434_rs4971095_G
ACGCTCTTCCGATCTgagaagttctacagttctaatcgctgattccagacaggaaaggtggtaattaaaggagtctctacaatctggagtaagtttaggGcaacaaaaggaaaaatgtcttaggccttctatcagccactgacatgccttttgatgttccagatagtacctagggtacaggttatAGATCGGAAGAGCAC
>chr1_155636433_155636434_rs4971095_A
ACGCTCTTCCGATCTgagaagttctacagttctaatcgctgattccagacaggaaaggtggtaattaaaggagtctctacaatctggagtaagtttaggAcaacaaaaggaaaaatgtcttaggccttctatcagccactgacatgccttttgatgttccagatagtacctagggtacaggttatAGATCGGAAGAGCAC
>chr1_155637138_155637139_rs12047626_C
ACGCTCTTCCGATCTatctcagctcactgcaagctctgcctcctgggttcccgccaatctcctgcctcagcttcccgagtacctgggactacaggtgccCaccaccatgcctggctaatattttttgtatttttagtagaggtggggtttcactgtgttagccaggatgatctcaatctcctgacAGATCGGAAGAGCAC
>chr1_155637138_155637139_rs12047626_T
ACGCTCTTCCGATCTatctcagctcactgcaagctctgcctcctgggttcccgccaatctcctgcctcagcttcccgagtacctgggactacaggtgccTaccaccatgcctggctaatattttttgtatttttagtagaggtggggtttcactgtgttagccaggatgatctcaatctcctgacAGATCGGAAGAGCAC
>chr1_155641208_155641209_rs12742077_G
ACGCTCTTCCGATCTaggctggagtgcaatggcccaatctcggctcaccgcaacctccatcttctgggttcaagtgattctcctgcctcagcctcccgaGtagctgggattacaggcatgcgccaccatgcccagctaattttgtatttttagtagagacggggtctctccatgttggtcaggctAGATCGGAAGAGCAC
>chr1_155641208_155641209_rs12742077_A
ACGCTCTTCCGATCTaggctggagtgcaatggcccaatctcggctcaccgcaacctccatcttctgggttcaagtgattctcctgcctcagcctcccgaAtagctgggattacaggcatgcgccaccatgcccagctaattttgtatttttagtagagacggggtctctccatgttggtcaggctAGATCGGAAGAGCAC
>chr1_155641694_155641695_rs11264397_G
ACGCTCTTCCGATCTggattagattttagaaagcctctatatatctatgaaggtcatcagagaacttgcctagctatccctttatttgtctaaggtcctGcaatgagaagggaacttgaaacctagtagcaccatgtccattcagcatttcctgcaaaggcaacagcgaagttggcagctttttgAGATCGGAAGAGCAC
>chr1_155641694_155641695_rs11264397_C
ACGCTCTTCCGATCTggattagattttagaaagcctctatatatctatgaaggtcatcagagaacttgcctagctatccctttatttgtctaaggtcctCcaatgagaagggaacttgaaacctagtagcaccatgtccattcagcatttcctgcaaaggcaacagcgaagttggcagctttttgAGATCGGAAGAGCAC
>chr1_155642056_155642057_rs12040100_G
ACGCTCTTCCGATCTtgggggttgtctcactgggaaaaataagatctagttgttggatagtattgaaattaatgcttccctgaggaggttagacctcctGtctgtaagagggccttgcccttgtgcaatagaatataagctgttttttcttcagagtctcacaatcaaaggagttccagtgtttcAGATCGGAAGAGCAC
>chr1_155642056_155642057_rs12040100_T
ACGCTCTTCCGATCTtgggggttgtctcactgggaaaaataagatctagttgttggatagtattgaaattaatgcttccctgaggaggttagacctcctTtctgtaagagggccttgcccttgtgcaatagaatataagctgttttttcttcagagtctcacaatcaaaggagttccagtgtttcAGATCGGAAGAGCAC
>chr1_155644454_155644455_rs61409380_C
ACGCTCTTCCGATCTgctgggcacagtggctcacatctgtaatcctagcactttgggaggctgaggtgggtggatcacctgaagtcaggagttctagacCagcctgaccaacgtggtgaaaccctgtctctactcaaaatacaaaaattgaccgggcatggtggctcatgcctataatcccagcaAGATCGGAAGAGCAC
>chr1_155644454_155644455_rs61409380_T
ACGCTCTTCCGATCTgctgggcacagtggctcacatctgtaatcctagcactttgggaggctgaggtgggtggatcacctgaagtcaggagttctagacTagcctgaccaacgtggtgaaaccctgtctctactcaaaatacaaaaattgaccgggcatggtggctcatgcctataatcccagcaAGATCGGAAGAGCAC
>chr1_155644708_155644709_rs12022088_C
ACGCTCTTCCGATCTaaaaatacaaaattagccaggcatggtggagcatgcctgaaatcccagctactttggaggctgaggcaggagaatcacctgaatCcaggaggtggaggttgtggtgagccgagattacgccattgcactccagcctgggcgacaagagcaaaactctgtgtcaaaagaaaAGATCGGAAGAGCAC
>chr1_155644708_155644709_rs12022088_T
ACGCTCTTCCGATCTaaaaatacaaaattagccaggcatggtggagcatgcctgaaatcccagctactttggaggctgaggcaggagaatcacctgaatTcaggaggtggaggttgtggtgagccgagattacgccattgcactccagcctgggcgacaagagcaaaactctgtgtcaaaagaaaAGATCGGAAGAGCAC
>chr1_155645024_155645025_rs59087249_A
ACGCTCTTCCGATCTctctgtctcaaaacaaaaacaaaaacaaagaagggataggagacatgatagccatgaaaagaaaggaggaaaataatgcaatagAaaaagactggaagaccttgtgctgatgccctgacaggctgtcagggaccagatttaggtcaagggccttcaggtaaaccgagctgAGATCGGAAGAGCAC
>chr1_155645024_155645025_rs59087249_C
ACGCTCTTCCGATCTctctgtctcaaaacaaaaacaaaaacaaagaagggataggagacatgatagccatgaaaagaaaggaggaaaataatgcaatagCaaaagactggaagaccttgtgctgatgccctgacaggctgtcagggaccagatttaggtcaagggccttcaggtaaaccgagctgAGATCGGAAGAGCAC
>chr1_155648839_155648840_rs17378003_G
ACGCTCTTCCGATCTaatggggaacccactacagctgtcagagcggaattccctgagttatgaaatcccagtgatagctgacattgggcctgacagcagGaaagtggaaaagatgccttttgaaaacttcttctttaccctgaaattagttttcctttgccttagcccatatttatgtgcctcttAGATCGGAAGAGCAC
>chr1_155648839_155648840_rs17378003_A
ACGCTCTTCCGATCTaatggggaacccactacagctgtcagagcggaattccctgagttatgaaatcccagtgatagctgacattgggcctgacagcagAaaagtggaaaagatgccttttgaaaacttcttctttaccctgaaattagttttcctttgccttagcccatatttatgtgcctcttAGATCGGAAGAGCAC
>chr1_155655153_155655154_rs12047756_G
ACGCTCTTCCGATCTtttaaatcaggctggctaacatatgtatgtgcaataacttgctcgcaggaatgattaattattgggcctgtgggcagcaatcaaGctggattcacagtgttacaggttttaagggtcacatctagattttccaggagcatagcctggtatttggttaacctttcccccatAGATCGGAAGAGCAC
>chr1_155655153_155655154_rs12047756_A
ACGCTCTTCCGATCTtttaaatcaggctggctaacatatgtatgtgcaataacttgctcgcaggaatgattaattattgggcctgtgggcagcaatcaaActggattcacagtgttacaggttttaagggtcacatctagattttccaggagcatagcctggtatttggttaacctttcccccatAGATCGGAAGAGCAC
>chr1_155655811_155655812_rs2175391_G
ACGCTCTTCCGATCTggtgttaagatacaccttaaatattgaacccgttggtgggcaatctgagccttccttttggacactttatatcccatctgcagaGaaatttaaggttcttatagtattttagtcaccccctgggttgggctacacacaagaaggtcatgtacatactagagtacactccaAGATCGGAAGAGCAC
>chr1_155655811_155655812_rs2175391_T
ACGCTCTTCCGATCTggtgttaagatacaccttaaatattgaacccgttggtgggcaatctgagccttccttttggacactttatatcccatctgcagaTaaatttaaggttcttatagtattttagtcaccccctgggttgggctacacacaagaaggtcatgtacatactagagtacactccaAGATCGGAAGAGCAC
>chr1_155660961_155660962_rs17369526_A
ACGCTCTTCCGATCTtgtgccgcagttcttcctggatggatggcagactggcctattggaaatgagaacactctgatccagcacatgtcagaatttgggAaaaagaataggactttctaagtttagggacctgagacaagctcaaggcatctttccaagggactctgcatatgaaatttctacaaAGATCGGAAGAGCAC
>chr1_155660961_155660962_rs17369526_G
ACGCTCTTCCGATCTtgtgccgcagttcttcctggatggatggcagactggcctattggaaatgagaacactctgatccagcacatgtcagaatttgggGaaaagaataggactttctaagtttagggacctgagacaagctcaaggcatctttccaagggactctgcatatgaaatttctacaaAGATCGGAAGAGCAC
>chr1_155662541_155662542_rs145181137_A
ACGCTCTTCCGATCTcatgccactgcactccagcgttggtaacagggtgagactccatctcaaaaaaaaaaaaagaagataagaactgaacttaaaccAtgacaataagcatctgttcatccaacatgatgaacataagatgttttctatatcctaggcactgtgctaaaagctaagcacacaAGATCGGAAGAGCAC
>chr1_155662541_155662542_rs145181137_AC
ACGCTCTTCCGATCTcatgccactgcactccagcgttggtaacagggtgagactccatctcaaaaaaaaaaaaagaagataagaactgaacttaaaccACtgacaataagcatctgttcatccaacatgatgaacataagatgttttctatatcctaggcactgtgctaaaagctaagcacacaAGATCGGAAGAGCAC
>chr1_155663516_155663517_rs604764_T
ACGCTCTTCCGATCTatggatacgccaggcatggtggcccacacctgtaatcccagcactctgggaggctgaggtgggtgggtcacgaggtcaggagttTgagaccagcctgaccaacaaggtgaaaccccgtctctactaaaaatacaaaaattagcagggtgtggtggtgagcgcctgtagtcAGATCGGAAGAGCAC
>chr1_155663516_155663517_rs604764_C
ACGCTCTTCCGATCTatggatacgccaggcatggtggcccacacctgtaatcccagcactctgggaggctgaggtgggtgggtcacgaggtcaggagttCgagaccagcctgaccaacaaggtgaaaccccgtctctactaaaaatacaaaaattagcagggtgtggtggtgagcgcctgtagtcAGATCGGAAGAGCAC
>chr1_155665166_155665167_rs7521594_T
ACGCTCTTCCGATCTtaaatgtgaaaattcccttcccaagcactctccctcaggatgctactggaatggggccatgcagggtggctcatgcctataatcTcagcactttgggatgctgaagcaggaggatcacttgaacccaggagtctgagaccagcctgggcaaaaaactgagacccccccacAGATCGGAAGAGCAC
>chr1_155665166_155665167_rs7521594_C
ACGCTCTTCCGATCTtaaatgtgaaaattcccttcccaagcactctccctcaggatgctactggaatggggccatgcagggtggctcatgcctataatcCcagcactttgggatgctgaagcaggaggatcacttgaacccaggagtctgagaccagcctgggcaaaaaactgagacccccccacAGATCGGAAGAGCAC
>chr1_155666130_155666131_rs905194785_A
ACGCTCTTCCGATCTaaacaaaatgttcagcaggaaaggcaaggtaacacagtaacatagctgagctgtgaagagcatttatacagtccttaaaatctAttttttttttttgagacggagtcttgctctggcaagactggagtgcagtggcgcgatctcggctcactgcaagctccacctcccAGATCGGAAGAGCAC
>chr1_155666130_155666131_rs905194785_AT
ACGCTCTTCCGATCTaaacaaaatgttcagcaggaaaggcaaggtaacacagtaacatagctgagctgtgaagagcatttatacagtccttaaaatctATttttttttttttgagacggagtcttgctctggcaagactggagtgcagtggcgcgatctcggctcactgcaagctccacctcccAGATCGGAAGAGCAC
>chr1_155673612_155673613_rs10908479_C
ACGCTCTTCCGATCTgcaatttttatgaggtaaagtatggttttgtttttgtgagacaggttctcactctgtcacccaggctggagtgatatataagcaCggctccctacagtctcaacgtcccaggctcaagtgatcctcctacctcagtctcccaagttgctgggactacaggcactcggcacAGATCGGAAGAGCAC
>chr1_155673612_155673613_rs10908479_T
ACGCTCTTCCGATCTgcaatttttatgaggtaaagtatggttttgtttttgtgagacaggttctcactctgtcacccaggctggagtgatatataagcaTggctccctacagtctcaacgtcccaggctcaagtgatcctcctacctcagtctcccaagttgctgggactacaggcactcggcacAGATCGGAAGAGCAC
>chr1_155673927_155673928_rs12758945_C
ACGCTCTTCCGATCTatacctggccaaatttcaaatttaaaatctcaaaataggccgggcgcggtggctcacgcctgtaatcccagcactttgggaggcCgaggtgggcggatcacgaggtcaggagatcgagaccatcccggctaaaacggtgaaaccccgtctctactaaaaatacaaaaaatAGATCGGAAGAGCAC
>chr1_155673927_155673928_rs12758945_T
ACGCTCTTCCGATCTatacctggccaaatttcaaatttaaaatctcaaaataggccgggcgcggtggctcacgcctgtaatcccagcactttgggaggcTgaggtgggcggatcacgaggtcaggagatcgagaccatcccggctaaaacggtgaaaccccgtctctactaaaaatacaaaaaatAGATCGGAAGAGCAC
>chr1_155674131_155674132_rs12740629_A
ACGCTCTTCCGATCTgctacttgggaggctgaggcaagagaatggcgtgaacccgggaggcggagcttgcagtgagccgagatcccgccactgcactccAgcctgggcgacagagcgagactccgtctcaaaaaaaaaaaaaaaaaaaaaaaaagctcaaaatacctcaaaacgtcatgagcaaaAGATCGGAAGAGCAC
>chr1_155674131_155674132_rs12740629_G
ACGCTCTTCCGATCTgctacttgggaggctgaggcaagagaatggcgtgaacccgggaggcggagcttgcagtgagccgagatcccgccactgcactccGgcctgggcgacagagcgagactccgtctcaaaaaaaaaaaaaaaaaaaaaaaaagctcaaaatacctcaaaacgtcatgagcaaaAGATCGGAAGAGCAC
>chr1_155680036_155680037_rs34620961_G
ACGCTCTTCCGATCTttgaggcaggaagattacttgagcctatgagttccagaacatggcaagaccctgtctctacaaaaaaataaaataattagccggGcctgtaggtgtgtgcctgtagtcccagctactcaggaggcttagatgagagaattgttttgagccctggaggtcgaggctgctgtAGATCGGAAGAGCAC
>chr1_155680036_155680037_rs34620961_C
ACGCTCTTCCGATCTttgaggcaggaagattacttgagcctatgagttccagaacatggcaagaccctgtctctacaaaaaaataaaataattagccggCcctgtaggtgtgtgcctgtagtcccagctactcaggaggcttagatgagagaattgttttgagccctggaggtcgaggctgctgtAGATCGGAAGAGCAC
>chr1_155682290_155682291_rs56621886_T
ACGCTCTTCCGATCTggtaaagagcttcaaatctttggctatctcatttttttttaatttttattcatttgttttaccttatgtgttcctctacaatggTtatctaggaagttaacaaccattctagctatctagcattctggttcttgatatcatgtaaaatgagcgttctgatctctgacacaAGATCGGAAGAGCAC
>chr1_155682290_155682291_rs56621886_A
ACGCTCTTCCGATCTggtaaagagcttcaaatctttggctatctcatttttttttaatttttattcatttgttttaccttatgtgttcctctacaatggAtatctaggaagttaacaaccattctagctatctagcattctggttcttgatatcatgtaaaatgagcgttctgatctctgacacaAGATCGGAAGAGCAC
>chr1_155682607_155682608_rs6672128_T
ACGCTCTTCCGATCTataattttttgtatttttagtagagatggggtttcatcatgttggccaggttggtctccaactcctgacctcaggtgatccaccTgcctcagcctcccaaagtgcagggattacaggcatgagccactgcacccagccaagtactttgattcttaatggaggatttaatcAGATCGGAAGAGCAC
>chr1_155682607_155682608_rs6672128_C
ACGCTCTTCCGATCTataattttttgtatttttagtagagatggggtttcatcatgttggccaggttggtctccaactcctgacctcaggtgatccaccCgcctcagcctcccaaagtgcagggattacaggcatgagccactgcacccagccaagtactttgattcttaatggaggatttaatcAGATCGGAAGAGCAC
>chr1_155683762_155683763_rs143717871_T
ACGCTCTTCCGATCTaaaacaacaacaagtgaaatactgaaatactgatcagctttaaaaagagaactgtcataaccaccccaatttagttccaagacTtaggcttccccaccaaggcaaaattaacacagtaagaaggctattccagttcattttggagaaaatcttggatttggtaagcagAGATCGGAAGAGCAC
>chr1_155683762_155683763_rs143717871_TA
ACGCTCTTCCGATCTaaaacaacaacaagtgaaatactgaaatactgatcagctttaaaaagagaactgtcataaccaccccaatttagttccaagacTAtaggcttccccaccaaggcaaaattaacacagtaagaaggctattccagttcattttggagaaaatcttggatttggtaagcagAGATCGGAAGAGCAC
>chr1_155881975_155881976_rs189087412_C
ACGCTCTTCCGATCTgctaattttttgtattttcagtagagatgggtttcaccatgttggccaggctggtctcgaattccagacctcaggtgatccaccCgcctcggcctcccaaagtgctgggattacaggtgcgagccaccgtgcccggcctctggttttgttttgttttttttttttaatggAGATCGGAAGAGCAC
>chr1_155881975_155881976_rs189087412_T
ACGCTCTTCCGATCTgctaattttttgtattttcagtagagatgggtttcaccatgttggccaggctggtctcgaattccagacctcaggtgatccaccTgcctcggcctcccaaagtgctgggattacaggtgcgagccaccgtgcccggcctctggttttgttttgttttttttttttaatggAGATCGGAAGAGCAC
>chr10_10216776_10216777_SNP21_CTG
ACGCTCTTCCGATCTaataaaactacatatagaatttgtattggttttttcttttaaaggcacttaattatattcatttattgattcactcgttaatttCTGtgtgtgtgtgtgtgtgtgcgtgtgtgtgtgcgtgtgtttcagatggagtctcactcttgtcacccaggctggagtgcagtggcAGATCGGAAGAGCAC
>chr10_10216776_10216777_SNP21_C
ACGCTCTTCCGATCTaataaaactacatatagaatttgtattggttttttcttttaaaggcacttaattatattcatttattgattcactcgttaatttCtgtgtgtgtgtgtgtgtgcgtgtgtgtgtgcgtgtgtttcagatggagtctcactcttgtcacccaggctggagtgcagtggcAGATCGGAAGAGCAC
>chr10_79468285_79468286_79468285_T
ACGCTCTTCCGATCTgcactgcacactggcagcagctccagacctgcacaccctggagaaggaaggattgggattcttccacttccaacccagtgaatcTgagggaagaactctgcctaatccagcttgtcctgaggtcaaagaagccccagaggaagggtgataatactgctagggccccctctAGATCGGAAGAGCAC
>chr10_79468285_79468286_79468285_C
ACGCTCTTCCGATCTgcactgcacactggcagcagctccagacctgcacaccctggagaaggaaggattgggattcttccacttccaacccagtgaatcCgagggaagaactctgcctaatccagcttgtcctgaggtcaaagaagccccagaggaagggtgataatactgctagggccccctctAGATCGGAAGAGCAC
>chr10_79502116_79502117_79502116_G
ACGCTCTTCCGATCTtctaggacagcatctagaaagtgcatcacggccaggtgtggtggctcatgcctgtaattccagcaccttgggaggctgaggcagGcagattacctgagatcaggagtctgagaccagcctgaccaatatggtgaaaccgcatctctactaaaaatacaaaaattagctggAGATCGGAAGAGCAC
>chr10_79502116_79502117_79502116_A
ACGCTCTTCCGATCTtctaggacagcatctagaaagtgcatcacggccaggtgtggtggctcatgcctgtaattccagcaccttgggaggctgaggcagAcagattacctgagatcaggagtctgagaccagcctgaccaatatggtgaaaccgcatctctactaaaaatacaaaaattagctggAGATCGGAAGAGCAC
>chr10_79518244_79518245_79518244_G
ACGCTCTTCCGATCTatttgtcatgtatcacatgataaaggaatctctctggatcccacttctctcttgaattacatgaatctttgcaatttaaagaatGtaagtaaaaaaatacaattaagagatgacttcattcagaaataagtatcaaattttagtgcttaaaaataaccaaggtggagggtAGATCGGAAGAGCAC
>chr10_79518244_79518245_79518244_A
ACGCTCTTCCGATCTatttgtcatgtatcacatgataaaggaatctctctggatcccacttctctcttgaattacatgaatctttgcaatttaaagaatAtaagtaaaaaaatacaattaagagatgacttcattcagaaataagtatcaaattttagtgcttaaaaataaccaaggtggagggtAGATCGGAAGAGCAC
>chr10_79539958_79539959_79539958_G
ACGCTCTTCCGATCTaaaagcatgacatgttaaaaaaaaaaaaaaaaaaaaaaaagaccgggcttggtggctcctgcctgtaatcccagcactttgggaGgccgaggcaggttggtcacctgaggtcaggagttcaagaccagcctgacctacatggtgaaacctcatctctactaaaaatacaaAGATCGGAAGAGCAC
>chr10_79539958_79539959_79539958_C
ACGCTCTTCCGATCTaaaagcatgacatgttaaaaaaaaaaaaaaaaaaaaaaaagaccgggcttggtggctcctgcctgtaatcccagcactttgggaCgccgaggcaggttggtcacctgaggtcaggagttcaagaccagcctgacctacatggtgaaacctcatctctactaaaaatacaaAGATCGGAAGAGCAC
>chr10_79539959_79539960_79539959_G
ACGCTCTTCCGATCTaaagcatgacatgttaaaaaaaaaaaaaaaaaaaaaaaagaccgggcttggtggctcctgcctgtaatcccagcactttgggagGccgaggcaggttggtcacctgaggtcaggagttcaagaccagcctgacctacatggtgaaacctcatctctactaaaaatacaaaAGATCGGAAGAGCAC
>chr10_79539959_79539960_79539959_C
ACGCTCTTCCGATCTaaagcatgacatgttaaaaaaaaaaaaaaaaaaaaaaaagaccgggcttggtggctcctgcctgtaatcccagcactttgggagCccgaggcaggttggtcacctgaggtcaggagttcaagaccagcctgacctacatggtgaaacctcatctctactaaaaatacaaaAGATCGGAAGAGCAC
>chr10_79556699_79556700_79556699_C
ACGCTCTTCCGATCTcgtgctggggcaccactgggccctctgaccacctggagagcctgaccaggcctgccacagagacctcagagtgccagagaatctCcactgtgtccttagctccacacagtcagggcttccctgaaatctgcctctctctgtcattatgcttggccggtactgctcatcctAGATCGGAAGAGCAC
>chr10_79556699_79556700_79556699_A
ACGCTCTTCCGATCTcgtgctggggcaccactgggccctctgaccacctggagagcctgaccaggcctgccacagagacctcagagtgccagagaatctAcactgtgtccttagctccacacagtcagggcttccctgaaatctgcctctctctgtcattatgcttggccggtactgctcatcctAGATCGGAAGAGCAC
>chr10_79556700_79556701_79556700_C
ACGCTCTTCCGATCTgtgctggggcaccactgggccctctgaccacctggagagcctgaccaggcctgccacagagacctcagagtgccagagaatctcCactgtgtccttagctccacacagtcagggcttccctgaaatctgcctctctctgtcattatgcttggccggtactgctcatcctgAGATCGGAAGAGCAC
>chr10_79556700_79556701_79556700_T
ACGCTCTTCCGATCTgtgctggggcaccactgggccctctgaccacctggagagcctgaccaggcctgccacagagacctcagagtgccagagaatctcTactgtgtccttagctccacacagtcagggcttccctgaaatctgcctctctctgtcattatgcttggccggtactgctcatcctgAGATCGGAAGAGCAC
>chr10_79557536_79557537_79557536_G
ACGCTCTTCCGATCTtggattccttgggacagcaatgcggccgcctgctctggcacatgcctcctgaatggcatcaaaagtgatggactgcccattgctGgagaagaccttctctcctactgtcattatggagccctgcagactgagggctgagagcagaggagtccaggtcaggccactgaccaAGATCGGAAGAGCAC
>chr10_79557536_79557537_79557536_A
ACGCTCTTCCGATCTtggattccttgggacagcaatgcggccgcctgctctggcacatgcctcctgaatggcatcaaaagtgatggactgcccattgctAgagaagaccttctctcctactgtcattatggagccctgcagactgagggctgagagcagaggagtccaggtcaggccactgaccaAGATCGGAAGAGCAC
>chr10_79558486_79558487_79558486_C
ACGCTCTTCCGATCTtctgtggggcaagtccctctcccgcaccctccaccaagggcaagcatgatgctctctgcactgccctgatggacttgcttaccgCtctgagcttcaaagttcccctctgtctgtggggctcctgatcacaccatctgcctggatgcctcgtccgcattcacccttcagacAGATCGGAAGAGCAC
>chr10_79558486_79558487_79558486_T
ACGCTCTTCCGATCTtctgtggggcaagtccctctcccgcaccctccaccaagggcaagcatgatgctctctgcactgccctgatggacttgcttaccgTtctgagcttcaaagttcccctctgtctgtggggctcctgatcacaccatctgcctggatgcctcgtccgcattcacccttcagacAGATCGGAAGAGCAC
>chr10_79564147_79564148_79564147_C
ACGCTCTTCCGATCTtatggtcaccctccagtgctctagaaggctagaactcattgctcttgtctagctatgatcttttgtccattgaccaagctctccCcatccttcattctcctggttttcccagcctctagtatgctctgttctactgtttacgtctgtgagattaactttatttttagcttAGATCGGAAGAGCAC
>chr10_79564147_79564148_79564147_T
ACGCTCTTCCGATCTtatggtcaccctccagtgctctagaaggctagaactcattgctcttgtctagctatgatcttttgtccattgaccaagctctccTcatccttcattctcctggttttcccagcctctagtatgctctgttctactgtttacgtctgtgagattaactttatttttagcttAGATCGGAAGAGCAC
>chr10_79568056_79568057_79568056_T
ACGCTCTTCCGATCTttcaagtttctttctactaattttgagtttggctctttttcttgcttttctagttctttaaggtgcattattgttttattttttTgaaatcatctacttttttgatgtaggcatgcaacgctataaatttccctcttaggttttgatatgttgtgtttgtatttttgtttAGATCGGAAGAGCAC
>chr10_79568056_79568057_79568056_G
ACGCTCTTCCGATCTttcaagtttctttctactaattttgagtttggctctttttcttgcttttctagttctttaaggtgcattattgttttattttttGgaaatcatctacttttttgatgtaggcatgcaacgctataaatttccctcttaggttttgatatgttgtgtttgtatttttgtttAGATCGGAAGAGCAC
>chr10_79570912_79570913_79570912_C
ACGCTCTTCCGATCTtgagtaggtaaacaaagcagccaggaagctcgaactgggtggagcccactgcagctcaacagcctacctctgtagactccgcctCtgggggcatgacacagctgaacaaaaggcagcagaaacctctgcagacttaaacatccctgtctgacagctctgaaggagcagtgAGATCGGAAGAGCAC
>chr10_79570912_79570913_79570912_A
ACGCTCTTCCGATCTtgagtaggtaaacaaagcagccaggaagctcgaactgggtggagcccactgcagctcaacagcctacctctgtagactccgcctAtgggggcatgacacagctgaacaaaaggcagcagaaacctctgcagacttaaacatccctgtctgacagctctgaaggagcagtgAGATCGGAAGAGCAC
>chr10_79577610_79577611_79577610_C
ACGCTCTTCCGATCTtataaggaaaaccacaaaactctgataaaaggaatcaaagaagagctcaataaatggagagatattccatgttcaaagatagaaCgacttaatattgttaagatgccaattatttccagattgatttatagatttaataaaatttcaagttaaatcacagaaaattatttAGATCGGAAGAGCAC
>chr10_79577610_79577611_79577610_T
ACGCTCTTCCGATCTtataaggaaaaccacaaaactctgataaaaggaatcaaagaagagctcaataaatggagagatattccatgttcaaagatagaaTgacttaatattgttaagatgccaattatttccagattgatttatagatttaataaaatttcaagttaaatcacagaaaattatttAGATCGGAAGAGCAC
>chr10_79580798_79580799_79580798_G
ACGCTCTTCCGATCTaggagggaggaaggaagtaaggaaggaaggaaggaaggaaggaggcccggtgtggtggctagtgcctgtaatcttagcactttgGgaggccaaggtgggtggatcccttgaggccagaagtctgagaccagcctggccaagaaaaccccacctgtactacaaaatacaaaAGATCGGAAGAGCAC
>chr10_79580798_79580799_79580798_A
ACGCTCTTCCGATCTaggagggaggaaggaagtaaggaaggaaggaaggaaggaaggaggcccggtgtggtggctagtgcctgtaatcttagcactttgAgaggccaaggtgggtggatcccttgaggccagaagtctgagaccagcctggccaagaaaaccccacctgtactacaaaatacaaaAGATCGGAAGAGCAC
>chr10_79583421_79583422_79583421_T
ACGCTCTTCCGATCTacacttcttcgtgtggtccagttctgatctcaggctctgtagctctccaagttggccagcttagcctcagcaactgcaacgcaaTagggagaaggtatttatggagaagaccttaatttggagagtggagcattttgaaaaaaatgaagtggcttactaagacgaatgctAGATCGGAAGAGCAC
>chr10_79583421_79583422_79583421_C
ACGCTCTTCCGATCTacacttcttcgtgtggtccagttctgatctcaggctctgtagctctccaagttggccagcttagcctcagcaactgcaacgcaaCagggagaaggtatttatggagaagaccttaatttggagagtggagcattttgaaaaaaatgaagtggcttactaagacgaatgctAGATCGGAAGAGCAC
>chr10_79598601_79598602_79598601_G
ACGCTCTTCCGATCTggggaaaattttaaagcttttcctctaagatcttgtacaagacaaggatgcccactttcactactcttattcaagatagtattaGaaattcaagccagggcaaccagtcaagagaaagaaataaagagtatccaaattggaaaggaggaaataaaattatccctgtttgcAGATCGGAAGAGCAC
>chr10_79598601_79598602_79598601_A
ACGCTCTTCCGATCTggggaaaattttaaagcttttcctctaagatcttgtacaagacaaggatgcccactttcactactcttattcaagatagtattaAaaattcaagccagggcaaccagtcaagagaaagaaataaagagtatccaaattggaaaggaggaaataaaattatccctgtttgcAGATCGGAAGAGCAC
>chr10_79600287_79600288_79600287_C
ACGCTCTTCCGATCTtgggggtgggttcccccgatacccatgtttattttaaaaaaatgaaaaagaaaaaaatcataaagtttgtgtggaactataaaaCaccaagtagtcaaagtaatcctgagcaaaaaatgaaaagttgaaggcatcacattacctgacttcataatgtactacaaatctatAGATCGGAAGAGCAC
>chr10_79600287_79600288_79600287_A
ACGCTCTTCCGATCTtgggggtgggttcccccgatacccatgtttattttaaaaaaatgaaaaagaaaaaaatcataaagtttgtgtggaactataaaaAaccaagtagtcaaagtaatcctgagcaaaaaatgaaaagttgaaggcatcacattacctgacttcataatgtactacaaatctatAGATCGGAAGAGCAC
>chr10_79612746_79612747_79612746_T
ACGCTCTTCCGATCTtggggacacactgagtcaggtgtgggatgagggacagcactgggaggcaggggaggcatgtcctgggatggaggccctgggggcTgtctgaagggtgaatgcggacgaggcatccagacagacggtgtgatcaggagccccacagacagaggggaactttgaagctcagaAGATCGGAAGAGCAC
>chr10_79612746_79612747_79612746_A
ACGCTCTTCCGATCTtggggacacactgagtcaggtgtgggatgagggacagcactgggaggcaggggaggcatgtcctgggatggaggccctgggggcAgtctgaagggtgaatgcggacgaggcatccagacagacggtgtgatcaggagccccacagacagaggggaactttgaagctcagaAGATCGGAAGAGCAC
>chr10_79612817_79612818_79612817_A
ACGCTCTTCCGATCTaggccctgggggctgtctgaagggtgaatgcggacgaggcatccagacagacggtgtgatcaggagccccacagacagaggggaActttgaagctcagagcggtaagcaagtccatcagggcagtgcagagagcatcatgcttgcccttggtggagggtgcgggagagggAGATCGGAAGAGCAC
>chr10_79612817_79612818_79612817_G
ACGCTCTTCCGATCTaggccctgggggctgtctgaagggtgaatgcggacgaggcatccagacagacggtgtgatcaggagccccacagacagaggggaGctttgaagctcagagcggtaagcaagtccatcagggcagtgcagagagcatcatgcttgcccttggtggagggtgcgggagagggAGATCGGAAGAGCAC
>chr10_79613426_79613427_79613426_G
ACGCTCTTCCGATCTacatagagattacaaataggcatgcacatgcaggtcttggggaaaggaatgacgcttgcttttctgatgtctttgaatggcccaGaggagacagaagcagacacaattcactccccatttcataggaaagcaagttctccacctgccttgctttccactgaattccaggaAGATCGGAAGAGCAC
>chr10_79613426_79613427_79613426_C
ACGCTCTTCCGATCTacatagagattacaaataggcatgcacatgcaggtcttggggaaaggaatgacgcttgcttttctgatgtctttgaatggcccaCaggagacagaagcagacacaattcactccccatttcataggaaagcaagttctccacctgccttgctttccactgaattccaggaAGATCGGAAGAGCAC
>chr10_79614895_79614896_79614895_C
ACGCTCTTCCGATCTagagccgccttcagatgtgacccgagtaactttcaactgatgaacaaatctgcaccctacttcagatttcagtgggcattcacaCcaccccccacaccactggctctgctttctcctttcattaatccattcacccagatatttcattaaaattatcacgtgccaggtctAGATCGGAAGAGCAC
>chr10_79614895_79614896_79614895_T
ACGCTCTTCCGATCTagagccgccttcagatgtgacccgagtaactttcaactgatgaacaaatctgcaccctacttcagatttcagtgggcattcacaTcaccccccacaccactggctctgctttctcctttcattaatccattcacccagatatttcattaaaattatcacgtgccaggtctAGATCGGAAGAGCAC
>chr10_79615230_79615231_79615230_T
ACGCTCTTCCGATCTagaggctattgactgagcacctatcatttgccaagaaccttgacaagcacttctaatacagcatattatgtactattcaatcttTacacaatgtcacgggaccagtattgtttcctcattttttataaggacactgaagcttggaggagttaaatgttttgagtattattAGATCGGAAGAGCAC
>chr10_79615230_79615231_79615230_C
ACGCTCTTCCGATCTagaggctattgactgagcacctatcatttgccaagaaccttgacaagcacttctaatacagcatattatgtactattcaatcttCacacaatgtcacgggaccagtattgtttcctcattttttataaggacactgaagcttggaggagttaaatgttttgagtattattAGATCGGAAGAGCAC
>chr10_79617234_79617235_79617234_T
ACGCTCTTCCGATCTcccccttatcatttctgattgtgtctatttgaatcttctcttttcttctttattagtctagctagtgatctatctattttattaTttttttcaaaaatccacctccaggatttgttgatatttttaaggtttttcgtgtctctgtgtccttcgattctgctctgatcttgAGATCGGAAGAGCAC
>chr10_79617234_79617235_79617234_A
ACGCTCTTCCGATCTcccccttatcatttctgattgtgtctatttgaatcttctcttttcttctttattagtctagctagtgatctatctattttattaAttttttcaaaaatccacctccaggatttgttgatatttttaaggtttttcgtgtctctgtgtccttcgattctgctctgatcttgAGATCGGAAGAGCAC
>chr10_79619690_79619691_79619690_A
ACGCTCTTCCGATCTtacctggaggtatcaccagtgaaggtggtcccagggagagatcagagctctgtccgtaatatgtgccagtgggaatggctggaaAgcctggctgggaggtcccactaagtgaggagaaatggatcaggtccctgctaaaagaagcagtctggccaccatctgtcaaagcaAGATCGGAAGAGCAC
>chr10_79619690_79619691_79619690_G
ACGCTCTTCCGATCTtacctggaggtatcaccagtgaaggtggtcccagggagagatcagagctctgtccgtaatatgtgccagtgggaatggctggaaGgcctggctgggaggtcccactaagtgaggagaaatggatcaggtccctgctaaaagaagcagtctggccaccatctgtcaaagcaAGATCGGAAGAGCAC
>chr10_79622956_79622957_79622956_T
ACGCTCTTCCGATCTaaaccctggaagacaacctaggcaataccattctggacatcggaacaggcaaagatttcatgacaaacacaccaaaagcaatcaTaatgaaagcaaaaactgacaaaaggggatcaaattaaacttaagagcttctgcacagcaaaagaaactatcaacagagtaaacaaAGATCGGAAGAGCAC
>chr10_79622956_79622957_79622956_C
ACGCTCTTCCGATCTaaaccctggaagacaacctaggcaataccattctggacatcggaacaggcaaagatttcatgacaaacacaccaaaagcaatcaCaatgaaagcaaaaactgacaaaaggggatcaaattaaacttaagagcttctgcacagcaaaagaaactatcaacagagtaaacaaAGATCGGAAGAGCAC
>chr10_79626654_79626655_79626654_C
ACGCTCTTCCGATCTttacatatttggctaatcattttagctaagtagctgtagacacaaaccatttctaaagcagagaaattatctcttctctgaagaCttgatacaactcgccacaaaaccattttgttgatggagaaatggttgataattttttacttccattttaatattttatgtgataaAGATCGGAAGAGCAC
>chr10_79626654_79626655_79626654_T
ACGCTCTTCCGATCTttacatatttggctaatcattttagctaagtagctgtagacacaaaccatttctaaagcagagaaattatctcttctctgaagaTttgatacaactcgccacaaaaccattttgttgatggagaaatggttgataattttttacttccattttaatattttatgtgataaAGATCGGAAGAGCAC
>chr10_79628619_79628620_79628619_C
ACGCTCTTCCGATCTagcacagatggtctggtgtctgctcgaggtctctgcctctctcttcatccttgtacccaatcctcctctgtgcccagccctggaCtgcaccctgggaacagagatgtgaactgagtacagctcctgccctagaaaagtgagatcactggtaaagggggcacagatggtagAGATCGGAAGAGCAC
>chr10_79628619_79628620_79628619_T
ACGCTCTTCCGATCTagcacagatggtctggtgtctgctcgaggtctctgcctctctcttcatccttgtacccaatcctcctctgtgcccagccctggaTtgcaccctgggaacagagatgtgaactgagtacagctcctgccctagaaaagtgagatcactggtaaagggggcacagatggtagAGATCGGAAGAGCAC
>chr10_79630621_79630622_79630621_C
ACGCTCTTCCGATCTagagtggatatcatcaaccaaaggggacatgtgccatctacctgggctcaatgggggtttcccaatggattctttgtaaataggCgttgcacatatctgttttttttttaagctttcctttataacttccagacctacttctgatggtgatgaatttctttcaaaacctaAGATCGGAAGAGCAC
>chr10_79630621_79630622_79630621_T
ACGCTCTTCCGATCTagagtggatatcatcaaccaaaggggacatgtgccatctacctgggctcaatgggggtttcccaatggattctttgtaaataggTgttgcacatatctgttttttttttaagctttcctttataacttccagacctacttctgatggtgatgaatttctttcaaaacctaAGATCGGAAGAGCAC
>chr10_79634012_79634013_79634012_A
ACGCTCTTCCGATCTgcgaaaaagtgtcatcttagaaatgacataccatcactactggcatattctactggtcatatagatgaaccgtggtacactgagAggggaaactacaccagtgcatgaataccaggaggtaatgttcattggggtccttcttagaggccagttactgtagactgctctctAGATCGGAAGAGCAC
>chr10_79634012_79634013_79634012_G
ACGCTCTTCCGATCTgcgaaaaagtgtcatcttagaaatgacataccatcactactggcatattctactggtcatatagatgaaccgtggtacactgagGggggaaactacaccagtgcatgaataccaggaggtaatgttcattggggtccttcttagaggccagttactgtagactgctctctAGATCGGAAGAGCAC
>chr10_79634628_79634629_79634628_A
ACGCTCTTCCGATCTttagaacatatttaagtcgagtactttactcagcctgctatctgcttaaagaaatttgggtagcccactttaaaataactctggAttattcagtttaaattatcaatatttttacatatgtaatttaccttcaaatttttgtagatttactgtgaatcttactgagattcAGATCGGAAGAGCAC
>chr10_79634628_79634629_79634628_C
ACGCTCTTCCGATCTttagaacatatttaagtcgagtactttactcagcctgctatctgcttaaagaaatttgggtagcccactttaaaataactctggCttattcagtttaaattatcaatatttttacatatgtaatttaccttcaaatttttgtagatttactgtgaatcttactgagattcAGATCGGAAGAGCAC
>chr10_79634765_79634766_79634765_G
ACGCTCTTCCGATCTtttgtagatttactgtgaatcttactgagattcactcatacacaaagggtaactcagtaaccttttcagaaatatgctcttctcGttcttgaacttttgttgaggaggctgtagagcaatgctgcgagcttcctgcaggttctattgttcgattgagttatctgtatatcAGATCGGAAGAGCAC
>chr10_79634765_79634766_79634765_A
ACGCTCTTCCGATCTtttgtagatttactgtgaatcttactgagattcactcatacacaaagggtaactcagtaaccttttcagaaatatgctcttctcAttcttgaacttttgttgaggaggctgtagagcaatgctgcgagcttcctgcaggttctattgttcgattgagttatctgtatatcAGATCGGAAGAGCAC
>chr10_79635035_79635036_79635035_T
ACGCTCTTCCGATCTttttggctacaattttggaccatactttcctggcagtgccctggattctatctttgcttgaaagccatttattgatttcagcatTatttgccatctggtgaatctcagaattttcaaagccattacatccattatttttaagttaatattatttatttattcataaaaacAGATCGGAAGAGCAC
>chr10_79635035_79635036_79635035_C
ACGCTCTTCCGATCTttttggctacaattttggaccatactttcctggcagtgccctggattctatctttgcttgaaagccatttattgatttcagcatCatttgccatctggtgaatctcagaattttcaaagccattacatccattatttttaagttaatattatttatttattcataaaaacAGATCGGAAGAGCAC
>chr10_79635998_79635999_79635998_A
ACGCTCTTCCGATCTttgtcttttcttgcgtatcgagcctgccagcttttggactgaatcttactctaccagctctcctggttctcatgcctttggactAaaactggaactacatttcatctctcctgtgtctccagcttgccaactgcagatattgagacttctcagcctctataaggatggtgAGATCGGAAGAGCAC
>chr10_79635998_79635999_79635998_C
ACGCTCTTCCGATCTttgtcttttcttgcgtatcgagcctgccagcttttggactgaatcttactctaccagctctcctggttctcatgcctttggactCaaactggaactacatttcatctctcctgtgtctccagcttgccaactgcagatattgagacttctcagcctctataaggatggtgAGATCGGAAGAGCAC
>chr10_79636806_79636807_79636806_C
ACGCTCTTCCGATCTcagccatgtatctcctaaaaccatacttaattgtcaattaaagaaaatagcaaggtcataattctgcctgacaggatacaactaCtctgtatacaaccaaaagttgcactaatcccttcccagaaagaggaagcaaagtccttgagtaatgtttactcttcttgttatctAGATCGGAAGAGCAC
>chr10_79636806_79636807_79636806_T
ACGCTCTTCCGATCTcagccatgtatctcctaaaaccatacttaattgtcaattaaagaaaatagcaaggtcataattctgcctgacaggatacaactaTtctgtatacaaccaaaagttgcactaatcccttcccagaaagaggaagcaaagtccttgagtaatgtttactcttcttgttatctAGATCGGAAGAGCAC
>chr10_79637811_79637812_79637811_C
ACGCTCTTCCGATCTagcttccacaagcagcttccacagctgttacaagggaacacagttgtacctggaagcttgcagactccaggaaccatagggtccCatagcgggagtcacagctctggcctcgggagctcccaggtctgggttcccatagagccacagctctttttttcttctctcttcttAGATCGGAAGAGCAC
>chr10_79637811_79637812_79637811_A
ACGCTCTTCCGATCTagcttccacaagcagcttccacagctgttacaagggaacacagttgtacctggaagcttgcagactccaggaaccatagggtccAatagcgggagtcacagctctggcctcgggagctcccaggtctgggttcccatagagccacagctctttttttcttctctcttcttAGATCGGAAGAGCAC
>chr10_79639495_79639496_79639495_C
ACGCTCTTCCGATCTaagggttctcttgtgtgcacttatggggtatacttttatttgtgaaggattttgcagccagccttatacatggataaccttacaCcttaatagacaaaaatgaaggcccaatgtagatgagaaactttaatggtacgtacattgcctcataatcagtcagaaacagaacaAGATCGGAAGAGCAC
>chr10_79639495_79639496_79639495_A
ACGCTCTTCCGATCTaagggttctcttgtgtgcacttatggggtatacttttatttgtgaaggattttgcagccagccttatacatggataaccttacaActtaatagacaaaaatgaaggcccaatgtagatgagaaactttaatggtacgtacattgcctcataatcagtcagaaacagaacaAGATCGGAAGAGCAC
>chr10_79639809_79639810_79639809_C
ACGCTCTTCCGATCTataggctctaaagcagattctactgtaaaggctatggttacacacaaactttaaattctcttgtgaaagttatgctaaataataCaattgatctggattagttactggctaaacagaagtctctgtacagatgttggcacttatggcctatggagaaaacgtcacgtattAGATCGGAAGAGCAC
>chr10_79639809_79639810_79639809_G
ACGCTCTTCCGATCTataggctctaaagcagattctactgtaaaggctatggttacacacaaactttaaattctcttgtgaaagttatgctaaataataGaattgatctggattagttactggctaaacagaagtctctgtacagatgttggcacttatggcctatggagaaaacgtcacgtattAGATCGGAAGAGCAC
>chr10_79640095_79640096_79640095_A
ACGCTCTTCCGATCTcgggtaaggagcatactccaaactcttggtattatcctactgatagtcataataatagtctttctggtgtgctatattctcttaAaagttttaagtgtttgcatgcagccatctctagaatgtcaaatggtctctctttaactggaatgacaagagctgaaagaaatatgAGATCGGAAGAGCAC
>chr10_79640095_79640096_79640095_G
ACGCTCTTCCGATCTcgggtaaggagcatactccaaactcttggtattatcctactgatagtcataataatagtctttctggtgtgctatattctcttaGaagttttaagtgtttgcatgcagccatctctagaatgtcaaatggtctctctttaactggaatgacaagagctgaaagaaatatgAGATCGGAAGAGCAC
>chr10_79642782_79642783_79642782_T
ACGCTCTTCCGATCTgctcagattggagggtttatgccatatttattttaatacactgacttcgtgaagatatcctgagagttctagaattttttacatTaacattttcagattgatttatcatgaatgttattccctgtgcatctctttttcatttgtaactgtttatgaggacttgttatgcaAGATCGGAAGAGCAC
>chr10_79642782_79642783_79642782_C
ACGCTCTTCCGATCTgctcagattggagggtttatgccatatttattttaatacactgacttcgtgaagatatcctgagagttctagaattttttacatCaacattttcagattgatttatcatgaatgttattccctgtgcatctctttttcatttgtaactgtttatgaggacttgttatgcaAGATCGGAAGAGCAC
>chr10_79645176_79645177_79645176_A
ACGCTCTTCCGATCTttctgggttttctattctgttccattggtttatgtgcctatttttataccagagcttttgcactgcaaaaggaacagtcagcagAgtaaatagacacctgaagagtgggaaaaaatattcacactctatacatctgagaaaggactaatatccagaatctacaatgaactAGATCGGAAGAGCAC
>chr10_79645176_79645177_79645176_G
ACGCTCTTCCGATCTttctgggttttctattctgttccattggtttatgtgcctatttttataccagagcttttgcactgcaaaaggaacagtcagcagGgtaaatagacacctgaagagtgggaaaaaatattcacactctatacatctgagaaaggactaatatccagaatctacaatgaactAGATCGGAAGAGCAC
>chr10_79645797_79645798_79645797_T
ACGCTCTTCCGATCTcattgccaaatcccagttcatatttatccctaagagtatcacggttttggctctcatatttgagtcatcgattcattttgaataTatttttgtatatagtatgagtaaattttttacatatggtgtgagttaatttttgtatatgggatgaagcctaaccttaatttgtcAGATCGGAAGAGCAC
>chr10_79645797_79645798_79645797_A
ACGCTCTTCCGATCTcattgccaaatcccagttcatatttatccctaagagtatcacggttttggctctcatatttgagtcatcgattcattttgaataAatttttgtatatagtatgagtaaattttttacatatggtgtgagttaatttttgtatatgggatgaagcctaaccttaatttgtcAGATCGGAAGAGCAC
>chr10_79646308_79646309_79646308_T
ACGCTCTTCCGATCTtgctattttagcactattaatttgtcttcaaatccatcaacatagggttgctttcaatttgtttaggacttctttaatttctttTggtgatgctttgctcttttcagtgtacaagtgttcacatttttcattaaatttattcttaggtgttttgttcttttagatactatAGATCGGAAGAGCAC
>chr10_79646308_79646309_79646308_C
ACGCTCTTCCGATCTtgctattttagcactattaatttgtcttcaaatccatcaacatagggttgctttcaatttgtttaggacttctttaatttctttCggtgatgctttgctcttttcagtgtacaagtgttcacatttttcattaaatttattcttaggtgttttgttcttttagatactatAGATCGGAAGAGCAC
>chr10_79647443_79647444_79647443_G
ACGCTCTTCCGATCTtgtactaaaaataaaaaaaattagccgggcgacgtggcgggcgtctgtagtcccagctactggggaggctgaggcaggagaatgGcttgaacccgggaggcggagcttgcagtgagccgaaattgcgccactgcacttcagcctgggcgacagagcgagactccgtctcaAGATCGGAAGAGCAC
>chr10_79647443_79647444_79647443_A
ACGCTCTTCCGATCTtgtactaaaaataaaaaaaattagccgggcgacgtggcgggcgtctgtagtcccagctactggggaggctgaggcaggagaatgActtgaacccgggaggcggagcttgcagtgagccgaaattgcgccactgcacttcagcctgggcgacagagcgagactccgtctcaAGATCGGAAGAGCAC
>chr10_79648121_79648122_79648121_A
ACGCTCTTCCGATCTttattgatttgagatcttttgtacattttttaatgtaggctattgcaactataaattttcatctgagcactgattttgcttcatAtcataagtttagtatgttgtgttgttattgcatatcttcagatatttgtaatttctcttctttgatccattgcttgaaaaggcacAGATCGGAAGAGCAC
>chr10_79648121_79648122_79648121_C
ACGCTCTTCCGATCTttattgatttgagatcttttgtacattttttaatgtaggctattgcaactataaattttcatctgagcactgattttgcttcatCtcataagtttagtatgttgtgttgttattgcatatcttcagatatttgtaatttctcttctttgatccattgcttgaaaaggcacAGATCGGAAGAGCAC
>chr10_79648325_79648326_79648325_T
ACGCTCTTCCGATCTcagtttttctcctgttgttgatttaaagttccactccattgtgttccgagaagatgctttgtataagtttaatgtttttaaaatTtattgaagaattctttgttgcctaacacatgggctatcagagagaacatgtattctgctgttgttgggtggaatgtcctgtgtatAGATCGGAAGAGCAC
>chr10_79648325_79648326_79648325_G
ACGCTCTTCCGATCTcagtttttctcctgttgttgatttaaagttccactccattgtgttccgagaagatgctttgtataagtttaatgtttttaaaatGtattgaagaattctttgttgcctaacacatgggctatcagagagaacatgtattctgctgttgttgggtggaatgtcctgtgtatAGATCGGAAGAGCAC
>chr10_79648328_79648329_79648328_T
ACGCTCTTCCGATCTtttttctcctgttgttgatttaaagttccactccattgtgttccgagaagatgctttgtataagtttaatgtttttaaaatttaTtgaagaattctttgttgcctaacacatgggctatcagagagaacatgtattctgctgttgttgggtggaatgtcctgtgtatgtcAGATCGGAAGAGCAC
>chr10_79648328_79648329_79648328_C
ACGCTCTTCCGATCTtttttctcctgttgttgatttaaagttccactccattgtgttccgagaagatgctttgtataagtttaatgtttttaaaatttaCtgaagaattctttgttgcctaacacatgggctatcagagagaacatgtattctgctgttgttgggtggaatgtcctgtgtatgtcAGATCGGAAGAGCAC
>chr10_79653283_79653284_79653283_G
ACGCTCTTCCGATCTgaagatcacttgagccaggagttcaaggttgcagtgaactatgattgcaagctactacactccagcctggtagatagagaaagaGactctatctcttaaaaaaattaagaaaataattatattcacaatactatacaaataaacccttggaaatacatttagcaaaatatAGATCGGAAGAGCAC
>chr10_79653283_79653284_79653283_C
ACGCTCTTCCGATCTgaagatcacttgagccaggagttcaaggttgcagtgaactatgattgcaagctactacactccagcctggtagatagagaaagaCactctatctcttaaaaaaattaagaaaataattatattcacaatactatacaaataaacccttggaaatacatttagcaaaatatAGATCGGAAGAGCAC
>chr10_79654601_79654602_79654601_C
ACGCTCTTCCGATCTccttatagaagtggagtttgtgcaatcttgaaaatgggtagcatctggataagaaaagaatcaatcaagtaagagaaatgtcccCaaattgcttccacaatgttagaacagcttccttcagaaaaagctacatagacatttaaatttaaaattatagcatcttacaaacaAGATCGGAAGAGCAC
>chr10_79654601_79654602_79654601_A
ACGCTCTTCCGATCTccttatagaagtggagtttgtgcaatcttgaaaatgggtagcatctggataagaaaagaatcaatcaagtaagagaaatgtcccAaaattgcttccacaatgttagaacagcttccttcagaaaaagctacatagacatttaaatttaaaattatagcatcttacaaacaAGATCGGAAGAGCAC
>chr10_79656046_79656047_79656046_G
ACGCTCTTCCGATCTtattaaacataaaataaaaattgtgttaatgtctttactatattaaacttatattcatttattcaaaaaaacctcattacatatGtaaggaactcctacaacaacagaaaaagataacttaaaaaggggggcaaaaagattgaataaattttcttcaaagacatacaaatAGATCGGAAGAGCAC
>chr10_79656046_79656047_79656046_A
ACGCTCTTCCGATCTtattaaacataaaataaaaattgtgttaatgtctttactatattaaacttatattcatttattcaaaaaaacctcattacatatAtaaggaactcctacaacaacagaaaaagataacttaaaaaggggggcaaaaagattgaataaattttcttcaaagacatacaaatAGATCGGAAGAGCAC
>chr10_79656083_79656084_79656083_A
ACGCTCTTCCGATCTctatattaaacttatattcatttattcaaaaaaacctcattacatatgtaaggaactcctacaacaacagaaaaagataacttaAaaaggggggcaaaaagattgaataaattttcttcaaagacatacaaatagccaaaaggtatatgaaaagatgttcaacatcactaAGATCGGAAGAGCAC
>chr10_79656083_79656084_79656083_T
ACGCTCTTCCGATCTctatattaaacttatattcatttattcaaaaaaacctcattacatatgtaaggaactcctacaacaacagaaaaagataacttaTaaaggggggcaaaaagattgaataaattttcttcaaagacatacaaatagccaaaaggtatatgaaaagatgttcaacatcactaAGATCGGAAGAGCAC
>chr10_79656346_79656347_79656346_T
ACGCTCTTCCGATCTttggcagtgatgtggagaaactggaacccttgtacgctcttgctggggatgtaaattggttcagccactgtgaattacagtatgTaggttcctcaaaaaaactaaaaatagaactaatatatgatccagcaatcctactcttgggcatatgtccaaaagaatggaaatcaAGATCGGAAGAGCAC
>chr10_79656346_79656347_79656346_G
ACGCTCTTCCGATCTttggcagtgatgtggagaaactggaacccttgtacgctcttgctggggatgtaaattggttcagccactgtgaattacagtatgGaggttcctcaaaaaaactaaaaatagaactaatatatgatccagcaatcctactcttgggcatatgtccaaaagaatggaaatcaAGATCGGAAGAGCAC
>chr10_79657795_79657796_79657795_G
ACGCTCTTCCGATCTtaaaataggtcagacacaaaagcataaaatctatatgattccagacaaatttgaccagtggttattatcgactggaataaagcaGcacaatattttctgtggtagtgaaactgttctttatcttgatatggctggtgtgaatatgagtgcagaaatacataaagttaaggAGATCGGAAGAGCAC
>chr10_79657795_79657796_79657795_C
ACGCTCTTCCGATCTtaaaataggtcagacacaaaagcataaaatctatatgattccagacaaatttgaccagtggttattatcgactggaataaagcaCcacaatattttctgtggtagtgaaactgttctttatcttgatatggctggtgtgaatatgagtgcagaaatacataaagttaaggAGATCGGAAGAGCAC
>chr10_79663389_79663390_79663389_G
ACGCTCTTCCGATCTtatgacttcaacagttttaaaaatgtattatttcacataagaccatggagagaggaattggaagccccagaattgattgggtcaGaaattgaaaatgatattatcagtgacccaggtttgaatgtctctccccacagcattgacttcactaatggatgtgacctggttggAGATCGGAAGAGCAC
>chr10_79663389_79663390_79663389_C
ACGCTCTTCCGATCTtatgacttcaacagttttaaaaatgtattatttcacataagaccatggagagaggaattggaagccccagaattgattgggtcaCaaattgaaaatgatattatcagtgacccaggtttgaatgtctctccccacagcattgacttcactaatggatgtgacctggttggAGATCGGAAGAGCAC
>chr10_79675406_79675407_79675406_A
ACGCTCTTCCGATCTatctcgttcgaatgagcgattctctaataatacatgatgttgagcatatttcattcgcttatttgccatcaatatattttcctcAgtgaaatgtctgttcagatctgcccattttttaactggattatttatctttttttttctttttgagtttcaagagttctgtggcgAGATCGGAAGAGCAC
>chr10_79675406_79675407_79675406_G
ACGCTCTTCCGATCTatctcgttcgaatgagcgattctctaataatacatgatgttgagcatatttcattcgcttatttgccatcaatatattttcctcGgtgaaatgtctgttcagatctgcccattttttaactggattatttatctttttttttctttttgagtttcaagagttctgtggcgAGATCGGAAGAGCAC
>chr10_79686046_79686047_79686046_A
ACGCTCTTCCGATCTaggtcaggagttcaggaccagcctggccaacggtgaaaccccatctctacttaaaaaaaaaagaagcaaaaattagccaggcgtAgtggtgggtgcctgtaatcccagctagtcaggaggccgacaggagaatcacttgaactcggaaggcagaggttgcagtgagccaaAGATCGGAAGAGCAC
>chr10_79686046_79686047_79686046_G
ACGCTCTTCCGATCTaggtcaggagttcaggaccagcctggccaacggtgaaaccccatctctacttaaaaaaaaaagaagcaaaaattagccaggcgtGgtggtgggtgcctgtaatcccagctagtcaggaggccgacaggagaatcacttgaactcggaaggcagaggttgcagtgagccaaAGATCGGAAGAGCAC
>chr10_79791812_79791813_79791812_G
ACGCTCTTCCGATCTccaactccccttgattgcactctctccaggggagggaacaataaccccttactccttgagaccagtcaacatgtgtttgcccttGagatagctttccctagtgtctctggggagctaggaaacaacaggttagggtctttgtaattcttgcctctgccagggccttggccAGATCGGAAGAGCAC
>chr10_79791812_79791813_79791812_A
ACGCTCTTCCGATCTccaactccccttgattgcactctctccaggggagggaacaataaccccttactccttgagaccagtcaacatgtgtttgcccttAagatagctttccctagtgtctctggggagctaggaaacaacaggttagggtctttgtaattcttgcctctgccagggccttggccAGATCGGAAGAGCAC
>chr10_79817858_79817859_79817858_G
ACGCTCTTCCGATCTtttcactaccacagaaaatattgtgctgctttattccagtcgataacaaccactggtcaaatttgtctggaatcatatgcttttGtgtctgacctattttactcaacatgatgatttggagattcatctatgctgttttatgtgtcaatattttattttgtattgctatgAGATCGGAAGAGCAC
>chr10_79817858_79817859_79817858_T
ACGCTCTTCCGATCTtttcactaccacagaaaatattgtgctgctttattccagtcgataacaaccactggtcaaatttgtctggaatcatatgcttttTtgtctgacctattttactcaacatgatgatttggagattcatctatgctgttttatgtgtcaatattttattttgtattgctatgAGATCGGAAGAGCAC
>chr10_79819135_79819136_79819135_C
ACGCTCTTCCGATCTgtgctgatggacatttaagttttcaaattttgttgttttgtgagtaatgctgcaaagaacatgggtatgcaggtaactctaccaCatcctgatttccattcttttggacatatgcccaagagtaggactgctggatcatatattggttctatttttagtttttttgaggaAGATCGGAAGAGCAC
>chr10_79819135_79819136_79819135_T
ACGCTCTTCCGATCTgtgctgatggacatttaagttttcaaattttgttgttttgtgagtaatgctgcaaagaacatgggtatgcaggtaactctaccaTatcctgatttccattcttttggacatatgcccaagagtaggactgctggatcatatattggttctatttttagtttttttgaggaAGATCGGAAGAGCAC
>chr10_79819869_79819870_79819869_T
ACGCTCTTCCGATCTatagattctcaggtcctagccaaagcttttgtatactgggatctcttgagatctaggtcatttaaaggtaatagacgatcagtaTtgatgaatttgttttctttttctatctagtgattctcaacctttgttccatattagaatcaagtggtttgcttgcttgcttctttAGATCGGAAGAGCAC
>chr10_79819869_79819870_79819869_C
ACGCTCTTCCGATCTatagattctcaggtcctagccaaagcttttgtatactgggatctcttgagatctaggtcatttaaaggtaatagacgatcagtaCtgatgaatttgttttctttttctatctagtgattctcaacctttgttccatattagaatcaagtggtttgcttgcttgcttctttAGATCGGAAGAGCAC
>chr10_79834529_79834530_79834529_C
ACGCTCTTCCGATCTaatccaagcactttgggagcccgaggcaggcggatcacctgaggttaggaattcaagaccagcctgggcaacatggtgaaacccCgtctctactaaaaatacaaaaattactactcaggaggctgaggtaggagagtcgcttgaacccgggagacagaggtttcagtgagAGATCGGAAGAGCAC
>chr10_79834529_79834530_79834529_T
ACGCTCTTCCGATCTaatccaagcactttgggagcccgaggcaggcggatcacctgaggttaggaattcaagaccagcctgggcaacatggtgaaacccTgtctctactaaaaatacaaaaattactactcaggaggctgaggtaggagagtcgcttgaacccgggagacagaggtttcagtgagAGATCGGAAGAGCAC
>chr10_79836744_79836745_79836744_G
ACGCTCTTCCGATCTataaacactacaagctagagaatgtagggacttgaatccacaagccacagatgtcaagattaatctattacgttttgagtacttGaaactgcctgtacaattaatttatagctgttttttaaaaaagaaaatagaactgagaagtgctatagcaatcatactttgtgattAGATCGGAAGAGCAC
>chr10_79836744_79836745_79836744_T
ACGCTCTTCCGATCTataaacactacaagctagagaatgtagggacttgaatccacaagccacagatgtcaagattaatctattacgttttgagtacttTaaactgcctgtacaattaatttatagctgttttttaaaaaagaaaatagaactgagaagtgctatagcaatcatactttgtgattAGATCGGAAGAGCAC
>chr10_79866530_79866531_79866530_A
ACGCTCTTCCGATCTccagcccccaggatcctcctcagggtacagagaaggagctcaggtgagctctgggtggatgataccgtctttttccattgaaatAacagaattttacaactaaagagaacttccagatgatttgagtcaactgcactcttttgggggctggaagcagagatgaaaagattAGATCGGAAGAGCAC
>chr10_79866530_79866531_79866530_C
ACGCTCTTCCGATCTccagcccccaggatcctcctcagggtacagagaaggagctcaggtgagctctgggtggatgataccgtctttttccattgaaatCacagaattttacaactaaagagaacttccagatgatttgagtcaactgcactcttttgggggctggaagcagagatgaaaagattAGATCGGAAGAGCAC
>chr10_79876409_79876410_79876409_G
ACGCTCTTCCGATCTtatctgcctgatttctcgccacagaacaggaaaacactgtgtaggagatattgtgaatagaaatatgaatataggccgggcgtgGtggctcacacctgtaatcccagcactttgggaggccaaggcgggtggatgacctgaggtcaggagtttgagaccagcctggccaaAGATCGGAAGAGCAC
>chr10_79876409_79876410_79876409_A
ACGCTCTTCCGATCTtatctgcctgatttctcgccacagaacaggaaaacactgtgtaggagatattgtgaatagaaatatgaatataggccgggcgtgAtggctcacacctgtaatcccagcactttgggaggccaaggcgggtggatgacctgaggtcaggagtttgagaccagcctggccaaAGATCGGAAGAGCAC
>chr10_79883695_79883696_79883695_T
ACGCTCTTCCGATCTgcaatcaacaatacaaaatgcatatattggaaactcaatcttcagtgctctcatttactcttgattcaacaagatatgtatgtcTctaaagtcaatagcaaaaaattattttgggagagttatttgtaatatatttgattgataagcacaaaaagaacagaaaggaaaagAGATCGGAAGAGCAC
>chr10_79883695_79883696_79883695_C
ACGCTCTTCCGATCTgcaatcaacaatacaaaatgcatatattggaaactcaatcttcagtgctctcatttactcttgattcaacaagatatgtatgtcCctaaagtcaatagcaaaaaattattttgggagagttatttgtaatatatttgattgataagcacaaaaagaacagaaaggaaaagAGATCGGAAGAGCAC
>chr10_79884686_79884687_79884686_A
ACGCTCTTCCGATCTataatctcaccacgaaaaaaagtatgtgaagtgatgaatatgttaattagcttgattgtggtaataatttcacaatgcatgcatAtatcaaaacataacattgtatgctgcaaatatatacaatatttacttgtcacccatacattaataaaactgaaaaaaagaaaaaaAGATCGGAAGAGCAC
>chr10_79884686_79884687_79884686_G
ACGCTCTTCCGATCTataatctcaccacgaaaaaaagtatgtgaagtgatgaatatgttaattagcttgattgtggtaataatttcacaatgcatgcatGtatcaaaacataacattgtatgctgcaaatatatacaatatttacttgtcacccatacattaataaaactgaaaaaaagaaaaaaAGATCGGAAGAGCAC
>chr10_79885234_79885235_79885234_G
ACGCTCTTCCGATCTatgtcatcttaatataaaacttaaaaaaaagactcttgattatatggcattgcttcattaatttctttatttccctggagaaaaGcaggtagtacacttattttaagtctctcttttccatttcttccaagttcattgaaagctttttcatataaaattttctctatcatAGATCGGAAGAGCAC
>chr10_79885234_79885235_79885234_A
ACGCTCTTCCGATCTatgtcatcttaatataaaacttaaaaaaaagactcttgattatatggcattgcttcattaatttctttatttccctggagaaaaAcaggtagtacacttattttaagtctctcttttccatttcttccaagttcattgaaagctttttcatataaaattttctctatcatAGATCGGAAGAGCAC
>chr10_79885252_79885253_79885252_T
ACGCTCTTCCGATCTacttaaaaaaaagactcttgattatatggcattgcttcattaatttctttatttccctggagaaaagcaggtagtacacttattTtaagtctctcttttccatttcttccaagttcattgaaagctttttcatataaaattttctctatcatcagtaatggtactaagagAGATCGGAAGAGCAC
>chr10_79885252_79885253_79885252_C
ACGCTCTTCCGATCTacttaaaaaaaagactcttgattatatggcattgcttcattaatttctttatttccctggagaaaagcaggtagtacacttattCtaagtctctcttttccatttcttccaagttcattgaaagctttttcatataaaattttctctatcatcagtaatggtactaagagAGATCGGAAGAGCAC
>chr10_79885876_79885877_79885876_T
ACGCTCTTCCGATCTatctttattcagcatctcctgtgttgtagatattggtctaagtctgaacagaaacagcatatgcaaaaaaaaaaaaaatagcccTcatagaataggtattcaattctaggtctagtgtgaagtgataagcaaagaaattagcaaaatatatagtagatcatatgataatcAGATCGGAAGAGCAC
>chr10_79885876_79885877_79885876_G
ACGCTCTTCCGATCTatctttattcagcatctcctgtgttgtagatattggtctaagtctgaacagaaacagcatatgcaaaaaaaaaaaaaatagcccGcatagaataggtattcaattctaggtctagtgtgaagtgataagcaaagaaattagcaaaatatatagtagatcatatgataatcAGATCGGAAGAGCAC
>chr10_79886022_79886023_79886022_T
ACGCTCTTCCGATCTtatatagtagatcatatgataatcgaacagataaggaaaagcagagcagataaataaagtgtgatgaataagggtgttacttaaTatggtgaagtgagataagacttcactagtgaggtgacatttgagcagagacttgaagaacgtcagggattgagccacacgggtttAGATCGGAAGAGCAC
>chr10_79886022_79886023_79886022_A
ACGCTCTTCCGATCTtatatagtagatcatatgataatcgaacagataaggaaaagcagagcagataaataaagtgtgatgaataagggtgttacttaaAatggtgaagtgagataagacttcactagtgaggtgacatttgagcagagacttgaagaacgtcagggattgagccacacgggtttAGATCGGAAGAGCAC
>chr10_79886101_79886102_79886101_C
ACGCTCTTCCGATCTcttaatatggtgaagtgagataagacttcactagtgaggtgacatttgagcagagacttgaagaacgtcagggattgagccacaCgggtttctagaataagacctttccaggaaaggggaagaataaatgcaaaattcatgaagcaggagtgtacatagcatgtttgcaaAGATCGGAAGAGCAC
>chr10_79886101_79886102_79886101_T
ACGCTCTTCCGATCTcttaatatggtgaagtgagataagacttcactagtgaggtgacatttgagcagagacttgaagaacgtcagggattgagccacaTgggtttctagaataagacctttccaggaaaggggaagaataaatgcaaaattcatgaagcaggagtgtacatagcatgtttgcaaAGATCGGAAGAGCAC
>chr10_79886649_79886650_79886649_T
ACGCTCTTCCGATCTggatgactcaaggggttttagttttagcaatttgaagaatgggtattacacttgagtcaagtgggaaagatgacagaaggagctTttttgaaaaagaatatgaggagtttgattttgaacattataattgagacttgtattggacatccatatagaaaggtggggtagatAGATCGGAAGAGCAC
>chr10_79886649_79886650_79886649_G
ACGCTCTTCCGATCTggatgactcaaggggttttagttttagcaatttgaagaatgggtattacacttgagtcaagtgggaaagatgacagaaggagctGttttgaaaaagaatatgaggagtttgattttgaacattataattgagacttgtattggacatccatatagaaaggtggggtagatAGATCGGAAGAGCAC
>chr10_79886885_79886886_79886885_C
ACGCTCTTCCGATCTatttcagatcataggactagattttttttagtaaacacttttattgagccataattatacacacagaaaagtgcacaaatcataCatttacagcttgataaatattcataaggtgaatgcatctgtgtaaccagcacctagatcatgaaacataacactaccagcaccacAGATCGGAAGAGCAC
>chr10_79886885_79886886_79886885_A
ACGCTCTTCCGATCTatttcagatcataggactagattttttttagtaaacacttttattgagccataattatacacacagaaaagtgcacaaatcataAatttacagcttgataaatattcataaggtgaatgcatctgtgtaaccagcacctagatcatgaaacataacactaccagcaccacAGATCGGAAGAGCAC
>chr10_79887482_79887483_79887482_T
ACGCTCTTCCGATCTtctcaacacattgttaagtagcagaggagttagtgggcatgtcttgttcctgacttcacctggaaagtctcttttgatttgaaaTttaagatgctggcttttaggtagaggtacaatgttaatggattattcattgatttctacttagtatatttaacataagtgattgcAGATCGGAAGAGCAC
>chr10_79887482_79887483_79887482_C
ACGCTCTTCCGATCTtctcaacacattgttaagtagcagaggagttagtgggcatgtcttgttcctgacttcacctggaaagtctcttttgatttgaaaCttaagatgctggcttttaggtagaggtacaatgttaatggattattcattgatttctacttagtatatttaacataagtgattgcAGATCGGAAGAGCAC
>chr10_79888319_79888320_79888319_T
ACGCTCTTCCGATCTtcactcaactccccgcactacctatcaccaacttggatgtattgcctctcttgttttggttttctactagtaattattttttgcTtttatctttattcattccttccttctgctttattttgctttttactccaagtgtttggtacttggttaattttcaccttttcctaAGATCGGAAGAGCAC
>chr10_79888319_79888320_79888319_C
ACGCTCTTCCGATCTtcactcaactccccgcactacctatcaccaacttggatgtattgcctctcttgttttggttttctactagtaattattttttgcCtttatctttattcattccttccttctgctttattttgctttttactccaagtgtttggtacttggttaattttcaccttttcctaAGATCGGAAGAGCAC
>chr10_79889812_79889813_79889812_G
ACGCTCTTCCGATCTtccaacagttttcaaattatataccactgtcagcaagatttctatatgaatttagattaaatataaataactatttaaagatctGataacatatatattatagatcaaatctaaaaacactgaaatgataaacaggttaaattatgccacatgatctgattaatcttattAGATCGGAAGAGCAC
>chr10_79889812_79889813_79889812_A
ACGCTCTTCCGATCTtccaacagttttcaaattatataccactgtcagcaagatttctatatgaatttagattaaatataaataactatttaaagatctAataacatatatattatagatcaaatctaaaaacactgaaatgataaacaggttaaattatgccacatgatctgattaatcttattAGATCGGAAGAGCAC
>chr10_79890073_79890074_79890073_C
ACGCTCTTCCGATCTtaggaaatagagctttttgagattttggacttcatatttcccattattatatcactcctgctaaggaataaagtatatatgtgaCatattgcttataatttatttaatcggtaaatatttttcttgtaaataactacgtagaaaagttagaaatagtttctccccagttcAGATCGGAAGAGCAC
>chr10_79890073_79890074_79890073_A
ACGCTCTTCCGATCTtaggaaatagagctttttgagattttggacttcatatttcccattattatatcactcctgctaaggaataaagtatatatgtgaAatattgcttataatttatttaatcggtaaatatttttcttgtaaataactacgtagaaaagttagaaatagtttctccccagttcAGATCGGAAGAGCAC
>chr10_79890152_79890153_79890152_C
ACGCTCTTCCGATCTtgtgacatattgcttataatttatttaatcggtaaatatttttcttgtaaataactacgtagaaaagttagaaatagtttctccCcagttcacactggcctgctattttctggtcaattaagttgctgtggaatgtgaacatttactagtccataaagtttcacaagaaaAGATCGGAAGAGCAC
>chr10_79890152_79890153_79890152_A
ACGCTCTTCCGATCTtgtgacatattgcttataatttatttaatcggtaaatatttttcttgtaaataactacgtagaaaagttagaaatagtttctccAcagttcacactggcctgctattttctggtcaattaagttgctgtggaatgtgaacatttactagtccataaagtttcacaagaaaAGATCGGAAGAGCAC
>chr10_79890987_79890988_79890987_C
ACGCTCTTCCGATCTgagatttctttccctatttcagtactagactcatagttctgaatgtcactgagcaagtaatggatatgagttattgattaattaCgaatgaagagtttttatactatctcctttataattagctagttcatagacttaagaaaacaaaacaatgaacaaaaacaaaacccAGATCGGAAGAGCAC
>chr10_79890987_79890988_79890987_T
ACGCTCTTCCGATCTgagatttctttccctatttcagtactagactcatagttctgaatgtcactgagcaagtaatggatatgagttattgattaattaTgaatgaagagtttttatactatctcctttataattagctagttcatagacttaagaaaacaaaacaatgaacaaaaacaaaacccAGATCGGAAGAGCAC
>chr10_79891340_79891341_79891340_T
ACGCTCTTCCGATCTactgggggcaacaaattaaaaaattcaaatggctaaaaataaaaacacgaagtatctttccttctacatagaaaagattgttttTtttctagaaagccaaaaataaggcaactaatgatttgagaataaaatcaaacataactggtattcaccacagcaatgtctaaataAGATCGGAAGAGCAC
>chr10_79891340_79891341_79891340_C
ACGCTCTTCCGATCTactgggggcaacaaattaaaaaattcaaatggctaaaaataaaaacacgaagtatctttccttctacatagaaaagattgttttCtttctagaaagccaaaaataaggcaactaatgatttgagaataaaatcaaacataactggtattcaccacagcaatgtctaaataAGATCGGAAGAGCAC
>chr10_79891712_79891713_79891712_G
ACGCTCTTCCGATCTtaagacaaaataagtcactctgctttaaaaaaaaattatggtcatctgttttcaaagaataatcccagatacttaattcattaaGgcaaattttctaccatcagcagtgagctttttaaatgattactaactgttcacctgaagattatcaatgctatatgaagtgtaaaAGATCGGAAGAGCAC
>chr10_79891712_79891713_79891712_A
ACGCTCTTCCGATCTtaagacaaaataagtcactctgctttaaaaaaaaattatggtcatctgttttcaaagaataatcccagatacttaattcattaaAgcaaattttctaccatcagcagtgagctttttaaatgattactaactgttcacctgaagattatcaatgctatatgaagtgtaaaAGATCGGAAGAGCAC
>chr10_79891766_79891767_79891766_C
ACGCTCTTCCGATCTaagaataatcccagatacttaattcattaaggcaaattttctaccatcagcagtgagctttttaaatgattactaactgttcacCtgaagattatcaatgctatatgaagtgtaaatttgttttgcagatttgtgtccattttataacaagatacaatttgcactgaagaAGATCGGAAGAGCAC
>chr10_79891766_79891767_79891766_G
ACGCTCTTCCGATCTaagaataatcccagatacttaattcattaaggcaaattttctaccatcagcagtgagctttttaaatgattactaactgttcacGtgaagattatcaatgctatatgaagtgtaaatttgttttgcagatttgtgtccattttataacaagatacaatttgcactgaagaAGATCGGAAGAGCAC
>chr10_79892130_79892131_79892130_T
ACGCTCTTCCGATCTgactctaccttttaaaaaaagagcacacttggttatacatggcttttaaacttgagctacagttatgctacaaatccccccaccTtcccaatctaaagtcagtcatgtagagatatgtacattctctgagcattgtttaagagtccttggttttccagctttgatggagaAGATCGGAAGAGCAC
>chr10_79892130_79892131_79892130_C
ACGCTCTTCCGATCTgactctaccttttaaaaaaagagcacacttggttatacatggcttttaaacttgagctacagttatgctacaaatccccccaccCtcccaatctaaagtcagtcatgtagagatatgtacattctctgagcattgtttaagagtccttggttttccagctttgatggagaAGATCGGAAGAGCAC
>chr10_79892613_79892614_79892613_C
ACGCTCTTCCGATCTctttatcctgttcaattctttttctgaaaaaacttcttctagtttacccatcagacatagtgaggcaatggcacaaaaagtagaCcctccatgagattcaagtccagctccctgtgccagtccattgtcataggacatacttcttctaatataggagatggcttttttcaAGATCGGAAGAGCAC
>chr10_79892613_79892614_79892613_T
ACGCTCTTCCGATCTctttatcctgttcaattctttttctgaaaaaacttcttctagtttacccatcagacatagtgaggcaatggcacaaaaagtagaTcctccatgagattcaagtccagctccctgtgccagtccattgtcataggacatacttcttctaatataggagatggcttttttcaAGATCGGAAGAGCAC
>chr10_79892964_79892965_79892964_A
ACGCTCTTCCGATCTtaagcatgaaaggccagtgtaggtcattgcaatgtggccactatcataaggatgagctgttccaggagcctttgatggattgaaAagaatacccaggtatgaagagcctcggaaaccacagcgatttagatttgatctgtcttctgtgggaaagacctgcttgtctcaagAGATCGGAAGAGCAC
>chr10_79892964_79892965_79892964_C
ACGCTCTTCCGATCTtaagcatgaaaggccagtgtaggtcattgcaatgtggccactatcataaggatgagctgttccaggagcctttgatggattgaaCagaatacccaggtatgaagagcctcggaaaccacagcgatttagatttgatctgtcttctgtgggaaagacctgcttgtctcaagAGATCGGAAGAGCAC
>chr10_79894680_79894681_79894680_G
ACGCTCTTCCGATCTattgatcctatcctgaatttgagtaaatacagttttttgtttttcttaataaaatatgatttataatttttccagaagacaaacGactttctttaacttctgacccagtctatttgtagtgtataaaaagctgtatcactatgtgatacatttagagaaaggaactccttAGATCGGAAGAGCAC
>chr10_79894680_79894681_79894680_A
ACGCTCTTCCGATCTattgatcctatcctgaatttgagtaaatacagttttttgtttttcttaataaaatatgatttataatttttccagaagacaaacAactttctttaacttctgacccagtctatttgtagtgtataaaaagctgtatcactatgtgatacatttagagaaaggaactccttAGATCGGAAGAGCAC
>chr10_79895597_79895598_79895597_C
ACGCTCTTCCGATCTggggttatgccatgtcctaaagtaaagagtctgtactttgaagtcagcatggctttggatgactttcttaatagatctgaacttCcaatttctcatcaataaattattatctttctcattggttttaacagtgattatacaggctgatatatataaagtactttgcataaAGATCGGAAGAGCAC
>chr10_79895597_79895598_79895597_T
ACGCTCTTCCGATCTggggttatgccatgtcctaaagtaaagagtctgtactttgaagtcagcatggctttggatgactttcttaatagatctgaacttTcaatttctcatcaataaattattatctttctcattggttttaacagtgattatacaggctgatatatataaagtactttgcataaAGATCGGAAGAGCAC
>chr10_79895801_79895802_79895801_A
ACGCTCTTCCGATCTttttcactgtaatacaggtaataattttgatgttttaaaacgtgtttactcattcaataaatctattgggtgcttactatgtccAaacaaatttctgagtaccagggtgagagtagtttaaaaaataaaagacagaagtttttgctgtcctggagctaatattctagtttAGATCGGAAGAGCAC
>chr10_79895801_79895802_79895801_G
ACGCTCTTCCGATCTttttcactgtaatacaggtaataattttgatgttttaaaacgtgtttactcattcaataaatctattgggtgcttactatgtccGaacaaatttctgagtaccagggtgagagtagtttaaaaaataaaagacagaagtttttgctgtcctggagctaatattctagtttAGATCGGAAGAGCAC
>chr10_79896305_79896306_79896305_T
ACGCTCTTCCGATCTagaaaaacagatttctatttattttctccccaacttgtgggtagataatttcttttaaagtatcaacctcaaacaaacattataTgacatagctttttacctgttggatctttttataatttgagtttatgcttattttctcattcatagtgaggatacagaaatattttAGATCGGAAGAGCAC
>chr10_79896305_79896306_79896305_C
ACGCTCTTCCGATCTagaaaaacagatttctatttattttctccccaacttgtgggtagataatttcttttaaagtatcaacctcaaacaaacattataCgacatagctttttacctgttggatctttttataatttgagtttatgcttattttctcattcatagtgaggatacagaaatattttAGATCGGAAGAGCAC
>chr10_79897010_79897011_79897010_C
ACGCTCTTCCGATCTtgaccttgtgatccgcctgcctcggcctcccaaagtgctgggattacaagcgtgagccactgcgcccagcctttccttggtctaCcctatcgacacatgttccaacagatgaggtcatgaggtttaccctaagctacatgacctgctcggcttaatagttctctaatagtAGATCGGAAGAGCAC
>chr10_79897010_79897011_79897010_T
ACGCTCTTCCGATCTtgaccttgtgatccgcctgcctcggcctcccaaagtgctgggattacaagcgtgagccactgcgcccagcctttccttggtctaTcctatcgacacatgttccaacagatgaggtcatgaggtttaccctaagctacatgacctgctcggcttaatagttctctaatagtAGATCGGAAGAGCAC
>chr10_79897946_79897947_79897946_T
ACGCTCTTCCGATCTgatatgcaagagttgtacatatttatatagtacatgtcttatgtatctataacaagtaaatgtgatattttgatacatgcatacTatgtgtaaaaatcaaatcaccgtatttaggttatccatcaccacaaaggtttattatttatttgttttaggaacatttcaaatatAGATCGGAAGAGCAC
>chr10_79897946_79897947_79897946_C
ACGCTCTTCCGATCTgatatgcaagagttgtacatatttatatagtacatgtcttatgtatctataacaagtaaatgtgatattttgatacatgcatacCatgtgtaaaaatcaaatcaccgtatttaggttatccatcaccacaaaggtttattatttatttgttttaggaacatttcaaatatAGATCGGAAGAGCAC
>chr10_79898002_79898003_79898002_A
ACGCTCTTCCGATCTtaaatgtgatattttgatacatgcatactatgtgtaaaaatcaaatcaccgtatttaggttatccatcaccacaaaggtttattAtttatttgttttaggaacatttcaaatattctcttttggctattttgacatatacaataaattagtaactagtcaccttacagtgAGATCGGAAGAGCAC
>chr10_79898002_79898003_79898002_G
ACGCTCTTCCGATCTtaaatgtgatattttgatacatgcatactatgtgtaaaaatcaaatcaccgtatttaggttatccatcaccacaaaggtttattGtttatttgttttaggaacatttcaaatattctcttttggctattttgacatatacaataaattagtaactagtcaccttacagtgAGATCGGAAGAGCAC
>chr10_79898126_79898127_79898126_A
ACGCTCTTCCGATCTctattttgacatatacaataaattagtaactagtcaccttacagtgctattgaactctagaacttatttcttctacctaattgtAtgtttggtcccattaaccaaataagctccgcacagttccatgattactctccagagctattttctccagttagcaatataagtacAGATCGGAAGAGCAC
>chr10_79898126_79898127_79898126_G
ACGCTCTTCCGATCTctattttgacatatacaataaattagtaactagtcaccttacagtgctattgaactctagaacttatttcttctacctaattgtGtgtttggtcccattaaccaaataagctccgcacagttccatgattactctccagagctattttctccagttagcaatataagtacAGATCGGAAGAGCAC
>chr10_79898457_79898458_79898457_C
ACGCTCTTCCGATCTcacctgttgtagtgcaccaatattgtaaaggtttgctggcaaagccctgcgtttctttttccctggtattaccctttgtgtttaCctgtaccaaccacctggcactctcctgctttcacaaaaaaacagggtgggtccatcctcaaaataagcctccctgttacccagaaAGATCGGAAGAGCAC
>chr10_79898457_79898458_79898457_T
ACGCTCTTCCGATCTcacctgttgtagtgcaccaatattgtaaaggtttgctggcaaagccctgcgtttctttttccctggtattaccctttgtgtttaTctgtaccaaccacctggcactctcctgctttcacaaaaaaacagggtgggtccatcctcaaaataagcctccctgttacccagaaAGATCGGAAGAGCAC
>chr10_79898635_79898636_79898635_A
ACGCTCTTCCGATCTgaaatagtgtcctctcacagatggtctgtgatgtataccttatctgaatatctaatcatgacaagtagtcagggattaactacaAtttgccagaatcaacttaacttgtgacacaaatttatgctttaacagcaaaaaagtataaaaagattatttcaagatgacaaaagAGATCGGAAGAGCAC
>chr10_79898635_79898636_79898635_G
ACGCTCTTCCGATCTgaaatagtgtcctctcacagatggtctgtgatgtataccttatctgaatatctaatcatgacaagtagtcagggattaactacaGtttgccagaatcaacttaacttgtgacacaaatttatgctttaacagcaaaaaagtataaaaagattatttcaagatgacaaaagAGATCGGAAGAGCAC
>chr10_79898668_79898669_79898668_T
ACGCTCTTCCGATCTtataccttatctgaatatctaatcatgacaagtagtcagggattaactacaatttgccagaatcaacttaacttgtgacacaaaTttatgctttaacagcaaaaaagtataaaaagattatttcaagatgacaaaagctttggcaactataccttgtataaaatgtgtttAGATCGGAAGAGCAC
>chr10_79898668_79898669_79898668_C
ACGCTCTTCCGATCTtataccttatctgaatatctaatcatgacaagtagtcagggattaactacaatttgccagaatcaacttaacttgtgacacaaaCttatgctttaacagcaaaaaagtataaaaagattatttcaagatgacaaaagctttggcaactataccttgtataaaatgtgtttAGATCGGAAGAGCAC
>chr10_79898692_79898693_79898692_A
ACGCTCTTCCGATCTatgacaagtagtcagggattaactacaatttgccagaatcaacttaacttgtgacacaaatttatgctttaacagcaaaaaagtAtaaaaagattatttcaagatgacaaaagctttggcaactataccttgtataaaatgtgtttcacaattgtatttcattttattgcAGATCGGAAGAGCAC
>chr10_79898692_79898693_79898692_G
ACGCTCTTCCGATCTatgacaagtagtcagggattaactacaatttgccagaatcaacttaacttgtgacacaaatttatgctttaacagcaaaaaagtGtaaaaagattatttcaagatgacaaaagctttggcaactataccttgtataaaatgtgtttcacaattgtatttcattttattgcAGATCGGAAGAGCAC
>chr10_79899019_79899020_79899019_G
ACGCTCTTCCGATCTatgatgaggttacaatgcttaagcatttcataagtgtttactctaaaaggaatgttttaaccatttaagatggtttaacaaaaaGtattttggggttttaaaatactttttcaaacaagacaaacataaagttatagctaaaatctcaacagtatggtgtttgatttgagAGATCGGAAGAGCAC
>chr10_79899019_79899020_79899019_A
ACGCTCTTCCGATCTatgatgaggttacaatgcttaagcatttcataagtgtttactctaaaaggaatgttttaaccatttaagatggtttaacaaaaaAtattttggggttttaaaatactttttcaaacaagacaaacataaagttatagctaaaatctcaacagtatggtgtttgatttgagAGATCGGAAGAGCAC
>chr10_79899378_79899379_79899378_A
ACGCTCTTCCGATCTcctagataaaattcgtgcatttttttgtaaagtacaacatgttctgctaatatctccagcaaattttttcttgaagttaatttaAatgtaaatacttttacaacatgaatttcaccctaattgacatttcttataagacaagaaaatgcatacattttccttaacttttaAGATCGGAAGAGCAC
>chr10_79899378_79899379_79899378_T
ACGCTCTTCCGATCTcctagataaaattcgtgcatttttttgtaaagtacaacatgttctgctaatatctccagcaaattttttcttgaagttaatttaTatgtaaatacttttacaacatgaatttcaccctaattgacatttcttataagacaagaaaatgcatacattttccttaacttttaAGATCGGAAGAGCAC
>chr10_79899434_79899435_79899434_A
ACGCTCTTCCGATCTcagcaaattttttcttgaagttaatttaaatgtaaatacttttacaacatgaatttcaccctaattgacatttcttataagacaAgaaaatgcatacattttccttaacttttactagcatctattccccagaatactccaattacttatgaataatatttcagttctgtAGATCGGAAGAGCAC
>chr10_79899434_79899435_79899434_C
ACGCTCTTCCGATCTcagcaaattttttcttgaagttaatttaaatgtaaatacttttacaacatgaatttcaccctaattgacatttcttataagacaCgaaaatgcatacattttccttaacttttactagcatctattccccagaatactccaattacttatgaataatatttcagttctgtAGATCGGAAGAGCAC
>chr10_79899822_79899823_79899822_A
ACGCTCTTCCGATCTtctcagcctcctgagtagcttggattacagatgtgtgccaccacgcctggctaatttttgtattttgggtagagacggagtttcAcccatgttggccaggtgggtctcaaactcctgatctcaagtgatccacctgtctcggcccctgaaagtgctggaattacaggcatAGATCGGAAGAGCAC
>chr10_79899822_79899823_79899822_G
ACGCTCTTCCGATCTtctcagcctcctgagtagcttggattacagatgtgtgccaccacgcctggctaatttttgtattttgggtagagacggagtttcGcccatgttggccaggtgggtctcaaactcctgatctcaagtgatccacctgtctcggcccctgaaagtgctggaattacaggcatAGATCGGAAGAGCAC
>chr10_79900357_79900358_79900357_C
ACGCTCTTCCGATCTgaatatataccttgattttgtggctccaatttactaaaaaagcagtctggccagtccaggaaatatgtcatttctcactattccCggcacatcaagtttttcctcacattaaggtaatgtttcagcatgtgcttattttgtttttgaatataatggtgcatggctgtttgAGATCGGAAGAGCAC
>chr10_79900357_79900358_79900357_T
ACGCTCTTCCGATCTgaatatataccttgattttgtggctccaatttactaaaaaagcagtctggccagtccaggaaatatgtcatttctcactattccTggcacatcaagtttttcctcacattaaggtaatgtttcagcatgtgcttattttgtttttgaatataatggtgcatggctgtttgAGATCGGAAGAGCAC
>chr10_79900930_79900931_79900930_T
ACGCTCTTCCGATCTtagctttggaagaatttaattttttattatctgccacaaccatagcctggtgaattgatttaaatcattgagctataattgcttTttgaagattttttatttttccccttcttgtgaagtagtaattaacaaaatgtaaaaatctaaattcaatatataatttcatgttgAGATCGGAAGAGCAC
>chr10_79900930_79900931_79900930_G
ACGCTCTTCCGATCTtagctttggaagaatttaattttttattatctgccacaaccatagcctggtgaattgatttaaatcattgagctataattgcttGttgaagattttttatttttccccttcttgtgaagtagtaattaacaaaatgtaaaaatctaaattcaatatataatttcatgttgAGATCGGAAGAGCAC
>chr10_79901041_79901042_79901041_T
ACGCTCTTCCGATCTttgtgaagtagtaattaacaaaatgtaaaaatctaaattcaatatataatttcatgttgtaaaataaaggttacacatgaaataTagttaatggtcaaataaattctttgttaagactggggacctttgcaatttgtgagaaacattcacacacacacaaagtctgtaaaAGATCGGAAGAGCAC
>chr10_79901041_79901042_79901041_G
ACGCTCTTCCGATCTttgtgaagtagtaattaacaaaatgtaaaaatctaaattcaatatataatttcatgttgtaaaataaaggttacacatgaaataGagttaatggtcaaataaattctttgttaagactggggacctttgcaatttgtgagaaacattcacacacacacaaagtctgtaaaAGATCGGAAGAGCAC
>chr10_79901073_79901074_79901073_C
ACGCTCTTCCGATCTctaaattcaatatataatttcatgttgtaaaataaaggttacacatgaaatatagttaatggtcaaataaattctttgttaagaCtggggacctttgcaatttgtgagaaacattcacacacacacaaagtctgtaaacaaagataaaatgtttttgctgaataatgtaaAGATCGGAAGAGCAC
>chr10_79901073_79901074_79901073_T
ACGCTCTTCCGATCTctaaattcaatatataatttcatgttgtaaaataaaggttacacatgaaatatagttaatggtcaaataaattctttgttaagaTtggggacctttgcaatttgtgagaaacattcacacacacacaaagtctgtaaacaaagataaaatgtttttgctgaataatgtaaAGATCGGAAGAGCAC
>chr10_79901790_79901791_79901790_T
ACGCTCTTCCGATCTagtcagaaattcagagaatgcttagctgcattgtctgtgtctgaatatctcacaaggctaaaatcaaggtgtcagttgggctatTgttatcccaaggttcaaccagtgatgagtccacttttacagtgactcaagtagctgttggtgggactcagttcctctatggctatAGATCGGAAGAGCAC
>chr10_79901790_79901791_79901790_C
ACGCTCTTCCGATCTagtcagaaattcagagaatgcttagctgcattgtctgtgtctgaatatctcacaaggctaaaatcaaggtgtcagttgggctatCgttatcccaaggttcaaccagtgatgagtccacttttacagtgactcaagtagctgttggtgggactcagttcctctatggctatAGATCGGAAGAGCAC
>chr10_79902097_79902098_79902097_A
ACGCTCTTCCGATCTtcaaaggcttttgtcatctagacttggaagtgattaagctcaagtgtgattaatctcaagccaactatcaagctgaaaggacagAatatgaatgttaagaaaaggggatcactgaaagccatttaggaaactgcctacaaattatgtggatatggatgtcttatgaaaatAGATCGGAAGAGCAC
>chr10_79902097_79902098_79902097_G
ACGCTCTTCCGATCTtcaaaggcttttgtcatctagacttggaagtgattaagctcaagtgtgattaatctcaagccaactatcaagctgaaaggacagGatatgaatgttaagaaaaggggatcactgaaagccatttaggaaactgcctacaaattatgtggatatggatgtcttatgaaaatAGATCGGAAGAGCAC
>chr10_79902710_79902711_79902710_T
ACGCTCTTCCGATCTagtcatatagttaatgtaaggagaagggctgacttacaagacctaaatatattttgaaattcttcaacactactataccttctcTttaatgtacccagaacatatgtctcagatttcaatagtccttggagacacattttcctcaaatacctgaataaaaagacaaacctAGATCGGAAGAGCAC
>chr10_79902710_79902711_79902710_C
ACGCTCTTCCGATCTagtcatatagttaatgtaaggagaagggctgacttacaagacctaaatatattttgaaattcttcaacactactataccttctcCttaatgtacccagaacatatgtctcagatttcaatagtccttggagacacattttcctcaaatacctgaataaaaagacaaacctAGATCGGAAGAGCAC
>chr10_79902893_79902894_79902893_A
ACGCTCTTCCGATCTattatatataagaacttaataatttaccaggtattcaaagatacccaggaacatttatcttcttcaaaatatttcctgattttcActtgccattccatttctcatctggatccagatcagaacctttacctacttttctgcaggttactcactcctggctttcttcgtgcAGATCGGAAGAGCAC
>chr10_79902893_79902894_79902893_G
ACGCTCTTCCGATCTattatatataagaacttaataatttaccaggtattcaaagatacccaggaacatttatcttcttcaaaatatttcctgattttcGcttgccattccatttctcatctggatccagatcagaacctttacctacttttctgcaggttactcactcctggctttcttcgtgcAGATCGGAAGAGCAC
>chr10_79902916_79902917_79902916_G
ACGCTCTTCCGATCTttaccaggtattcaaagatacccaggaacatttatcttcttcaaaatatttcctgattttcacttgccattccatttctcatctGgatccagatcagaacctttacctacttttctgcaggttactcactcctggctttcttcgtgcttgtgtggctctcttttaaacacAGATCGGAAGAGCAC
>chr10_79902916_79902917_79902916_T
ACGCTCTTCCGATCTttaccaggtattcaaagatacccaggaacatttatcttcttcaaaatatttcctgattttcacttgccattccatttctcatctTgatccagatcagaacctttacctacttttctgcaggttactcactcctggctttcttcgtgcttgtgtggctctcttttaaacacAGATCGGAAGAGCAC
>chr10_79903098_79903099_79903098_G
ACGCTCTTCCGATCTtgtgaacacctatcccttcttttttcaaaaggtcttttttcccttcttttttcaggaggcaaggaagggggaggcagtaggaagGactgaacagagaggaagacgtgcaaaatactcatttggaacaatgggagattgaatagaccggacaaagaatgattaaagtgaggAGATCGGAAGAGCAC
>chr10_79903098_79903099_79903098_C
ACGCTCTTCCGATCTtgtgaacacctatcccttcttttttcaaaaggtcttttttcccttcttttttcaggaggcaaggaagggggaggcagtaggaagCactgaacagagaggaagacgtgcaaaatactcatttggaacaatgggagattgaatagaccggacaaagaatgattaaagtgaggAGATCGGAAGAGCAC
>chr10_79903616_79903617_79903616_G
ACGCTCTTCCGATCTggtttgcagtccttggacctgacaaggtctaaggtctgatcatggagggagggggaagctgaggtagggcagaggacaggagtgGgcttcatgagatcaaaaggatgtcagaaggattatctacccagatactgacatctccatgaagtaagaggcctagtgtgaagaagAGATCGGAAGAGCAC
>chr10_79903616_79903617_79903616_A
ACGCTCTTCCGATCTggtttgcagtccttggacctgacaaggtctaaggtctgatcatggagggagggggaagctgaggtagggcagaggacaggagtgAgcttcatgagatcaaaaggatgtcagaaggattatctacccagatactgacatctccatgaagtaagaggcctagtgtgaagaagAGATCGGAAGAGCAC
>chr10_79903640_79903641_79903640_C
ACGCTCTTCCGATCTaggtctaaggtctgatcatggagggagggggaagctgaggtagggcagaggacaggagtgggcttcatgagatcaaaaggatgtCagaaggattatctacccagatactgacatctccatgaagtaagaggcctagtgtgaagaagttacaacatcctaagctcttcaggAGATCGGAAGAGCAC
>chr10_79903640_79903641_79903640_T
ACGCTCTTCCGATCTaggtctaaggtctgatcatggagggagggggaagctgaggtagggcagaggacaggagtgggcttcatgagatcaaaaggatgtTagaaggattatctacccagatactgacatctccatgaagtaagaggcctagtgtgaagaagttacaacatcctaagctcttcaggAGATCGGAAGAGCAC
>chr10_79904639_79904640_79904639_G
ACGCTCTTCCGATCTacccccagaacgcgagatctccctcatctgtcatctttaaagaggaggaagtggactcccagtccagccatagtccattcgtccGgagcacggtcactccggggtggccaggaccaaatgtgcctccttctggcttttgcaccgcaccaactaatccgcgccaggccgcaAGATCGGAAGAGCAC
>chr10_79904639_79904640_79904639_C
ACGCTCTTCCGATCTacccccagaacgcgagatctccctcatctgtcatctttaaagaggaggaagtggactcccagtccagccatagtccattcgtccCgagcacggtcactccggggtggccaggaccaaatgtgcctccttctggcttttgcaccgcaccaactaatccgcgccaggccgcaAGATCGGAAGAGCAC
>chr10_79909718_79909719_79909718_A
ACGCTCTTCCGATCTggggctggttttttgttggttcttttgttattttagttgtgatgttaggttgttaaattgaaatatttctaactttttgttgtgAgtatttagtgctgtaaatttccatcttgacaccgccttggttgtgtcccagagattctggtatgttgtatcttttttctcattcgAGATCGGAAGAGCAC
>chr10_79909718_79909719_79909718_G
ACGCTCTTCCGATCTggggctggttttttgttggttcttttgttattttagttgtgatgttaggttgttaaattgaaatatttctaactttttgttgtgGgtatttagtgctgtaaatttccatcttgacaccgccttggttgtgtcccagagattctggtatgttgtatcttttttctcattcgAGATCGGAAGAGCAC
>chr10_79910108_79910109_79910108_G
ACGCTCTTCCGATCTgtgggagtctaagtctctttgaaggtctctaagaacttgctttatgaatctgggtgttcctgttttggatgcataaatattaatGtttagaatagtgaagttttcttgttcaatcaacactttatcattatgtaatgcccttctttgtgggccagtcccagagaaagcctAGATCGGAAGAGCAC
>chr10_79910108_79910109_79910108_A
ACGCTCTTCCGATCTgtgggagtctaagtctctttgaaggtctctaagaacttgctttatgaatctgggtgttcctgttttggatgcataaatattaatAtttagaatagtgaagttttcttgttcaatcaacactttatcattatgtaatgcccttctttgtgggccagtcccagagaaagcctAGATCGGAAGAGCAC
>chr10_79921698_79921699_79921698_A
ACGCTCTTCCGATCTgaattacaagaaaaattttcaaaaaggagggtaatgagttgagtattttcttatgaattcttacaatatgacaatatgcaagccAtatgtggagacgggggtccaggactgaagttccaggttgtgaagggatgtggaggtatagctgggaaggaggaatgtagtcatttAGATCGGAAGAGCAC
>chr10_79921698_79921699_79921698_G
ACGCTCTTCCGATCTgaattacaagaaaaattttcaaaaaggagggtaatgagttgagtattttcttatgaattcttacaatatgacaatatgcaagccGtatgtggagacgggggtccaggactgaagttccaggttgtgaagggatgtggaggtatagctgggaaggaggaatgtagtcatttAGATCGGAAGAGCAC
>chr10_79922889_79922890_79922889_A
ACGCTCTTCCGATCTgccatccaggatgtggccaaagacactgccttcctgggcatcacagatgaggcaactgaaggccagttcatgtacttgacgggcAggaggctgacctacagcaactggaagaaggatgagccaaatgaccacggctcaggggaggactgcgttattctcctgaacaacggAGATCGGAAGAGCAC
>chr10_79922889_79922890_79922889_G
ACGCTCTTCCGATCTgccatccaggatgtggccaaagacactgccttcctgggcatcacagatgaggcaactgaaggccagttcatgtacttgacgggcGggaggctgacctacagcaactggaagaaggatgagccaaatgaccacggctcaggggaggactgcgttattctcctgaacaacggAGATCGGAAGAGCAC
>chr10_79923822_79923823_79923822_G
ACGCTCTTCCGATCTttgtcatgcagagtgtacccttctccgcaggcctcgtgagtctcatgagtctcagccccaacccctactccagtcccccacctgGccagcagcccctcctttccctgtaacaccctcttcccattatagttcagtgggcccattatcagtacagacaagcggaaaattacAGATCGGAAGAGCAC
>chr10_79923822_79923823_79923822_C
ACGCTCTTCCGATCTttgtcatgcagagtgtacccttctccgcaggcctcgtgagtctcatgagtctcagccccaacccctactccagtcccccacctgCccagcagcccctcctttccctgtaacaccctcttcccattatagttcagtgggcccattatcagtacagacaagcggaaaattacAGATCGGAAGAGCAC
>chr10_79925283_79925284_79925283_A
ACGCTCTTCCGATCTcctgtactccttctccccagttcataagcctcctttccctgccccctggcactttgaggttccttgctaattctctcttctctcAgctcacctggcagggcatgaagactcctatttctatttgatggtaaggaagattgccatggtcagtgcttctggatgggtcgggcAGATCGGAAGAGCAC
>chr10_79925283_79925284_79925283_G
ACGCTCTTCCGATCTcctgtactccttctccccagttcataagcctcctttccctgccccctggcactttgaggttccttgctaattctctcttctctcGgctcacctggcagggcatgaagactcctatttctatttgatggtaaggaagattgccatggtcagtgcttctggatgggtcgggcAGATCGGAAGAGCAC
>chr10_79925837_79925838_rs2256462_C
ACGCTCTTCCGATCTtcctccttccctttcttccttcctccctccctccttcccttccttcctttcttcctttctccctcccttcctcccttcctttctCcctcccttcctcccttcccgacttctctccttcccttctctctccctctttctctgtctgaacggctgaggacaggcagcttcctAGATCGGAAGAGCAC
>chr10_79925837_79925838_rs2256462_T
ACGCTCTTCCGATCTtcctccttccctttcttccttcctccctccctccttcccttccttcctttcttcctttctccctcccttcctcccttcctttctTcctcccttcctcccttcccgacttctctccttcccttctctctccctctttctctgtctgaacggctgaggacaggcagcttcctAGATCGGAAGAGCAC
>chr10_79925838_79925839_rs2256461_C
ACGCTCTTCCGATCTcctccttccctttcttccttcctccctccctccttcccttccttcctttcttcctttctccctcccttcctcccttcctttctcCctcccttcctcccttcccgacttctctccttcccttctctctccctctttctctgtctgaacggctgaggacaggcagcttccttAGATCGGAAGAGCAC
>chr10_79925838_79925839_rs2256461_A
ACGCTCTTCCGATCTcctccttccctttcttccttcctccctccctccttcccttccttcctttcttcctttctccctcccttcctcccttcctttctcActcccttcctcccttcccgacttctctccttcccttctctctccctctttctctgtctgaacggctgaggacaggcagcttccttAGATCGGAAGAGCAC
>chr10_79928914_79928915_79928914_A
ACGCTCTTCCGATCTaaattaggcgggcatgttggcgcatgactgtaatcccacctactcaggaggctgaggcaggaggattatttgagcccaggaagcAgaggttgcagtgagcagagatcgtgccattgtgccccagtcagggcaatggagtgagactctgtctcaaaaaaaaataaaataaaAGATCGGAAGAGCAC
>chr10_79928914_79928915_79928914_G
ACGCTCTTCCGATCTaaattaggcgggcatgttggcgcatgactgtaatcccacctactcaggaggctgaggcaggaggattatttgagcccaggaagcGgaggttgcagtgagcagagatcgtgccattgtgccccagtcagggcaatggagtgagactctgtctcaaaaaaaaataaaataaaAGATCGGAAGAGCAC
>chr10_79929985_79929986_79929985_G
ACGCTCTTCCGATCTcaagcctagaatgtgatctctttagggcaggacccacaggccacccccacactctccttgcctgcccctccacaggtctctgtgGccgaggcaatttcagaatcccctcaagacaggactttgctgctgctcttgcccgagccctgtcggggctggatttgtgggcttctAGATCGGAAGAGCAC
>chr10_79929985_79929986_79929985_T
ACGCTCTTCCGATCTcaagcctagaatgtgatctctttagggcaggacccacaggccacccccacactctccttgcctgcccctccacaggtctctgtgTccgaggcaatttcagaatcccctcaagacaggactttgctgctgctcttgcccgagccctgtcggggctggatttgtgggcttctAGATCGGAAGAGCAC
>chr10_79930616_79930617_79930616_G
ACGCTCTTCCGATCTtgggtaccctatggacctgcagggcagtgccctcttaagccaaggatgacaaacattagcacacatacttaccctctcctccccGatatctgtgccagatgcaactaatcaacgatctcctacacagcctggaaaagatcctgaaagccatttaaccccacagtcattacAGATCGGAAGAGCAC
>chr10_79930616_79930617_79930616_C
ACGCTCTTCCGATCTtgggtaccctatggacctgcagggcagtgccctcttaagccaaggatgacaaacattagcacacatacttaccctctcctccccCatatctgtgccagatgcaactaatcaacgatctcctacacagcctggaaaagatcctgaaagccatttaaccccacagtcattacAGATCGGAAGAGCAC
>chr10_79931229_79931230_79931229_A
ACGCTCTTCCGATCTtcgtgcttgcctaatgcaccaagattatgagctaaattccacatcagataaaaagcagtgccgctttcctcctcagccagggagAtgtaaaccacctggagcttcagggcaaggagtgtaaaatctgaccccaagccacagagcaaaagcaagggaaggatgggaagggaAGATCGGAAGAGCAC
>chr10_79931229_79931230_79931229_C
ACGCTCTTCCGATCTtcgtgcttgcctaatgcaccaagattatgagctaaattccacatcagataaaaagcagtgccgctttcctcctcagccagggagCtgtaaaccacctggagcttcagggcaaggagtgtaaaatctgaccccaagccacagagcaaaagcaagggaaggatgggaagggaAGATCGGAAGAGCAC
>chr10_79931278_79931279_79931278_A
ACGCTCTTCCGATCTaaaaagcagtgccgctttcctcctcagccagggagatgtaaaccacctggagcttcagggcaaggagtgtaaaatctgaccccaAgccacagagcaaaagcaagggaaggatgggaagggatgccaaattccctgagttcttgctgctttcaattctgatcaatgcctaaAGATCGGAAGAGCAC
>chr10_79931278_79931279_79931278_G
ACGCTCTTCCGATCTaaaaagcagtgccgctttcctcctcagccagggagatgtaaaccacctggagcttcagggcaaggagtgtaaaatctgaccccaGgccacagagcaaaagcaagggaaggatgggaagggatgccaaattccctgagttcttgctgctttcaattctgatcaatgcctaaAGATCGGAAGAGCAC
>chr10_79932606_79932607_79932606_C
ACGCTCTTCCGATCTtttggcattctctctttatcatgcatatagaacacatacgtgtatatatacatacttgagcccatttttagcctttctattcttCttcattgttctatttctgtgtcattaatatacaacttcaattatgctagttttataaaaccctctaacatagatgggtcaagttcAGATCGGAAGAGCAC
>chr10_79932606_79932607_79932606_T
ACGCTCTTCCGATCTtttggcattctctctttatcatgcatatagaacacatacgtgtatatatacatacttgagcccatttttagcctttctattcttTttcattgttctatttctgtgtcattaatatacaacttcaattatgctagttttataaaaccctctaacatagatgggtcaagttcAGATCGGAAGAGCAC
>chr10_79935276_79935277_79935276_G
ACGCTCTTCCGATCTaggtgggcatctgagacagaaagactcatttccacaggagtttccaattgatcccattggagagtttctgatttctgtgcagccGtctttaggacacatgattcttaatgcttgggtagtcaagagaccaggaagcagaggaagctggtgtgcaaaagagggaaagatgcAGATCGGAAGAGCAC
>chr10_79935276_79935277_79935276_A
ACGCTCTTCCGATCTaggtgggcatctgagacagaaagactcatttccacaggagtttccaattgatcccattggagagtttctgatttctgtgcagccAtctttaggacacatgattcttaatgcttgggtagtcaagagaccaggaagcagaggaagctggtgtgcaaaagagggaaagatgcAGATCGGAAGAGCAC
>chr10_79936986_79936987_79936986_G
ACGCTCTTCCGATCTcagaccttgaaataagaggcagcaatggaggctgggagcctccttttatccctgggctccagccagaactggctagaggaatccGgggttcaggaagaggtgctgaatagggatacatctgcaggggagccaccagcctccagaaggaatttgaatgaggggacaggatgAGATCGGAAGAGCAC
>chr10_79936986_79936987_79936986_A
ACGCTCTTCCGATCTcagaccttgaaataagaggcagcaatggaggctgggagcctccttttatccctgggctccagccagaactggctagaggaatccAgggttcaggaagaggtgctgaatagggatacatctgcaggggagccaccagcctccagaaggaatttgaatgaggggacaggatgAGATCGGAAGAGCAC
>chr10_79937163_79937164_79937163_G
ACGCTCTTCCGATCTctctggagtgagtgtaagaagagaagacagctgagagctgagactttggcactgcaccattaaatggtcaaggagagaaagaggGacaagttaaaaagactaataaggggccaggggcggtggtctacacctgtaatcccagcactttgggaggccaaggcaggcagatcAGATCGGAAGAGCAC
>chr10_79937163_79937164_79937163_A
ACGCTCTTCCGATCTctctggagtgagtgtaagaagagaagacagctgagagctgagactttggcactgcaccattaaatggtcaaggagagaaagaggAacaagttaaaaagactaataaggggccaggggcggtggtctacacctgtaatcccagcactttgggaggccaaggcaggcagatcAGATCGGAAGAGCAC
>chr10_79937368_79937369_79937368_A
ACGCTCTTCCGATCTcatggcaaaacatcatctctaccaaaaatacaaaaaattagccgggcgtgatgtctcatgcctgtggtctcagctacttgggagAcagaggttgcggtgagcccagatcgcaccactgcactccgatattggtgacagagtgagacccagtctcaaacaaaaaaaagagaAGATCGGAAGAGCAC
>chr10_79937368_79937369_79937368_G
ACGCTCTTCCGATCTcatggcaaaacatcatctctaccaaaaatacaaaaaattagccgggcgtgatgtctcatgcctgtggtctcagctacttgggagGcagaggttgcggtgagcccagatcgcaccactgcactccgatattggtgacagagtgagacccagtctcaaacaaaaaaaagagaAGATCGGAAGAGCAC
>chr10_79937517_79937518_79937517_T
ACGCTCTTCCGATCTgtctcaaacaaaaaaaagagaccaggcaagagtggtatctgtgaagctgggaggaggaagtgcttgaaagaggagggagagatcTgcagggtcaaatgcagctgatggtttgagaaaagggcctgaaaaggagtctttgggtttagggacaggaaggtcattggagacccAGATCGGAAGAGCAC
>chr10_79937517_79937518_79937517_C
ACGCTCTTCCGATCTgtctcaaacaaaaaaaagagaccaggcaagagtggtatctgtgaagctgggaggaggaagtgcttgaaagaggagggagagatcCgcagggtcaaatgcagctgatggtttgagaaaagggcctgaaaaggagtctttgggtttagggacaggaaggtcattggagacccAGATCGGAAGAGCAC
>chr10_79938341_79938342_79938341_G
ACGCTCTTCCGATCTttgtggcatcacctggccaaagctcaggggctgtgagacctctgtgctccaacctgagcctttcagacctcccaaacaggcaccGcatcaggatgccagagagaatgcaagagagattgttccagaacagcccccgtcccatgacctaccctgtgaggtgacaccatgatAGATCGGAAGAGCAC
>chr10_79938341_79938342_79938341_A
ACGCTCTTCCGATCTttgtggcatcacctggccaaagctcaggggctgtgagacctctgtgctccaacctgagcctttcagacctcccaaacaggcaccAcatcaggatgccagagagaatgcaagagagattgttccagaacagcccccgtcccatgacctaccctgtgaggtgacaccatgatAGATCGGAAGAGCAC
>chr10_79940225_79940226_79940225_C
ACGCTCTTCCGATCTgttcccagaacagtatctggtttctgggctgccttgggatgtgcagcagcatcactggggactcccatacctggcccctctgagCtaagaaatgcagcccgtgttgggtagccccttatctatcagagggaccagcacaaagtaggcaggagagaggctctactgaattgAGATCGGAAGAGCAC
>chr10_79940225_79940226_79940225_G
ACGCTCTTCCGATCTgttcccagaacagtatctggtttctgggctgccttgggatgtgcagcagcatcactggggactcccatacctggcccctctgagGtaagaaatgcagcccgtgttgggtagccccttatctatcagagggaccagcacaaagtaggcaggagagaggctctactgaattgAGATCGGAAGAGCAC
>chr10_79940334_79940335_79940334_A
ACGCTCTTCCGATCTagccccttatctatcagagggaccagcacaaagtaggcaggagagaggctctactgaattgcactggactcaggacaacaatttAtctcagggcacaggtggcattgaggttggtgggtagttcaggagcctgatggccttaactatgctactgccagcctggtgagctgAGATCGGAAGAGCAC
>chr10_79940334_79940335_79940334_G
ACGCTCTTCCGATCTagccccttatctatcagagggaccagcacaaagtaggcaggagagaggctctactgaattgcactggactcaggacaacaatttGtctcagggcacaggtggcattgaggttggtgggtagttcaggagcctgatggccttaactatgctactgccagcctggtgagctgAGATCGGAAGAGCAC
>chr10_79941966_79941967_79941966_T
ACGCTCTTCCGATCTgtaggcattgacagctccaagcaggcacaggagaactggacccagcccagcccagctctttccactgctcacctgctgcccctgTgtttccagggactccacgctcaccagggacacctcgctctcccttagggcctgcgaggcctcttgcccctgccgagccctgcatgAGATCGGAAGAGCAC
>chr10_79941966_79941967_79941966_C
ACGCTCTTCCGATCTgtaggcattgacagctccaagcaggcacaggagaactggacccagcccagcccagctctttccactgctcacctgctgcccctgCgtttccagggactccacgctcaccagggacacctcgctctcccttagggcctgcgaggcctcttgcccctgccgagccctgcatgAGATCGGAAGAGCAC
>chr10_79946568_79946569_rs58664997_A
ACGCTCTTCCGATCTgggccctctctcccatcccgtccatcgcgaccaggcaggccactctccactgagctacacatgaccagggtgcaagcactgggcAttgttctgtgggagtaggtcttcatttctgcttccaggtagcccaggggctgtgtgagcaggaccagtgcagagaggaggaagagAGATCGGAAGAGCAC
>chr10_79946568_79946569_rs58664997_G
ACGCTCTTCCGATCTgggccctctctcccatcccgtccatcgcgaccaggcaggccactctccactgagctacacatgaccagggtgcaagcactgggcGttgttctgtgggagtaggtcttcatttctgcttccaggtagcccaggggctgtgtgagcaggaccagtgcagagaggaggaagagAGATCGGAAGAGCAC
>chr10_79947857_79947858_79947857_A
ACGCTCTTCCGATCTgagcaactacccaacagggcacccatttactatctaagatggtcaggaactgagaccaggataagagcaggacctgggacattaActgttttgggtatcttttctctcaatgagaaaccgtaaagttatgagagtgaaaagagctgatcagattcgcagaggctaggaacAGATCGGAAGAGCAC
>chr10_79947857_79947858_79947857_C
ACGCTCTTCCGATCTgagcaactacccaacagggcacccatttactatctaagatggtcaggaactgagaccaggataagagcaggacctgggacattaCctgttttgggtatcttttctctcaatgagaaaccgtaaagttatgagagtgaaaagagctgatcagattcgcagaggctaggaacAGATCGGAAGAGCAC
>chr10_79951311_79951312_79951311_C
ACGCTCTTCCGATCTgctggtgtgatcctttgggcatgtcaaaatactggtttttcgtacttccagagtgcttatgctgatttcttctcatctagagaaCccgttacttcttacttttgaacttactctcatttgaatgggattttttccccctttgaaggtgtgactgtatgttgtgtgtgatcAGATCGGAAGAGCAC
>chr10_79951311_79951312_79951311_G
ACGCTCTTCCGATCTgctggtgtgatcctttgggcatgtcaaaatactggtttttcgtacttccagagtgcttatgctgatttcttctcatctagagaaGccgttacttcttacttttgaacttactctcatttgaatgggattttttccccctttgaaggtgtgactgtatgttgtgtgtgatcAGATCGGAAGAGCAC
>chr10_79952684_79952685_79952684_C
ACGCTCTTCCGATCTtagacttctaggaattccatagctccccagggtcccacccgtcccctgtggttgctgcagtctaagtgggttctggggaatgttCatggaggatctagtgatgcagaaacacaagggctgggattccttgggaagaacagacccacaatgggtgcataaccagtatgacaAGATCGGAAGAGCAC
>chr10_79952684_79952685_79952684_T
ACGCTCTTCCGATCTtagacttctaggaattccatagctccccagggtcccacccgtcccctgtggttgctgcagtctaagtgggttctggggaatgttTatggaggatctagtgatgcagaaacacaagggctgggattccttgggaagaacagacccacaatgggtgcataaccagtatgacaAGATCGGAAGAGCAC
>chr10_79963123_79963124_79963123_C
ACGCTCTTCCGATCTtgtttctattaaaaagatttccagctgggcacagtggttcacatctgtaatcctagcattttgggagtctgaagtgagaggattCtttgaggccaggagtttgacacaagccttggcaacatagagagaccttgtctctgcaaaaaattaaaaaattagctgggcatggtAGATCGGAAGAGCAC
>chr10_79963123_79963124_79963123_G
ACGCTCTTCCGATCTtgtttctattaaaaagatttccagctgggcacagtggttcacatctgtaatcctagcattttgggagtctgaagtgagaggattGtttgaggccaggagtttgacacaagccttggcaacatagagagaccttgtctctgcaaaaaattaaaaaattagctgggcatggtAGATCGGAAGAGCAC
>chr10_79964128_79964129_79964128_C
ACGCTCTTCCGATCTtatgctatagtatcttccacacctatcattgaggctaccactctgcccccctccactacctctcagcaagttgaactcattgccCtaactcgagccctcactcttgcaaaaggactactcatcaatatttatactgactctaaatatgccttccatatcctgcaccaccaAGATCGGAAGAGCAC
>chr10_79964128_79964129_79964128_T
ACGCTCTTCCGATCTtatgctatagtatcttccacacctatcattgaggctaccactctgcccccctccactacctctcagcaagttgaactcattgccTtaactcgagccctcactcttgcaaaaggactactcatcaatatttatactgactctaaatatgccttccatatcctgcaccaccaAGATCGGAAGAGCAC
>chr10_79964780_79964781_79964780_T
ACGCTCTTCCGATCTctgctattctactactcctcaggaacttgtcaggccccgctcccttccctacacattaagcttgagaatttgcccctgcccaggTctggcaaattgactttactcacatgccttgagtcaggaaactaaaatacctcttggtctagggagacagtttcactggatgggtaAGATCGGAAGAGCAC
>chr10_79964780_79964781_79964780_A
ACGCTCTTCCGATCTctgctattctactactcctcaggaacttgtcaggccccgctcccttccctacacattaagcttgagaatttgcccctgcccaggActggcaaattgactttactcacatgccttgagtcaggaaactaaaatacctcttggtctagggagacagtttcactggatgggtaAGATCGGAAGAGCAC
>chr10_79969516_79969517_79969516_G
ACGCTCTTCCGATCTtcactgcaccccagcctaggggaaagagcaaaactccgtctcaaaagaaaaaaaaaatctggatattagacctttatcagatgcGtagttcgtgaatattttcattttctccacatcctcaacaacacttattatcctttgtctttttttatagtagccattttaaaaggAGATCGGAAGAGCAC
>chr10_79969516_79969517_79969516_A
ACGCTCTTCCGATCTtcactgcaccccagcctaggggaaagagcaaaactccgtctcaaaagaaaaaaaaaatctggatattagacctttatcagatgcAtagttcgtgaatattttcattttctccacatcctcaacaacacttattatcctttgtctttttttatagtagccattttaaaaggAGATCGGAAGAGCAC
>chr10_79970823_79970824_79970823_T
ACGCTCTTCCGATCTttatcagttctaagagtttttttgtaaattctttaggtttttctatttataagatcatgtcatctgcaaacacataaaatttgaTttccttctttccaatttggatgtcttttaattatttctcttacctaattgttctgcctagaacatcatccaatactgggttgaatAGATCGGAAGAGCAC
>chr10_79970823_79970824_79970823_C
ACGCTCTTCCGATCTttatcagttctaagagtttttttgtaaattctttaggtttttctatttataagatcatgtcatctgcaaacacataaaatttgaCttccttctttccaatttggatgtcttttaattatttctcttacctaattgttctgcctagaacatcatccaatactgggttgaatAGATCGGAAGAGCAC
>chr10_79973266_79973267_79973266_A
ACGCTCTTCCGATCTtttttattataaataaattgtacatcaagttcaagcctcttggttgtgtttcttcatttgtgttttttcttttctatttttgtaActtccaaggatacatcatggatcttcaagctgtaggggagtttccactggtacattaaaaatatctttgaaggccaggcgcagtgAGATCGGAAGAGCAC
>chr10_79973266_79973267_79973266_C
ACGCTCTTCCGATCTtttttattataaataaattgtacatcaagttcaagcctcttggttgtgtttcttcatttgtgttttttcttttctatttttgtaCcttccaaggatacatcatggatcttcaagctgtaggggagtttccactggtacattaaaaatatctttgaaggccaggcgcagtgAGATCGGAAGAGCAC
>chr10_79975318_79975319_79975318_A
ACGCTCTTCCGATCTcttcaaaataataaggagggggtgcagaagggtagggatgaacctctccctcctttgccactttagcttcagctggtaaataaaActgctctgtaacctcttctgttactttgttatactctccttcctcctcctcatcagtgtgaaaaagttcctaggtggaatgaaccAGATCGGAAGAGCAC
>chr10_79975318_79975319_79975318_C
ACGCTCTTCCGATCTcttcaaaataataaggagggggtgcagaagggtagggatgaacctctccctcctttgccactttagcttcagctggtaaataaaCctgctctgtaacctcttctgttactttgttatactctccttcctcctcctcatcagtgtgaaaaagttcctaggtggaatgaaccAGATCGGAAGAGCAC
>chr10_79979389_79979390_79979389_G
ACGCTCTTCCGATCTaccaacctggacaactatccgcacaaaaaaacaccttcataagaaccaaaaatcaggtgagcaatcacagtacatggttttaacGtcatatcaaggacagaggcagtgaagagggaaggaaagagtcttgaattgcctacactacccccattcactggcagcatcaagtgAGATCGGAAGAGCAC
>chr10_79979389_79979390_79979389_A
ACGCTCTTCCGATCTaccaacctggacaactatccgcacaaaaaaacaccttcataagaaccaaaaatcaggtgagcaatcacagtacatggttttaacAtcatatcaaggacagaggcagtgaagagggaaggaaagagtcttgaattgcctacactacccccattcactggcagcatcaagtgAGATCGGAAGAGCAC
>chr10_79980164_79980165_79980164_C
ACGCTCTTCCGATCTctaactaaagagcccttgggccctgaataaacatcagtggtaaccaggcagtaagtaccatggattttggatgagactcagtacCttgctggcatcatgtgcaacccagcacattcccagctctggtggccacagggagggactcctgcttgaggaaaggaaagggaaaaAGATCGGAAGAGCAC
>chr10_79980164_79980165_79980164_A
ACGCTCTTCCGATCTctaactaaagagcccttgggccctgaataaacatcagtggtaaccaggcagtaagtaccatggattttggatgagactcagtacAttgctggcatcatgtgcaacccagcacattcccagctctggtggccacagggagggactcctgcttgaggaaaggaaagggaaaaAGATCGGAAGAGCAC
>chr10_79981386_79981387_79981386_A
ACGCTCTTCCGATCTaataatgaaatttataaaatagcttcaaaaaggcaaatataagttattggtcttaaagtggaggtagagagggaaatcagagtaAaaagtttattcaaggagataataacagataacttcccaaacctagagaaaaatatcaatattcaagtgtaagaaacctatataggAGATCGGAAGAGCAC
>chr10_79981386_79981387_79981386_G
ACGCTCTTCCGATCTaataatgaaatttataaaatagcttcaaaaaggcaaatataagttattggtcttaaagtggaggtagagagggaaatcagagtaGaaagtttattcaaggagataataacagataacttcccaaacctagagaaaaatatcaatattcaagtgtaagaaacctatataggAGATCGGAAGAGCAC
>chr10_79982904_79982905_79982904_A
ACGCTCTTCCGATCTaaacccttgcttattaaactgatctccttcaagactcaagaaaagcgccatgcggctccctcctagggctctcctgccctctccAcaccaaagcccagagtggtcttcctggagaactgaggcgcctgcagtttgtgcaccttttcctggagctgcgccaggaaattatgAGATCGGAAGAGCAC
>chr10_79982904_79982905_79982904_T
ACGCTCTTCCGATCTaaacccttgcttattaaactgatctccttcaagactcaagaaaagcgccatgcggctccctcctagggctctcctgccctctccTcaccaaagcccagagtggtcttcctggagaactgaggcgcctgcagtttgtgcaccttttcctggagctgcgccaggaaattatgAGATCGGAAGAGCAC
>chr10_79983822_79983823_79983822_T
ACGCTCTTCCGATCTccccgggagcacgcagctccacgcagcctctccgcatgctccccagcgcctgcggcctcctcttaacaacttttgccaggaccaTacatacctgcccgtgggctgagtggattggcaatgacaatggtgacagctgacatttactgagtacatgctgtgttccagatgctAGATCGGAAGAGCAC
>chr10_79983822_79983823_79983822_C
ACGCTCTTCCGATCTccccgggagcacgcagctccacgcagcctctccgcatgctccccagcgcctgcggcctcctcttaacaacttttgccaggaccaCacatacctgcccgtgggctgagtggattggcaatgacaatggtgacagctgacatttactgagtacatgctgtgttccagatgctAGATCGGAAGAGCAC
>chr10_79986521_79986522_79986521_G
ACGCTCTTCCGATCTaaaaactagacagtgggagggcagtacccaaaagccctgagtttctgagcaaaatattgaaagtttctatggtgaaataggaagGtaacacgcttaggaagaaaaaagtggtaatgattcaaggaaacataatcacacacagtttcagtcttaatggacaggggaggaccAGATCGGAAGAGCAC
>chr10_79986521_79986522_79986521_T
ACGCTCTTCCGATCTaaaaactagacagtgggagggcagtacccaaaagccctgagtttctgagcaaaatattgaaagtttctatggtgaaataggaagTtaacacgcttaggaagaaaaaagtggtaatgattcaaggaaacataatcacacacagtttcagtcttaatggacaggggaggaccAGATCGGAAGAGCAC
>chr10_79990054_79990055_79990054_A
ACGCTCTTCCGATCTaaataaaatgaaatattggttttctaaaaaaacaaaacaaaagcagcaaacttttagccagactaatgaagaaaaaagagaggaAgcccaaataaataaaatcagagatgaaaaaggagacattacaaccaatattcagaaatagagatacaacagaaattcaaaggctcAGATCGGAAGAGCAC
>chr10_79990054_79990055_79990054_G
ACGCTCTTCCGATCTaaataaaatgaaatattggttttctaaaaaaacaaaacaaaagcagcaaacttttagccagactaatgaagaaaaaagagaggaGgcccaaataaataaaatcagagatgaaaaaggagacattacaaccaatattcagaaatagagatacaacagaaattcaaaggctcAGATCGGAAGAGCAC
>chr10_79991482_79991483_79991482_T
ACGCTCTTCCGATCTtcaagataccaatgacaatcttcatagaaatagaaaaaattattctgaaattatatgtaaccacagaagacccagaatagcaaaTgccaccctgaacaaaaagaataaaactggaagaatcacattgcctgacttcaaattatactactgagctgtagtaaccaaaacagAGATCGGAAGAGCAC
>chr10_79991482_79991483_79991482_A
ACGCTCTTCCGATCTtcaagataccaatgacaatcttcatagaaatagaaaaaattattctgaaattatatgtaaccacagaagacccagaatagcaaaAgccaccctgaacaaaaagaataaaactggaagaatcacattgcctgacttcaaattatactactgagctgtagtaaccaaaacagAGATCGGAAGAGCAC
>chr10_79992997_79992998_79992997_C
ACGCTCTTCCGATCTggtcttgctttcttatccaacttgcaactgtgtaccttttaattggagcatttagccaatttatattcaatgttaatattgataCatgtagatttgatcctgtcactgttttgttagctggttattatgccgacttgattctgtagttgctttacaatgacaatggtctaAGATCGGAAGAGCAC
>chr10_79992997_79992998_79992997_T
ACGCTCTTCCGATCTggtcttgctttcttatccaacttgcaactgtgtaccttttaattggagcatttagccaatttatattcaatgttaatattgataTatgtagatttgatcctgtcactgttttgttagctggttattatgccgacttgattctgtagttgctttacaatgacaatggtctaAGATCGGAAGAGCAC
>chr10_79996792_79996793_79996792_A
ACGCTCTTCCGATCTattctcccattcccaggcttgcatggggccctctggagggtgtgaattccctggggtgctctcactcactctttccagtgctggAgagcttctcctggttctacattgatcccagatggcagctgcccagcttcagtcctctctgccctcttcgtccccttgctgccttgAGATCGGAAGAGCAC
>chr10_79996792_79996793_79996792_G
ACGCTCTTCCGATCTattctcccattcccaggcttgcatggggccctctggagggtgtgaattccctggggtgctctcactcactctttccagtgctggGgagcttctcctggttctacattgatcccagatggcagctgcccagcttcagtcctctctgccctcttcgtccccttgctgccttgAGATCGGAAGAGCAC
>chr10_79999205_79999206_79999205_G
ACGCTCTTCCGATCTgaaaaaaagagtactggtagtattcagagagaaaatgattaatcacaacaatgttggtacaactgactacctgtttatagtgtaGaattagggcctcacagccattcacaataataatattacaaatggaagcaggggttggcaaactattacaaatgggccctatccagAGATCGGAAGAGCAC
>chr10_79999205_79999206_79999205_A
ACGCTCTTCCGATCTgaaaaaaagagtactggtagtattcagagagaaaatgattaatcacaacaatgttggtacaactgactacctgtttatagtgtaAaattagggcctcacagccattcacaataataatattacaaatggaagcaggggttggcaaactattacaaatgggccctatccagAGATCGGAAGAGCAC
>chr10_79999239_79999240_79999239_A
ACGCTCTTCCGATCTatgattaatcacaacaatgttggtacaactgactacctgtttatagtgtagaattagggcctcacagccattcacaataataatAttacaaatggaagcaggggttggcaaactattacaaatgggccctatccagccagtttcagtttttataaataattttcttgggaAGATCGGAAGAGCAC
>chr10_79999239_79999240_79999239_G
ACGCTCTTCCGATCTatgattaatcacaacaatgttggtacaactgactacctgtttatagtgtagaattagggcctcacagccattcacaataataatGttacaaatggaagcaggggttggcaaactattacaaatgggccctatccagccagtttcagtttttataaataattttcttgggaAGATCGGAAGAGCAC
>chr10_80000198_80000199_80000198_G
ACGCTCTTCCGATCTtctaacctgtactcctcctgcctttcctctctgacatcattttctactgtccacccctccgcctcacataggcaccatctagtgGtattggcctccttgctttttcttaaacatctcaggctccctctcacctcaaggcattccaacctctgcctgcaaagcttcctgacAGATCGGAAGAGCAC
>chr10_80000198_80000199_80000198_A
ACGCTCTTCCGATCTtctaacctgtactcctcctgcctttcctctctgacatcattttctactgtccacccctccgcctcacataggcaccatctagtgAtattggcctccttgctttttcttaaacatctcaggctccctctcacctcaaggcattccaacctctgcctgcaaagcttcctgacAGATCGGAAGAGCAC
>chr10_80000907_80000908_80000907_T
ACGCTCTTCCGATCTgggccaagcatggtggctcatgcctgaaatcccagcaccttgggaggccgaggtggtggatcacctgaggtcgggagttcaaccTcagcctgactgacatggcaaaaagccatctctactaaaaatacaaaaattagcttggcctactggcacgtgcctgtaatcccagcAGATCGGAAGAGCAC
>chr10_80000907_80000908_80000907_C
ACGCTCTTCCGATCTgggccaagcatggtggctcatgcctgaaatcccagcaccttgggaggccgaggtggtggatcacctgaggtcgggagttcaaccCcagcctgactgacatggcaaaaagccatctctactaaaaatacaaaaattagcttggcctactggcacgtgcctgtaatcccagcAGATCGGAAGAGCAC
>chr10_80002591_80002592_80002591_T
ACGCTCTTCCGATCTaagaaaatataaaagatctaaataaatggagaaatatcccatgtttatggattggaagacttaaactcccaaaaagagatcaacTaatactcccaaaagagatcaacagattcaattcacttcctatcaaaatttcaacagcctttttgcagaaatttacaagctgaaccAGATCGGAAGAGCAC
>chr10_80002591_80002592_80002591_A
ACGCTCTTCCGATCTaagaaaatataaaagatctaaataaatggagaaatatcccatgtttatggattggaagacttaaactcccaaaaagagatcaacAaatactcccaaaagagatcaacagattcaattcacttcctatcaaaatttcaacagcctttttgcagaaatttacaagctgaaccAGATCGGAAGAGCAC
>chr10_80007632_80007633_80007632_A
ACGCTCTTCCGATCTcaacttaaaactaaaaaagaattacatcagactctcttcagatagttctgtgtcataaatatgtgggcatgcgtgcacacacacAtatgttaatcccctaggtggttaatgaatgtacagctcatgttaggagcaatagcttctgatgagtgtactttggtaatgaagagAGATCGGAAGAGCAC
>chr10_80007632_80007633_80007632_G
ACGCTCTTCCGATCTcaacttaaaactaaaaaagaattacatcagactctcttcagatagttctgtgtcataaatatgtgggcatgcgtgcacacacacGtatgttaatcccctaggtggttaatgaatgtacagctcatgttaggagcaatagcttctgatgagtgtactttggtaatgaagagAGATCGGAAGAGCAC
>chr10_80011057_80011058_80011057_T
ACGCTCTTCCGATCTgctagtctcgaacccctgacctcaagtgaccctcctgcttcagcatcccaaagtgctgggattacaggcatgagccaccacgccTggcctcatattatactttgaagccttacatttaaatcttccattcattatgagttagacctaaaagtataaaactcctataagaaAGATCGGAAGAGCAC
>chr10_80011057_80011058_80011057_C
ACGCTCTTCCGATCTgctagtctcgaacccctgacctcaagtgaccctcctgcttcagcatcccaaagtgctgggattacaggcatgagccaccacgccCggcctcatattatactttgaagccttacatttaaatcttccattcattatgagttagacctaaaagtataaaactcctataagaaAGATCGGAAGAGCAC
>chr10_80012807_80012808_80012807_A
ACGCTCTTCCGATCTctttaactggctgggtgtggtggctcacacctgtaatcccagcactttgggaggccgaggtgggcagatcacctgaggtcaggaAttcgagaccagcctggccaacatgacaaaaccctgtctctactaaaaatacaaaaaattagccaggcgtggtggcacacgcctgtAGATCGGAAGAGCAC
>chr10_80012807_80012808_80012807_G
ACGCTCTTCCGATCTctttaactggctgggtgtggtggctcacacctgtaatcccagcactttgggaggccgaggtgggcagatcacctgaggtcaggaGttcgagaccagcctggccaacatgacaaaaccctgtctctactaaaaatacaaaaaattagccaggcgtggtggcacacgcctgtAGATCGGAAGAGCAC
>chr10_80012826_80012827_80012826_A
ACGCTCTTCCGATCTgtggctcacacctgtaatcccagcactttgggaggccgaggtgggcagatcacctgaggtcaggaattcgagaccagcctggccAacatgacaaaaccctgtctctactaaaaatacaaaaaattagccaggcgtggtggcacacgcctgttgtcccagctacttgggagAGATCGGAAGAGCAC
>chr10_80012826_80012827_80012826_G
ACGCTCTTCCGATCTgtggctcacacctgtaatcccagcactttgggaggccgaggtgggcagatcacctgaggtcaggaattcgagaccagcctggccGacatgacaaaaccctgtctctactaaaaatacaaaaaattagccaggcgtggtggcacacgcctgttgtcccagctacttgggagAGATCGGAAGAGCAC
>chr10_80030127_80030128_80030127_G
ACGCTCTTCCGATCTgagggagactcaccaggtcaggagagcatgagctgggcaggcctcacggccacatgcagggctgataaccccaggtcacaggtaGcataacagttgtacaccactggtgccactgcattgcctaactgcccacagacataccccacaacccacttgactctaggaagcacAGATCGGAAGAGCAC
>chr10_80030127_80030128_80030127_C
ACGCTCTTCCGATCTgagggagactcaccaggtcaggagagcatgagctgggcaggcctcacggccacatgcagggctgataaccccaggtcacaggtaCcataacagttgtacaccactggtgccactgcattgcctaactgcccacagacataccccacaacccacttgactctaggaagcacAGATCGGAAGAGCAC
>chr10_80030279_80030280_80030279_C
ACGCTCTTCCGATCTcttgactctaggaagcacaggggaccacagagatgtcactggggagttgcggatcccttggtgtcataaccctctgtgcagtccCctcaaggttgggggagtgcagcccaccaaagccacctttggaacaaaagaaacatggccacagcactagtcactgaaggagtcacAGATCGGAAGAGCAC
>chr10_80030279_80030280_80030279_A
ACGCTCTTCCGATCTcttgactctaggaagcacaggggaccacagagatgtcactggggagttgcggatcccttggtgtcataaccctctgtgcagtccActcaaggttgggggagtgcagcccaccaaagccacctttggaacaaaagaaacatggccacagcactagtcactgaaggagtcacAGATCGGAAGAGCAC
>chr10_80034300_80034301_80034300_T
ACGCTCTTCCGATCTttttcagtgaataaagtatttgattttgcaattagattttgattatgggatagaatgcacaaataaataaactttggtggaaacTataattgtttctttttcttccacctatcagtctaggtattcctaaaactcaacttgactttttaaaaaattatagaatgtacatgAGATCGGAAGAGCAC
>chr10_80034300_80034301_80034300_C
ACGCTCTTCCGATCTttttcagtgaataaagtatttgattttgcaattagattttgattatgggatagaatgcacaaataaataaactttggtggaaacCataattgtttctttttcttccacctatcagtctaggtattcctaaaactcaacttgactttttaaaaaattatagaatgtacatgAGATCGGAAGAGCAC
>chr10_80034407_80034408_80034407_T
ACGCTCTTCCGATCTcctatcagtctaggtattcctaaaactcaacttgactttttaaaaaattatagaatgtacatgacatgcaaataggcagattttTccccatgagactcagcttctcctattctttttttttttttttctgagacagagtcttgctatgttgcccaggctggagtgcagtgAGATCGGAAGAGCAC
>chr10_80034407_80034408_80034407_C
ACGCTCTTCCGATCTcctatcagtctaggtattcctaaaactcaacttgactttttaaaaaattatagaatgtacatgacatgcaaataggcagattttCccccatgagactcagcttctcctattctttttttttttttttctgagacagagtcttgctatgttgcccaggctggagtgcagtgAGATCGGAAGAGCAC
>chr10_80035236_80035237_80035236_A
ACGCTCTTCCGATCTttttcgtctatcatgatacttttccaaatatgactttggttttctgctctctagtttccacatatttaagcattttcttctctgAgttcaggttcttttatttcttaattattttggcttggccatgttatttcacaaatggagagtctcgccttactttatacgtttcaAGATCGGAAGAGCAC
>chr10_80035236_80035237_80035236_T
ACGCTCTTCCGATCTttttcgtctatcatgatacttttccaaatatgactttggttttctgctctctagtttccacatatttaagcattttcttctctgTgttcaggttcttttatttcttaattattttggcttggccatgttatttcacaaatggagagtctcgccttactttatacgtttcaAGATCGGAAGAGCAC
>chr10_80063099_80063100_80063099_A
ACGCTCTTCCGATCTagtaggtttcagagagaataggttgtaaaatgttttttatcagactcaaagtctgtgctgatgttaatgtcagagacgtataacAaggcatgtctcactgccacttcccatcatggtctgaaacagtctctcaggttaaattttaaaagagccgtgactgaggagaaagtAGATCGGAAGAGCAC
>chr10_80063099_80063100_80063099_G
ACGCTCTTCCGATCTagtaggtttcagagagaataggttgtaaaatgttttttatcagactcaaagtctgtgctgatgttaatgtcagagacgtataacGaggcatgtctcactgccacttcccatcatggtctgaaacagtctctcaggttaaattttaaaagagccgtgactgaggagaaagtAGATCGGAAGAGCAC
>chr10_80069261_80069262_80069261_C
ACGCTCTTCCGATCTcaagtttgtttataagcatttagtctatacatttacttgattatctaatagtttacctaggttatttatgaaaacagtgatagtCatcacttcaagttaattctctgttaattatttttatagctgtgaatttcaggtgtttacttaagtaagaagcttaaggtttaataAGATCGGAAGAGCAC
>chr10_80069261_80069262_80069261_G
ACGCTCTTCCGATCTcaagtttgtttataagcatttagtctatacatttacttgattatctaatagtttacctaggttatttatgaaaacagtgatagtGatcacttcaagttaattctctgttaattatttttatagctgtgaatttcaggtgtttacttaagtaagaagcttaaggtttaataAGATCGGAAGAGCAC
>chr11_1219991_1219992_1219991_G
ACGCTCTTCCGATCTtgcgctccaggaggctgtgcctggccccccttcccggcaggaaccggctgtgtccctttccttcctttatcttctgttttcagcGccttcaactgtgaagaggtgaactcttcaaacacgctgagcaaacaggcccgactcccagggccgcatccgggatgtctcaatagAGATCGGAAGAGCAC
>chr11_1219991_1219992_1219991_T
ACGCTCTTCCGATCTtgcgctccaggaggctgtgcctggccccccttcccggcaggaaccggctgtgtccctttccttcctttatcttctgttttcagcTccttcaactgtgaagaggtgaactcttcaaacacgctgagcaaacaggcccgactcccagggccgcatccgggatgtctcaatagAGATCGGAAGAGCAC
>chr11_34477299_34477300_rs7947771_G
ACGCTCTTCCGATCTagggaggctgaggcaggacaatcacttgaatccgggaggcagaggttgccgtgagccaagattgcaccactgcactccagcctgGgtgataagagcaaaactttgtgtcaaaaaaaaaaaaaaagatcaagaggaagttatcctgattactcaggtggggcctaaatcaaAGATCGGAAGAGCAC
>chr11_34477299_34477300_rs7947771_T
ACGCTCTTCCGATCTagggaggctgaggcaggacaatcacttgaatccgggaggcagaggttgccgtgagccaagattgcaccactgcactccagcctgTgtgataagagcaaaactttgtgtcaaaaaaaaaaaaaaagatcaagaggaagttatcctgattactcaggtggggcctaaatcaaAGATCGGAAGAGCAC
>chr11_34479140_34479141_rs1323690_G
ACGCTCTTCCGATCTatgtcagtgcagactttaacctatgaacatttattagtgtgaattcactgtcactatttttgtcaaggaaatacgtgttatagcGcttgaatacacatcaggtagaaagacaaaacaaaaaagacacacaatttaatttgccattacagagttgttaggacatttccggtAGATCGGAAGAGCAC
>chr11_34479140_34479141_rs1323690_A
ACGCTCTTCCGATCTatgtcagtgcagactttaacctatgaacatttattagtgtgaattcactgtcactatttttgtcaaggaaatacgtgttatagcActtgaatacacatcaggtagaaagacaaaacaaaaaagacacacaatttaatttgccattacagagttgttaggacatttccggtAGATCGGAAGAGCAC
>chr11_34480495_34480496_rs7949972_C
ACGCTCTTCCGATCTggctggtctttggttaccctggtattttcatgccctgttatcaacttacacttaaacctttcccagacatcttgaagactgaacCtcaccattctcagctcaaaacgtgtttttctttgtgtgtgtgggcgtgtgagatggcctggattcagagtgatccctggggaatgAGATCGGAAGAGCAC
>chr11_34480495_34480496_rs7949972_T
ACGCTCTTCCGATCTggctggtctttggttaccctggtattttcatgccctgttatcaacttacacttaaacctttcccagacatcttgaagactgaacTtcaccattctcagctcaaaacgtgtttttctttgtgtgtgtgggcgtgtgagatggcctggattcagagtgatccctggggaatgAGATCGGAAGAGCAC
>chr11_34482745_34482746_rs61882275_G
ACGCTCTTCCGATCTttaagatgtgcctttgaggagcacttgtattcaatctcaccccaccctgatgagaataaataaatctggttttgatcgaggtccGtgcagggccttcctaggaggccatggtaaggacttgggactttatatcaaagtgtagagcaaagatcctcaatttaagaagatctAGATCGGAAGAGCAC
>chr11_34482745_34482746_rs61882275_A
ACGCTCTTCCGATCTttaagatgtgcctttgaggagcacttgtattcaatctcaccccaccctgatgagaataaataaatctggttttgatcgaggtccAtgcagggccttcctaggaggccatggtaaggacttgggactttatatcaaagtgtagagcaaagatcctcaatttaagaagatctAGATCGGAAGAGCAC
>chr11_34507219_34507220_rs766826_C
ACGCTCTTCCGATCTcctgaggggtaatctgtactccactgtatatatactatctcgccttcctaaatctgtgaagaattcagaattctgcagcatgtgCggcccaaggttttggagacgagtgtggacctgtggtaattgcaacaagcacttcactttgggcttcatgctgagtactttagcacAGATCGGAAGAGCAC
>chr11_34507219_34507220_rs766826_T
ACGCTCTTCCGATCTcctgaggggtaatctgtactccactgtatatatactatctcgccttcctaaatctgtgaagaattcagaattctgcagcatgtgTggcccaaggttttggagacgagtgtggacctgtggtaattgcaacaagcacttcactttgggcttcatgctgagtactttagcacAGATCGGAAGAGCAC
>chr11_34508284_34508285_rs2924480_T
ACGCTCTTCCGATCTgcagttaaaaataattttactgctgggcgcagtggtttacacctgtaatcccagcactttgggaggccgaggcgggtgggtcacTtgaggtcaggagttcaagaccagcctggtcaacatggtgaaacccccgtctctactaaaaatacaaacattagctgggtgtgttgAGATCGGAAGAGCAC
>chr11_34508284_34508285_rs2924480_C
ACGCTCTTCCGATCTgcagttaaaaataattttactgctgggcgcagtggtttacacctgtaatcccagcactttgggaggccgaggcgggtgggtcacCtgaggtcaggagttcaagaccagcctggtcaacatggtgaaacccccgtctctactaaaaatacaaacattagctgggtgtgttgAGATCGGAAGAGCAC
>chr11_43535888_43535889_SNP22_GT
ACGCTCTTCCGATCTttgatagtaaatgtgtagaattatttttgggttatctattctgttccattgttctatgtgtctggttgtttgttttttttgtttGTttttttttttgagacagagtcttgctctgttgctcaggctggagtgcagtggcacaatctcggctcactgcagcctccacctccAGATCGGAAGAGCAC
>chr11_43535888_43535889_SNP22_G
ACGCTCTTCCGATCTttgatagtaaatgtgtagaattatttttgggttatctattctgttccattgttctatgtgtctggttgtttgttttttttgtttGttttttttttgagacagagtcttgctctgttgctcaggctggagtgcagtggcacaatctcggctcactgcagcctccacctccAGATCGGAAGAGCAC
>chr12_26114393_26114394_rs137859282_A
ACGCTCTTCCGATCTgacgcagccgggaagggtgtggtgcagctgtcgggagagcgcgcccgggcccggccgcctcggctccgccctcggccccAcggtcccccatcccgccgcccgccagcgccccggggccagcgtctggagaactgtggacgcgcacgcgcgtaggacggcgAGATCGGAAGAGCAC
>chr12_26114393_26114394_rs137859282_ACGGTCCCCG
ACGCTCTTCCGATCTgacgcagccgggaagggtgtggtgcagctgtcgggagagcgcgcccgggcccggccgcctcggctccgccctcggccccACGGTCCCCGcggtcccccatcccgccgcccgccagcgccccggggccagcgtctggagaactgtggacgcgcacgcgcgtaggacggcgAGATCGGAAGAGCAC
>chr12_91949600_91949601_SNP23_G
ACGCTCTTCCGATCTagcttgcagtgagccaagatctcgccactgcactccagcctgggtgacacagcgagactccatctcaaaaaaagaaaagaaaaGaaaaaaaaaacagaaaagaaaagggaacaaattacatccaaggaaactcagattactacaaagaaaatgcaattttaaaaagagAGATCGGAAGAGCAC
>chr12_91949600_91949601_SNP23_GA
ACGCTCTTCCGATCTagcttgcagtgagccaagatctcgccactgcactccagcctgggtgacacagcgagactccatctcaaaaaaagaaaagaaaaGAaaaaaaaaaacagaaaagaaaagggaacaaattacatccaaggaaactcagattactacaaagaaaatgcaattttaaaaagagAGATCGGAAGAGCAC
>chr12_112911065_112911066_rs17413811_G
ACGCTCTTCCGATCTgtcccctcagagtgactgaaggaaattcagagaagagctgacacctaagttgtagattttgcccgaacaggtcagttgactggcGgctataaacctaacccccaaatctatgtcaagctcatcgaggagtgcaccgacctgcagaaagagggcgagttctccacctgcttAGATCGGAAGAGCAC
>chr12_112911065_112911066_rs17413811_A
ACGCTCTTCCGATCTgtcccctcagagtgactgaaggaaattcagagaagagctgacacctaagttgtagattttgcccgaacaggtcagttgactggcAgctataaacctaacccccaaatctatgtcaagctcatcgaggagtgcaccgacctgcagaaagagggcgagttctccacctgcttAGATCGGAAGAGCAC
>chr12_112912991_112912992_rs59646450_G
ACGCTCTTCCGATCTaagtgcctcgaagtattattgttttatagccaaatgtttagttaatctgctcacagatttaccactttcttcactattcattctGtcttacacctctaacattccatctggggtaattttcctaaatgatcatgcatcctttgggatttcttttgatgatggtctattggAGATCGGAAGAGCAC
>chr12_112912991_112912992_rs59646450_T
ACGCTCTTCCGATCTaagtgcctcgaagtattattgttttatagccaaatgtttagttaatctgctcacagatttaccactttcttcactattcattctTtcttacacctctaacattccatctggggtaattttcctaaatgatcatgcatcctttgggatttcttttgatgatggtctattggAGATCGGAAGAGCAC
>chr12_112913715_112913716_rs74310480_T
ACGCTCTTCCGATCTgctgtaattaattacagttgccatttttatcctaaaatttctatttcatatttttgtatctgccatggtacttcttatggctttTaattccctgctaactatttaaagttcttattttatcctgtgaatatgatattcctagttattttatttttaatttttattatttgAGATCGGAAGAGCAC
>chr12_112913715_112913716_rs74310480_G
ACGCTCTTCCGATCTgctgtaattaattacagttgccatttttatcctaaaatttctatttcatatttttgtatctgccatggtacttcttatggctttGaattccctgctaactatttaaagttcttattttatcctgtgaatatgatattcctagttattttatttttaatttttattatttgAGATCGGAAGAGCAC
>chr12_112914354_112914355_rs4767023_T
ACGCTCTTCCGATCTcctttttatggttgagtagtattccatggtgtgtttgtgtgtgtataacatttttctttatccactcattgattgatgggcattTgggctggttccatatttttgcaattgcaaattgtgctgttataaacatgtgtgtgcaagtatcttttttgtataatgacttctttAGATCGGAAGAGCAC
>chr12_112914354_112914355_rs4767023_C
ACGCTCTTCCGATCTcctttttatggttgagtagtattccatggtgtgtttgtgtgtgtataacatttttctttatccactcattgattgatgggcattCgggctggttccatatttttgcaattgcaaattgtgctgttataaacatgtgtgtgcaagtatcttttttgtataatgacttctttAGATCGGAAGAGCAC
>chr12_112919388_112919389_rs57204057_G
ACGCTCTTCCGATCTtcacagtgtctaccgtaaatgctcactgaatccagctgcaatgcaggaagactccctgatgtgatcatgtgtctcaccctttcaGgctgaaagcaacagtgcagacgatgagaccgacgatcccaggaggtatcagaaatatggttacattggaacacatgagtaccctcAGATCGGAAGAGCAC
>chr12_112919388_112919389_rs57204057_A
ACGCTCTTCCGATCTtcacagtgtctaccgtaaatgctcactgaatccagctgcaatgcaggaagactccctgatgtgatcatgtgtctcaccctttcaAgctgaaagcaacagtgcagacgatgagaccgacgatcccaggaggtatcagaaatatggttacattggaacacatgagtaccctcAGATCGGAAGAGCAC
>chr12_112919404_112919405_rs17237660_G
ACGCTCTTCCGATCTaaatgctcactgaatccagctgcaatgcaggaagactccctgatgtgatcatgtgtctcaccctttcaggctgaaagcaacagtGcagacgatgagaccgacgatcccaggaggtatcagaaatatggttacattggaacacatgagtaccctcatttctctcatagaccAGATCGGAAGAGCAC
>chr12_112919404_112919405_rs17237660_A
ACGCTCTTCCGATCTaaatgctcactgaatccagctgcaatgcaggaagactccctgatgtgatcatgtgtctcaccctttcaggctgaaagcaacagtAcagacgatgagaccgacgatcccaggaggtatcagaaatatggttacattggaacacatgagtaccctcatttctctcatagaccAGATCGGAAGAGCAC
>chr12_112919637_112919638_rs58192814_G
ACGCTCTTCCGATCTaatgccagtgcatcttgggggaaagggctccagtgttatctggaccagttccttcattttcaggtgggactcttgatccagagaGgacaaagctcctcagtgagctggtgtataatccaggacagaacccaggtctcctgactcctggccttctatgccctctatcctatAGATCGGAAGAGCAC
>chr12_112919637_112919638_rs58192814_A
ACGCTCTTCCGATCTaatgccagtgcatcttgggggaaagggctccagtgttatctggaccagttccttcattttcaggtgggactcttgatccagagaAgacaaagctcctcagtgagctggtgtataatccaggacagaacccaggtctcctgactcctggccttctatgccctctatcctatAGATCGGAAGAGCAC
>chr12_112920301_112920302_rs7135577_A
ACGCTCTTCCGATCTgcatccttgatttatcctttctccatatctctgagaaaaattatagaacctccctgtgtgacacagcagccactagccacatgtAtcaaatgcttaaaatgtagctagtctaaatctacatgtgctgtgagtgcaaggtatatacttggtttcaaagacttagtacaaatAGATCGGAAGAGCAC
>chr12_112920301_112920302_rs7135577_G
ACGCTCTTCCGATCTgcatccttgatttatcctttctccatatctctgagaaaaattatagaacctccctgtgtgacacagcagccactagccacatgtGtcaaatgcttaaaatgtagctagtctaaatctacatgtgctgtgagtgcaaggtatatacttggtttcaaagacttagtacaaatAGATCGGAAGAGCAC
>chr12_112920986_112920987_rs57591108_T
ACGCTCTTCCGATCTccagggtcacccagctggtcaggggcagagtctgaacttgaaccctaatccttctctctctaaagctcatgttcttaatcactgTagcatggtcttaatgtgtcctcattcattgaaagcttatgttttcctactctggcgccatgagaaccagaagcatcaatgtccagAGATCGGAAGAGCAC
>chr12_112920986_112920987_rs57591108_C
ACGCTCTTCCGATCTccagggtcacccagctggtcaggggcagagtctgaacttgaaccctaatccttctctctctaaagctcatgttcttaatcactgCagcatggtcttaatgtgtcctcattcattgaaagcttatgttttcctactctggcgccatgagaaccagaagcatcaatgtccagAGATCGGAAGAGCAC
>chr12_112920989_112920990_rs57565468_C
ACGCTCTTCCGATCTgggtcacccagctggtcaggggcagagtctgaacttgaaccctaatccttctctctctaaagctcatgttcttaatcactgtagCatggtcttaatgtgtcctcattcattgaaagcttatgttttcctactctggcgccatgagaaccagaagcatcaatgtccaggggAGATCGGAAGAGCAC
>chr12_112920989_112920990_rs57565468_T
ACGCTCTTCCGATCTgggtcacccagctggtcaggggcagagtctgaacttgaaccctaatccttctctctctaaagctcatgttcttaatcactgtagTatggtcttaatgtgtcctcattcattgaaagcttatgttttcctactctggcgccatgagaaccagaagcatcaatgtccaggggAGATCGGAAGAGCAC
>chr12_112921327_112921328_rs56899648_A
ACGCTCTTCCGATCTtcttggcacccttagcccagtcaacttgtcacataaaatcaatcatcacacactccatgctgataggcaagtgtggacatcccaAtgtaatggcttcattgtattttactgtgtggaaaatgcacttgtgttgccttttgagagtgtttcattttatagcaatgccacaaAGATCGGAAGAGCAC
>chr12_112921327_112921328_rs56899648_G
ACGCTCTTCCGATCTtcttggcacccttagcccagtcaacttgtcacataaaatcaatcatcacacactccatgctgataggcaagtgtggacatcccaGtgtaatggcttcattgtattttactgtgtggaaaatgcacttgtgttgccttttgagagtgtttcattttatagcaatgccacaaAGATCGGAAGAGCAC
>chr12_112921352_112921353_rs4767027_T
ACGCTCTTCCGATCTttgtcacataaaatcaatcatcacacactccatgctgataggcaagtgtggacatcccaatgtaatggcttcattgtattttacTgtgtggaaaatgcacttgtgttgccttttgagagtgtttcattttatagcaatgccacaaccaacagtagattaatggaatcagtAGATCGGAAGAGCAC
>chr12_112921352_112921353_rs4767027_C
ACGCTCTTCCGATCTttgtcacataaaatcaatcatcacacactccatgctgataggcaagtgtggacatcccaatgtaatggcttcattgtattttacCgtgtggaaaatgcacttgtgttgccttttgagagtgtttcattttatagcaatgccacaaccaacagtagattaatggaatcagtAGATCGGAAGAGCAC
>chr12_112921383_112921384_rs61149295_A
ACGCTCTTCCGATCTatgctgataggcaagtgtggacatcccaatgtaatggcttcattgtattttactgtgtggaaaatgcacttgtgttgccttttgAgagtgtttcattttatagcaatgccacaaccaacagtagattaatggaatcagtaattagttgcttgatcgaagagccacatggcAGATCGGAAGAGCAC
>chr12_112921383_112921384_rs61149295_G
ACGCTCTTCCGATCTatgctgataggcaagtgtggacatcccaatgtaatggcttcattgtattttactgtgtggaaaatgcacttgtgttgccttttgGgagtgtttcattttatagcaatgccacaaccaacagtagattaatggaatcagtaattagttgcttgatcgaagagccacatggcAGATCGGAAGAGCAC
>chr12_112921513_112921514_rs4767029_G
ACGCTCTTCCGATCTggaatcagtaattagttgcttgatcgaagagccacatggccacgtgatcagccttccatctacaacaggacccaggagtataccGggattgtttttcaaagggcatagacatttttgctgcaaatgacatgggcttactccagagtcctggaggggtctgtgttataattAGATCGGAAGAGCAC
>chr12_112921513_112921514_rs4767029_A
ACGCTCTTCCGATCTggaatcagtaattagttgcttgatcgaagagccacatggccacgtgatcagccttccatctacaacaggacccaggagtataccAggattgtttttcaaagggcatagacatttttgctgcaaatgacatgggcttactccagagtcctggaggggtctgtgttataattAGATCGGAAGAGCAC
>chr12_112921772_112921773_rs59300113_C
ACGCTCTTCCGATCTgccaagtagaggggcgacttgcaccacagcctataccagctgcagagccctttaggacttaataaaagggtgctaatttctgtaCttccctggctctgagatgtaatagtggttttaatttactatcctggccagggaggtggcagtttcaaaggtatccccatgaccttAGATCGGAAGAGCAC
>chr12_112921772_112921773_rs59300113_T
ACGCTCTTCCGATCTgccaagtagaggggcgacttgcaccacagcctataccagctgcagagccctttaggacttaataaaagggtgctaatttctgtaTttccctggctctgagatgtaatagtggttttaatttactatcctggccagggaggtggcagtttcaaaggtatccccatgaccttAGATCGGAAGAGCAC
>chr12_112921898_112921899_rs10850092_C
ACGCTCTTCCGATCTcctggccagggaggtggcagtttcaaaggtatccccatgaccttcctcactgtgatagccctcacttaaccctcaggccaatgtCgggtagtgtcttttaccaagcatgtcctttttgaatatacattcaggggacagggaaatgatcaccaggtcggtccatagacacaAGATCGGAAGAGCAC
>chr12_112921898_112921899_rs10850092_G
ACGCTCTTCCGATCTcctggccagggaggtggcagtttcaaaggtatccccatgaccttcctcactgtgatagccctcacttaaccctcaggccaatgtGgggtagtgtcttttaccaagcatgtcctttttgaatatacattcaggggacagggaaatgatcaccaggtcggtccatagacacaAGATCGGAAGAGCAC
>chr12_112922220_112922221_rs6489864_A
ACGCTCTTCCGATCTccttttccagtgtatcatcctctgaataaatggccataggtcctttgggggaaaccattactatatatgctatggtgtcacagcAtcctttcccaaggggactctgcctcctctttgttaatggggtctagtctgaaaactgggttggtcagttccaaaaatcaggaaggAGATCGGAAGAGCAC
>chr12_112922220_112922221_rs6489864_G
ACGCTCTTCCGATCTccttttccagtgtatcatcctctgaataaatggccataggtcctttgggggaaaccattactatatatgctatggtgtcacagcGtcctttcccaaggggactctgcctcctctttgttaatggggtctagtctgaaaactgggttggtcagttccaaaaatcaggaaggAGATCGGAAGAGCAC
>chr12_112922497_112922498_rs60897499_A
ACGCTCTTCCGATCTtaagtcactaagaggccacattgtgttaaccaggtccctaaccctgtatcagtcacgacccctggctgcccctccaacctcaccAttcattatagtcattgcacccacctggcttctattgctctgggagtcctgcctgccctattgcccttatcaatccaagctctgtaAGATCGGAAGAGCAC
>chr12_112922497_112922498_rs60897499_G
ACGCTCTTCCGATCTtaagtcactaagaggccacattgtgttaaccaggtccctaaccctgtatcagtcacgacccctggctgcccctccaacctcaccGttcattatagtcattgcacccacctggcttctattgctctgggagtcctgcctgccctattgcccttatcaatccaagctctgtaAGATCGGAAGAGCAC
>chr12_112922663_112922664_rs59510608_C
ACGCTCTTCCGATCTtgtaacagcccctcttcccaggaggccaccaccagaacacctcatgatgcaggtgtccctctctccacacattccttatggcctCggggaatgttttgtcccctgggactctatttccagacttacatagtaaacatatccactcctcttcactgtgcccatttcccttgAGATCGGAAGAGCAC
>chr12_112922663_112922664_rs59510608_T
ACGCTCTTCCGATCTtgtaacagcccctcttcccaggaggccaccaccagaacacctcatgatgcaggtgtccctctctccacacattccttatggcctTggggaatgttttgtcccctgggactctatttccagacttacatagtaaacatatccactcctcttcactgtgcccatttcccttgAGATCGGAAGAGCAC
>chr12_112922758_112922759_rs60872677_T
ACGCTCTTCCGATCTttgtcccctgggactctatttccagacttacatagtaaacatatccactcctcttcactgtgcccatttcccttggcctcttaaTaccttcttccatcagctccacagcaattctggaatttcatacttttctgcatttctaggagccatcctaggagtcagggaaaaccAGATCGGAAGAGCAC
>chr12_112922758_112922759_rs60872677_C
ACGCTCTTCCGATCTttgtcccctgggactctatttccagacttacatagtaaacatatccactcctcttcactgtgcccatttcccttggcctcttaaCaccttcttccatcagctccacagcaattctggaatttcatacttttctgcatttctaggagccatcctaggagtcagggaaaaccAGATCGGAAGAGCAC
>chr12_112922770_112922771_rs10850095_T
ACGCTCTTCCGATCTactctatttccagacttacatagtaaacatatccactcctcttcactgtgcccatttcccttggcctcttaataccttcttccaTcagctccacagcaattctggaatttcatacttttctgcatttctaggagccatcctaggagtcagggaaaacctcggcttcacaaAGATCGGAAGAGCAC
>chr12_112922770_112922771_rs10850095_C
ACGCTCTTCCGATCTactctatttccagacttacatagtaaacatatccactcctcttcactgtgcccatttcccttggcctcttaataccttcttccaCcagctccacagcaattctggaatttcatacttttctgcatttctaggagccatcctaggagtcagggaaaacctcggcttcacaaAGATCGGAAGAGCAC
>chr12_112922932_112922933_rs60309069_G
ACGCTCTTCCGATCTcttcacaagtaaatgggacttcagttgtgtgccaacatgcctggctaatttttaaatttttttgtagagatggggtcttgctgtGttgtccaggctggtcttgaactcctggcctcaaacaatctttcctccttggccactcaaagtgctgggatcacagctaccattccAGATCGGAAGAGCAC
>chr12_112922932_112922933_rs60309069_T
ACGCTCTTCCGATCTcttcacaagtaaatgggacttcagttgtgtgccaacatgcctggctaatttttaaatttttttgtagagatggggtcttgctgtTttgtccaggctggtcttgaactcctggcctcaaacaatctttcctccttggccactcaaagtgctgggatcacagctaccattccAGATCGGAAGAGCAC
>chr12_112922981_112922982_rs10850096_T
ACGCTCTTCCGATCTttttaaatttttttgtagagatggggtcttgctgtgttgtccaggctggtcttgaactcctggcctcaaacaatctttcctcctTggccactcaaagtgctgggatcacagctaccattcccacacacattttcttatttttaaaggctgtatgtgcactgtatacattaAGATCGGAAGAGCAC
>chr12_112922981_112922982_rs10850096_C
ACGCTCTTCCGATCTttttaaatttttttgtagagatggggtcttgctgtgttgtccaggctggtcttgaactcctggcctcaaacaatctttcctcctCggccactcaaagtgctgggatcacagctaccattcccacacacattttcttatttttaaaggctgtatgtgcactgtatacattaAGATCGGAAGAGCAC
>chr12_112923312_112923313_rs10850097_C
ACGCTCTTCCGATCTttcttttggatactcagaagtgggattgctggaacatatcgtagttccatttttaattttttgaggaacctccatactgtttttCacagtggctcaccaacagtgtgcaagagttcccatccctccacatcctcacacttgttatcttttgttcattctttaaaaaatgaAGATCGGAAGAGCAC
>chr12_112923312_112923313_rs10850097_T
ACGCTCTTCCGATCTttcttttggatactcagaagtgggattgctggaacatatcgtagttccatttttaattttttgaggaacctccatactgtttttTacagtggctcaccaacagtgtgcaagagttcccatccctccacatcctcacacttgttatcttttgttcattctttaaaaaatgaAGATCGGAAGAGCAC
>chr12_112923353_112923354_rs10774673_C
ACGCTCTTCCGATCTtagttccatttttaattttttgaggaacctccatactgtttttcacagtggctcaccaacagtgtgcaagagttcccatccctcCacatcctcacacttgttatcttttgttcattctttaaaaaatgatagccatcctaccaggagtaaggtgatattgcatcgtgattAGATCGGAAGAGCAC
>chr12_112923353_112923354_rs10774673_T
ACGCTCTTCCGATCTtagttccatttttaattttttgaggaacctccatactgtttttcacagtggctcaccaacagtgtgcaagagttcccatccctcTacatcctcacacttgttatcttttgttcattctttaaaaaatgatagccatcctaccaggagtaaggtgatattgcatcgtgattAGATCGGAAGAGCAC
>chr12_112923369_112923370_rs111190047_T
ACGCTCTTCCGATCTtttttgaggaacctccatactgtttttcacagtggctcaccaacagtgtgcaagagttcccatccctccacatcctcacacttgTtatcttttgttcattctttaaaaaatgatagccatcctaccaggagtaaggtgatattgcatcgtgattttgatttgcacttctcAGATCGGAAGAGCAC
>chr12_112923369_112923370_rs111190047_C
ACGCTCTTCCGATCTtttttgaggaacctccatactgtttttcacagtggctcaccaacagtgtgcaagagttcccatccctccacatcctcacacttgCtatcttttgttcattctttaaaaaatgatagccatcctaccaggagtaaggtgatattgcatcgtgattttgatttgcacttctcAGATCGGAAGAGCAC
>chr12_112923432_112923433_rs10774675_C
ACGCTCTTCCGATCTccctccacatcctcacacttgttatcttttgttcattctttaaaaaatgatagccatcctaccaggagtaaggtgatattgcatCgtgattttgatttgcacttctctgataattagtgatattgagtatattttcatagacctgttatccatttgtgtgtcttctttggAGATCGGAAGAGCAC
>chr12_112923432_112923433_rs10774675_T
ACGCTCTTCCGATCTccctccacatcctcacacttgttatcttttgttcattctttaaaaaatgatagccatcctaccaggagtaaggtgatattgcatTgtgattttgatttgcacttctctgataattagtgatattgagtatattttcatagacctgttatccatttgtgtgtcttctttggAGATCGGAAGAGCAC
>chr12_112923638_112923639_rs60195562_G
ACGCTCTTCCGATCTtcaagttattaatttttttgctagtgagtggtaggagttccttacatattgtggagattaacccttattagatgtatggtttgtGaatgttttcttcattccatagattgtcttttcagcccgttgattgtttcctttgctatgcagaagctttttagtctgatgtagtcAGATCGGAAGAGCAC
>chr12_112923638_112923639_rs60195562_A
ACGCTCTTCCGATCTtcaagttattaatttttttgctagtgagtggtaggagttccttacatattgtggagattaacccttattagatgtatggtttgtAaatgttttcttcattccatagattgtcttttcagcccgttgattgtttcctttgctatgcagaagctttttagtctgatgtagtcAGATCGGAAGAGCAC
>chr12_112923769_112923770_rs57046947_G
ACGCTCTTCCGATCTttcctttgctatgcagaagctttttagtctgatgtagtccaagttgcctatttttgcttttgttgcctgtgctttgcatacgtgGccacctgatctttgacaagattgccaagaatacacaatggggaaaggacagtgtcttcaacaaatggtgtttggaaagctgaatgAGATCGGAAGAGCAC
>chr12_112923769_112923770_rs57046947_T
ACGCTCTTCCGATCTttcctttgctatgcagaagctttttagtctgatgtagtccaagttgcctatttttgcttttgttgcctgtgctttgcatacgtgTccacctgatctttgacaagattgccaagaatacacaatggggaaaggacagtgtcttcaacaaatggtgtttggaaagctgaatgAGATCGGAAGAGCAC
>chr12_112923902_112923903_rs949727368_A
ACGCTCTTCCGATCTcagtgtcttcaacaaatggtgtttggaaagctgaatgtccacatgcaaaagaataaaattggacccttaccttacagcatacacAaaaatcaactcaaaatggattaaagacttaaacgtaagacctgaaactgaaactactagaagaaaacttaggggaaaacttcatgAGATCGGAAGAGCAC
>chr12_112923902_112923903_rs949727368_-
ACGCTCTTCCGATCTcagtgtcttcaacaaatggtgtttggaaagctgaatgtccacatgcaaaagaataaaattggacccttaccttacagcatacacaaaatcaactcaaaatggattaaagacttaaacgtaagacctgaaactgaaactactagaagaaaacttaggggaaaacttcatgAGATCGGAAGAGCAC
>chr12_112924253_112924254_rs56642597_G
ACGCTCTTCCGATCTctcttaaatattcccagagcccatctatgtgggagtctgtttctggactctgctcttttccattggtctattttttgtgtccttGagttaacacaaccttgtcttaattactataaccttataattcttagtatctttgggagaactctgttctctttttatcaagtcatAGATCGGAAGAGCAC
>chr12_112924253_112924254_rs56642597_C
ACGCTCTTCCGATCTctcttaaatattcccagagcccatctatgtgggagtctgtttctggactctgctcttttccattggtctattttttgtgtccttCagttaacacaaccttgtcttaattactataaccttataattcttagtatctttgggagaactctgttctctttttatcaagtcatAGATCGGAAGAGCAC
>chr12_112924466_112924467_rs11503146_T
ACGCTCTTCCGATCTaatttgtgaagctcctcccaaaatatggggaggcatttgattagaattacacatattagcttgggaagaataacatctatattTtatatatatatctatatagaatttgatgattctgatccatgaacttggagtttcttttcattaatttttgtcctctttagtgacAGATCGGAAGAGCAC
>chr12_112924466_112924467_rs11503146_TTA
ACGCTCTTCCGATCTaatttgtgaagctcctcccaaaatatggggaggcatttgattagaattacacatattagcttgggaagaataacatctatattTTAtatatatatatctatatagaatttgatgattctgatccatgaacttggagtttcttttcattaatttttgtcctctttagtgacAGATCGGAAGAGCAC
>chr12_112924602_112924603_rs57228717_A
ACGCTCTTCCGATCTttcttttcattaatttttgtcctctttagtgacagtgacaatgttttatcattttccctgcagaggtctttcatggtttttgtcAtatgtattcccaagtatttgtttcagtactatcgtacttggcatgctttctttaatttcattttgcaatggttgcttcatgggagAGATCGGAAGAGCAC
>chr12_112924602_112924603_rs57228717_G
ACGCTCTTCCGATCTttcttttcattaatttttgtcctctttagtgacagtgacaatgttttatcattttccctgcagaggtctttcatggtttttgtcGtatgtattcccaagtatttgtttcagtactatcgtacttggcatgctttctttaatttcattttgcaatggttgcttcatgggagAGATCGGAAGAGCAC
>chr12_112924616_112924617_rs74310484_G
ACGCTCTTCCGATCTttttgtcctctttagtgacagtgacaatgttttatcattttccctgcagaggtctttcatggtttttgtcatatgtattcccaaGtatttgtttcagtactatcgtacttggcatgctttctttaatttcattttgcaatggttgcttcatgggagacttaaacattttcAGATCGGAAGAGCAC
>chr12_112924616_112924617_rs74310484_A
ACGCTCTTCCGATCTttttgtcctctttagtgacagtgacaatgttttatcattttccctgcagaggtctttcatggtttttgtcatatgtattcccaaAtatttgtttcagtactatcgtacttggcatgctttctttaatttcattttgcaatggttgcttcatgggagacttaaacattttcAGATCGGAAGAGCAC
>chr12_112924946_112924947_rs4767031_C
ACGCTCTTCCGATCTggcacaggctacagaaagctctggggtgctgttgtttggagctgctggttcaaggacaaattcacaagatttggaaacagaggaCcaagtgtgtaaggacgagggaaactatggtataacattgaagcacctgagctggaaatttctgagccctcagagataaatttcctAGATCGGAAGAGCAC
>chr12_112924946_112924947_rs4767031_G
ACGCTCTTCCGATCTggcacaggctacagaaagctctggggtgctgttgtttggagctgctggttcaaggacaaattcacaagatttggaaacagaggaGcaagtgtgtaaggacgagggaaactatggtataacattgaagcacctgagctggaaatttctgagccctcagagataaatttcctAGATCGGAAGAGCAC
>chr12_112925169_112925170_rs17834597_A
ACGCTCTTCCGATCTagaaatgagagtgaagttcacagaagaaattagggcacagctggaagtgttcaaaatgaggaaacgttcaatgtcaagtttgagAtccagggttgatgggtgaactctgcacgctcagcttcatgttaggtctcccagctcaacgagggggtgaattttggtgtactgctAGATCGGAAGAGCAC
>chr12_112925169_112925170_rs17834597_G
ACGCTCTTCCGATCTagaaatgagagtgaagttcacagaagaaattagggcacagctggaagtgttcaaaatgaggaaacgttcaatgtcaagtttgagGtccagggttgatgggtgaactctgcacgctcagcttcatgttaggtctcccagctcaacgagggggtgaattttggtgtactgctAGATCGGAAGAGCAC
>chr12_112925192_112925193_rs4766664_T
ACGCTCTTCCGATCTaagaaattagggcacagctggaagtgttcaaaatgaggaaacgttcaatgtcaagtttgagatccagggttgatgggtgaactcTgcacgctcagcttcatgttaggtctcccagctcaacgagggggtgaattttggtgtactgctgtctttgaggccctgcgtgaactAGATCGGAAGAGCAC
>chr12_112925192_112925193_rs4766664_G
ACGCTCTTCCGATCTaagaaattagggcacagctggaagtgttcaaaatgaggaaacgttcaatgtcaagtttgagatccagggttgatgggtgaactcGgcacgctcagcttcatgttaggtctcccagctcaacgagggggtgaattttggtgtactgctgtctttgaggccctgcgtgaactAGATCGGAAGAGCAC
>chr12_112925272_112925273_rs4767032_T
ACGCTCTTCCGATCTactctgcacgctcagcttcatgttaggtctcccagctcaacgagggggtgaattttggtgtactgctgtctttgaggccctgcgTgaactctcccacaccctcccccttttcctcatacaaatcccctccttgcacacccctcacgcctgtctgtgaggtgccagggcccAGATCGGAAGAGCAC
>chr12_112925272_112925273_rs4767032_G
ACGCTCTTCCGATCTactctgcacgctcagcttcatgttaggtctcccagctcaacgagggggtgaattttggtgtactgctgtctttgaggccctgcgGgaactctcccacaccctcccccttttcctcatacaaatcccctccttgcacacccctcacgcctgtctgtgaggtgccagggcccAGATCGGAAGAGCAC
>chr12_112925304_112925305_rs4766665_T
ACGCTCTTCCGATCTcagctcaacgagggggtgaattttggtgtactgctgtctttgaggccctgcgtgaactctcccacaccctcccccttttcctcaTacaaatcccctccttgcacacccctcacgcctgtctgtgaggtgccagggcccctctcccagccaaccgcaggccagtattgcccAGATCGGAAGAGCAC
>chr12_112925304_112925305_rs4766665_C
ACGCTCTTCCGATCTcagctcaacgagggggtgaattttggtgtactgctgtctttgaggccctgcgtgaactctcccacaccctcccccttttcctcaCacaaatcccctccttgcacacccctcacgcctgtctgtgaggtgccagggcccctctcccagccaaccgcaggccagtattgcccAGATCGGAAGAGCAC
>chr12_112925373_112925374_rs4988618_G
ACGCTCTTCCGATCTtcccccttttcctcatacaaatcccctccttgcacacccctcacgcctgtctgtgaggtgccagggcccctctcccagccaaccGcaggccagtattgcccctccccaaacttcccttcaggcagatcaaacccagggctctggagtcacactgcctgggctcaaatcctAGATCGGAAGAGCAC
>chr12_112925373_112925374_rs4988618_A
ACGCTCTTCCGATCTtcccccttttcctcatacaaatcccctccttgcacacccctcacgcctgtctgtgaggtgccagggcccctctcccagccaaccAcaggccagtattgcccctccccaaacttcccttcaggcagatcaaacccagggctctggagtcacactgcctgggctcaaatcctAGATCGGAAGAGCAC
>chr12_112925478_112925479_rs7972033_C
ACGCTCTTCCGATCTccaaacttcccttcaggcagatcaaacccagggctctggagtcacactgcctgggctcaaatcctgcttctgaatcttatgagaCatcaagtcacttacctaactccttggtgaaacaggctctcctctgtcaaataggtgtgcatgctttgggaggccaaggcaggaggAGATCGGAAGAGCAC
>chr12_112925478_112925479_rs7972033_T
ACGCTCTTCCGATCTccaaacttcccttcaggcagatcaaacccagggctctggagtcacactgcctgggctcaaatcctgcttctgaatcttatgagaTatcaagtcacttacctaactccttggtgaaacaggctctcctctgtcaaataggtgtgcatgctttgggaggccaaggcaggaggAGATCGGAAGAGCAC
>chr12_112925479_112925480_rs7958379_A
ACGCTCTTCCGATCTcaaacttcccttcaggcagatcaaacccagggctctggagtcacactgcctgggctcaaatcctgcttctgaatcttatgagacAtcaagtcacttacctaactccttggtgaaacaggctctcctctgtcaaataggtgtgcatgctttgggaggccaaggcaggaggaAGATCGGAAGAGCAC
>chr12_112925479_112925480_rs7958379_G
ACGCTCTTCCGATCTcaaacttcccttcaggcagatcaaacccagggctctggagtcacactgcctgggctcaaatcctgcttctgaatcttatgagacGtcaagtcacttacctaactccttggtgaaacaggctctcctctgtcaaataggtgtgcatgctttgggaggccaaggcaggaggaAGATCGGAAGAGCAC
>chr12_112925603_112925604_rs6489866_A
ACGCTCTTCCGATCTctctgtcaaataggtgtgcatgctttgggaggccaaggcaggaggattgcttgagcccaggagttcaagaccagcctgggtaacAtagtgagaccctgtctctataaaaataaaaaaattagccaggtgtggtggctcatgcctgtagtcccagctactcaggaggctgaAGATCGGAAGAGCAC
>chr12_112925603_112925604_rs6489866_G
ACGCTCTTCCGATCTctctgtcaaataggtgtgcatgctttgggaggccaaggcaggaggattgcttgagcccaggagttcaagaccagcctgggtaacGtagtgagaccctgtctctataaaaataaaaaaattagccaggtgtggtggctcatgcctgtagtcccagctactcaggaggctgaAGATCGGAAGAGCAC
>chr12_112925745_112925746_rs61064898_C
ACGCTCTTCCGATCTctgtagtcccagctactcaggaggctgaggaggaagaattccttgagcccacgaagtcaaggctgcagtgagccatgatcaagcCgctgcactccagcctgggcaacagaatgcgaccctgtctcagaaataagtaaataaataaatacataaataaatttgggtgcaatAGATCGGAAGAGCAC
>chr12_112925745_112925746_rs61064898_T
ACGCTCTTCCGATCTctgtagtcccagctactcaggaggctgaggaggaagaattccttgagcccacgaagtcaaggctgcagtgagccatgatcaagcTgctgcactccagcctgggcaacagaatgcgaccctgtctcagaaataagtaaataaataaatacataaataaatttgggtgcaatAGATCGGAAGAGCAC
>chr12_112925887_112925888_rs56502158_G
ACGCTCTTCCGATCTtaaatacataaataaatttgggtgcaattgtggctcttagtgttacagagaggactgaaggagctaatggatgatggatttatgGcagtacctcacatatagcttatcctaaaggaagttagagcttattatgatgattattcaaaaatatttatcaaaggtctgccctgAGATCGGAAGAGCAC
>chr12_112925887_112925888_rs56502158_C
ACGCTCTTCCGATCTtaaatacataaataaatttgggtgcaattgtggctcttagtgttacagagaggactgaaggagctaatggatgatggatttatgCcagtacctcacatatagcttatcctaaaggaagttagagcttattatgatgattattcaaaaatatttatcaaaggtctgccctgAGATCGGAAGAGCAC
>chr12_112926117_112926118_rs6489869_A
ACGCTCTTCCGATCTattgtctgatgagataacaggcactatttatgagaggtccaatcaatacagttctatttatcttataattatccaataaatgatAtaataatttattagagggccaataaatctgatggcaggagcctgtggggggtaatggccaggtctcactattgtgcccaggctggAGATCGGAAGAGCAC
>chr12_112926117_112926118_rs6489869_C
ACGCTCTTCCGATCTattgtctgatgagataacaggcactatttatgagaggtccaatcaatacagttctatttatcttataattatccaataaatgatCtaataatttattagagggccaataaatctgatggcaggagcctgtggggggtaatggccaggtctcactattgtgcccaggctggAGATCGGAAGAGCAC
>chr12_112926167_112926168_rs59053080_G
ACGCTCTTCCGATCTgttctatttatcttataattatccaataaatgatataataatttattagagggccaataaatctgatggcaggagcctgtggggGgtaatggccaggtctcactattgtgcccaggctggtcttgaactcctggcctcaagcattccttctgcctccacctcccagcatgAGATCGGAAGAGCAC
>chr12_112926167_112926168_rs59053080_A
ACGCTCTTCCGATCTgttctatttatcttataattatccaataaatgatataataatttattagagggccaataaatctgatggcaggagcctgtggggAgtaatggccaggtctcactattgtgcccaggctggtcttgaactcctggcctcaagcattccttctgcctccacctcccagcatgAGATCGGAAGAGCAC
>chr12_112926527_112926528_rs59559868_A
ACGCTCTTCCGATCTaagagtacaaaagagataaattttaaagctgggtgtccagggcagacatcacatgtcggcaggttctgtggtgccccctgagccAtaaaaccagcaagtttttattagcaatcttcaaagggaggaaatgtacatatagggtgtgggtcacagagaacacatgattcaagAGATCGGAAGAGCAC
>chr12_112926527_112926528_rs59559868_G
ACGCTCTTCCGATCTaagagtacaaaagagataaattttaaagctgggtgtccagggcagacatcacatgtcggcaggttctgtggtgccccctgagccGtaaaaccagcaagtttttattagcaatcttcaaagggaggaaatgtacatatagggtgtgggtcacagagaacacatgattcaagAGATCGGAAGAGCAC
>chr12_112926561_112926562_rs1593166915_A
ACGCTCTTCCGATCTtccagggcagacatcacatgtcggcaggttctgtggtgccccctgagccataaaaccagcaagtttttattagcaatcttcaaAgggaggaaatgtacatatagggtgtgggtcacagagaacacatgattcaagggcgacaaaagatcacaaggcagaaggtcagggAGATCGGAAGAGCAC
>chr12_112926561_112926562_rs1593166915_AG
ACGCTCTTCCGATCTtccagggcagacatcacatgtcggcaggttctgtggtgccccctgagccataaaaccagcaagtttttattagcaatcttcaaAGgggaggaaatgtacatatagggtgtgggtcacagagaacacatgattcaagggcgacaaaagatcacaaggcagaaggtcagggAGATCGGAAGAGCAC
>chr12_112926570_112926571_rs61478890_A
ACGCTCTTCCGATCTagacatcacatgtcggcaggttctgtggtgccccctgagccataaaaccagcaagtttttattagcaatcttcaaagggaggaaAtgtacatatagggtgtgggtcacagagaacacatgattcaagggcgacaaaagatcacaaggcagaaggtcagggtgagatcacaAGATCGGAAGAGCAC
>chr12_112926570_112926571_rs61478890_G
ACGCTCTTCCGATCTagacatcacatgtcggcaggttctgtggtgccccctgagccataaaaccagcaagtttttattagcaatcttcaaagggaggaaGtgtacatatagggtgtgggtcacagagaacacatgattcaagggcgacaaaagatcacaaggcagaaggtcagggtgagatcacaAGATCGGAAGAGCAC
>chr12_112926577_112926578_rs7398104_T
ACGCTCTTCCGATCTacatgtcggcaggttctgtggtgccccctgagccataaaaccagcaagtttttattagcaatcttcaaagggaggaaatgtacaTatagggtgtgggtcacagagaacacatgattcaagggcgacaaaagatcacaaggcagaaggtcagggtgagatcacaaggtcagAGATCGGAAGAGCAC
>chr12_112926577_112926578_rs7398104_A
ACGCTCTTCCGATCTacatgtcggcaggttctgtggtgccccctgagccataaaaccagcaagtttttattagcaatcttcaaagggaggaaatgtacaAatagggtgtgggtcacagagaacacatgattcaagggcgacaaaagatcacaaggcagaaggtcagggtgagatcacaaggtcagAGATCGGAAGAGCAC
>chr12_112926666_112926667_rs58934246_A
ACGCTCTTCCGATCTggtgtgggtcacagagaacacatgattcaagggcgacaaaagatcacaaggcagaaggtcagggtgagatcacaaggtcagggcAaaactagaattactaaggaagtttcatgttccactgtgcatgcattgtcattgataaacatcttaacagtgttcaagagcagagaAGATCGGAAGAGCAC
>chr12_112926666_112926667_rs58934246_G
ACGCTCTTCCGATCTggtgtgggtcacagagaacacatgattcaagggcgacaaaagatcacaaggcagaaggtcagggtgagatcacaaggtcagggcGaaactagaattactaaggaagtttcatgttccactgtgcatgcattgtcattgataaacatcttaacagtgttcaagagcagagaAGATCGGAAGAGCAC
>chr12_112926699_112926700_rs59508482_A
ACGCTCTTCCGATCTcgacaaaagatcacaaggcagaaggtcagggtgagatcacaaggtcagggcaaaactagaattactaaggaagtttcatgttccActgtgcatgcattgtcattgataaacatcttaacagtgttcaagagcagagaaccagtctgactagaattcgccaggctggaattAGATCGGAAGAGCAC
>chr12_112926699_112926700_rs59508482_G
ACGCTCTTCCGATCTcgacaaaagatcacaaggcagaaggtcagggtgagatcacaaggtcagggcaaaactagaattactaaggaagtttcatgttccGctgtgcatgcattgtcattgataaacatcttaacagtgttcaagagcagagaaccagtctgactagaattcgccaggctggaattAGATCGGAAGAGCAC
>chr12_112926707_112926708_rs58205989_T
ACGCTCTTCCGATCTgatcacaaggcagaaggtcagggtgagatcacaaggtcagggcaaaactagaattactaaggaagtttcatgttccactgtgcaTgcattgtcattgataaacatcttaacagtgttcaagagcagagaaccagtctgactagaattcgccaggctggaatttcctaatcAGATCGGAAGAGCAC
>chr12_112926707_112926708_rs58205989_C
ACGCTCTTCCGATCTgatcacaaggcagaaggtcagggtgagatcacaaggtcagggcaaaactagaattactaaggaagtttcatgttccactgtgcaCgcattgtcattgataaacatcttaacagtgttcaagagcagagaaccagtctgactagaattcgccaggctggaatttcctaatcAGATCGGAAGAGCAC
>chr12_112926828_112926829_rs4766667_G
ACGCTCTTCCGATCTagcagagaaccagtctgactagaattcgccaggctggaatttcctaatcctagcaagcctgggggtgctgcaggagaccagggcGtgtttcatcccttatctgcaactggataaggcagacacccccagagcggccattttagaggccccccgggaatgcattcttttccAGATCGGAAGAGCAC
>chr12_112926828_112926829_rs4766667_A
ACGCTCTTCCGATCTagcagagaaccagtctgactagaattcgccaggctggaatttcctaatcctagcaagcctgggggtgctgcaggagaccagggcAtgtttcatcccttatctgcaactggataaggcagacacccccagagcggccattttagaggccccccgggaatgcattcttttccAGATCGGAAGAGCAC
>chr12_112926975_112926976_rs4766668_T
ACGCTCTTCCGATCTcccccgggaatgcattcttttcccagggctgttaattattaatattccttactggggaaagaattcagggatatttctcttaccTgtttttggtaataagagaaatatggctctgtcttgcctggctcccaggcagtcagacctaatggttatctcccttgttccctgaaAGATCGGAAGAGCAC
>chr12_112926975_112926976_rs4766668_C
ACGCTCTTCCGATCTcccccgggaatgcattcttttcccagggctgttaattattaatattccttactggggaaagaattcagggatatttctcttaccCgtttttggtaataagagaaatatggctctgtcttgcctggctcccaggcagtcagacctaatggttatctcccttgttccctgaaAGATCGGAAGAGCAC
>chr12_112926976_112926977_rs6489872_G
ACGCTCTTCCGATCTccccgggaatgcattcttttcccagggctgttaattattaatattccttactggggaaagaattcagggatatttctcttacctGtttttggtaataagagaaatatggctctgtcttgcctggctcccaggcagtcagacctaatggttatctcccttgttccctgaacAGATCGGAAGAGCAC
>chr12_112926976_112926977_rs6489872_A
ACGCTCTTCCGATCTccccgggaatgcattcttttcccagggctgttaattattaatattccttactggggaaagaattcagggatatttctcttacctAtttttggtaataagagaaatatggctctgtcttgcctggctcccaggcagtcagacctaatggttatctcccttgttccctgaacAGATCGGAAGAGCAC
>chr12_112927068_112927069_rs6489873_A
ACGCTCTTCCGATCTtaataagagaaatatggctctgtcttgcctggctcccaggcagtcagacctaatggttatctcccttgttccctgaacatcgctAttatcctgttcttctttcaaggtgcccagatttcatattgttcaaacacacatgctttacgaacaatttgtgcagttaacgcaatAGATCGGAAGAGCAC
>chr12_112927068_112927069_rs6489873_G
ACGCTCTTCCGATCTtaataagagaaatatggctctgtcttgcctggctcccaggcagtcagacctaatggttatctcccttgttccctgaacatcgctGttatcctgttcttctttcaaggtgcccagatttcatattgttcaaacacacatgctttacgaacaatttgtgcagttaacgcaatAGATCGGAAGAGCAC
>chr12_112927260_112927261_rs60633656_A
ACGCTCTTCCGATCTatacatcctcagcttatgaagatgacaggattaagagattaaagacagacataggaaattatgagagtattgattgaggaagtgAtaaatgtccatgaaatcttcacaatttatgttcttctgtcatggcttcagtaggtccctccgttcggggtccctgacttcccacaAGATCGGAAGAGCAC
>chr12_112927260_112927261_rs60633656_G
ACGCTCTTCCGATCTatacatcctcagcttatgaagatgacaggattaagagattaaagacagacataggaaattatgagagtattgattgaggaagtgGtaaatgtccatgaaatcttcacaatttatgttcttctgtcatggcttcagtaggtccctccgttcggggtccctgacttcccacaAGATCGGAAGAGCAC
>chr12_112927343_112927344_rs58826861_A
ACGCTCTTCCGATCTgataaatgtccatgaaatcttcacaatttatgttcttctgtcatggcttcagtaggtccctccgttcggggtccctgacttcccAcaacatcactgtatacctgaaattagcattgattctaattctctggtcacacgtcattcagagcataggatcttcggtggatttaAGATCGGAAGAGCAC
>chr12_112927343_112927344_rs58826861_G
ACGCTCTTCCGATCTgataaatgtccatgaaatcttcacaatttatgttcttctgtcatggcttcagtaggtccctccgttcggggtccctgacttcccGcaacatcactgtatacctgaaattagcattgattctaattctctggtcacacgtcattcagagcataggatcttcggtggatttaAGATCGGAAGAGCAC
>chr12_112927356_112927357_rs59952571_A
ACGCTCTTCCGATCTgaaatcttcacaatttatgttcttctgtcatggcttcagtaggtccctccgttcggggtccctgacttcccacaacatcactgtAtacctgaaattagcattgattctaattctctggtcacacgtcattcagagcataggatcttcggtggatttaagaagtgcctcccAGATCGGAAGAGCAC
>chr12_112927356_112927357_rs59952571_G
ACGCTCTTCCGATCTgaaatcttcacaatttatgttcttctgtcatggcttcagtaggtccctccgttcggggtccctgacttcccacaacatcactgtGtacctgaaattagcattgattctaattctctggtcacacgtcattcagagcataggatcttcggtggatttaagaagtgcctcccAGATCGGAAGAGCAC
>chr12_112927396_112927397_rs4766674_G
ACGCTCTTCCGATCTaggtccctccgttcggggtccctgacttcccacaacatcactgtatacctgaaattagcattgattctaattctctggtcacacGtcattcagagcataggatcttcggtggatttaagaagtgcctccctccctattctcagccatgtgactcccagaatcctatgaaaAGATCGGAAGAGCAC
>chr12_112927396_112927397_rs4766674_T
ACGCTCTTCCGATCTaggtccctccgttcggggtccctgacttcccacaacatcactgtatacctgaaattagcattgattctaattctctggtcacacTtcattcagagcataggatcttcggtggatttaagaagtgcctccctccctattctcagccatgtgactcccagaatcctatgaaaAGATCGGAAGAGCAC
>chr12_112927419_112927420_rs1435214804_G
ACGCTCTTCCGATCTgacttcccacaacatcactgtatacctgaaattagcattgattctaattctctggtcacacgtcattcagagcataggatcttcGgtggatttaagaagtgcctccctccctattctcagccatgtgactcccagaatcctatgaaattaaagatcttgtgtttggccatAGATCGGAAGAGCAC
>chr12_112927419_112927420_rs1435214804_-
ACGCTCTTCCGATCTgacttcccacaacatcactgtatacctgaaattagcattgattctaattctctggtcacacgtcattcagagcataggatcttcgtggatttaagaagtgcctccctccctattctcagccatgtgactcccagaatcctatgaaattaaagatcttgtgtttggccatAGATCGGAAGAGCAC
>chr12_112927648_112927649_rs57756457_A
ACGCTCTTCCGATCTcacatgacagctttgtactaaaatcaaccttactctatagaacatgcatgattgcagcaggactactatgatcttggtttgatgAattagttaggataacattagctgctgtaacaaacagacccccaagctgcagcatgactcagatgcaatataagtgtctttttcacAGATCGGAAGAGCAC
>chr12_112927648_112927649_rs57756457_T
ACGCTCTTCCGATCTcacatgacagctttgtactaaaatcaaccttactctatagaacatgcatgattgcagcaggactactatgatcttggtttgatgTattagttaggataacattagctgctgtaacaaacagacccccaagctgcagcatgactcagatgcaatataagtgtctttttcacAGATCGGAAGAGCAC
>chr12_112927776_112927777_rs58745572_C
ACGCTCTTCCGATCTagctgcagcatgactcagatgcaatataagtgtctttttcacttatatcaagcaagaatgaccagattttctgatttttttttcCgctgtgctaatgtagggagaagttgttggaggtcacgtcacagttcacagcaaccatctatgtttgggagcaaggatgctggaaaAGATCGGAAGAGCAC
>chr12_112927776_112927777_rs58745572_T
ACGCTCTTCCGATCTagctgcagcatgactcagatgcaatataagtgtctttttcacttatatcaagcaagaatgaccagattttctgatttttttttcTgctgtgctaatgtagggagaagttgttggaggtcacgtcacagttcacagcaaccatctatgtttgggagcaaggatgctggaaaAGATCGGAAGAGCAC
>chr12_112927862_112927863_rs58990923_T
ACGCTCTTCCGATCTctgtgctaatgtagggagaagttgttggaggtcacgtcacagttcacagcaaccatctatgtttgggagcaaggatgctggaaaTagaatccagcatacttgtagcttgtccataattacagacacctttgcatttactgaactgaatcctatgacttgaagaccaaagaAGATCGGAAGAGCAC
>chr12_112927862_112927863_rs58990923_C
ACGCTCTTCCGATCTctgtgctaatgtagggagaagttgttggaggtcacgtcacagttcacagcaaccatctatgtttgggagcaaggatgctggaaaCagaatccagcatacttgtagcttgtccataattacagacacctttgcatttactgaactgaatcctatgacttgaagaccaaagaAGATCGGAAGAGCAC
>chr12_112927882_112927883_rs60141776_G
ACGCTCTTCCGATCTgttgttggaggtcacgtcacagttcacagcaaccatctatgtttgggagcaaggatgctggaaatagaatccagcatacttgtaGcttgtccataattacagacacctttgcatttactgaactgaatcctatgacttgaagaccaaagactgtagcatgcctgaagggaAGATCGGAAGAGCAC
>chr12_112927882_112927883_rs60141776_T
ACGCTCTTCCGATCTgttgttggaggtcacgtcacagttcacagcaaccatctatgtttgggagcaaggatgctggaaatagaatccagcatacttgtaTcttgtccataattacagacacctttgcatttactgaactgaatcctatgacttgaagaccaaagactgtagcatgcctgaagggaAGATCGGAAGAGCAC
>chr12_112927998_112927999_rs7305035_T
ACGCTCTTCCGATCTactgaactgaatcctatgacttgaagaccaaagactgtagcatgcctgaagggacagcctcagaactgtggatgcctgtccctcTcctggtttgggtttgtgctgaccacaggcaaacccactgaactcaggatcactgcataaagtgacgtattaagcctagtgccaggAGATCGGAAGAGCAC
>chr12_112927998_112927999_rs7305035_C
ACGCTCTTCCGATCTactgaactgaatcctatgacttgaagaccaaagactgtagcatgcctgaagggacagcctcagaactgtggatgcctgtccctcCcctggtttgggtttgtgctgaccacaggcaaacccactgaactcaggatcactgcataaagtgacgtattaagcctagtgccaggAGATCGGAAGAGCAC
>chr12_112928023_112928024_rs7316586_C
ACGCTCTTCCGATCTgaccaaagactgtagcatgcctgaagggacagcctcagaactgtggatgcctgtccctctcctggtttgggtttgtgctgaccaCaggcaaacccactgaactcaggatcactgcataaagtgacgtattaagcctagtgccaggatctttagtgtttgcaggaaggtctAGATCGGAAGAGCAC
>chr12_112928023_112928024_rs7316586_T
ACGCTCTTCCGATCTgaccaaagactgtagcatgcctgaagggacagcctcagaactgtggatgcctgtccctctcctggtttgggtttgtgctgaccaTaggcaaacccactgaactcaggatcactgcataaagtgacgtattaagcctagtgccaggatctttagtgtttgcaggaaggtctAGATCGGAAGAGCAC
>chr12_112928244_112928245_rs916972_G
ACGCTCTTCCGATCTtacaaacacatccttcattcaggaatttgaatgttcagtccttgatattttatcaacccttcattctgtggtcaaagggcagacGtctctcccagttaagactggaagttagcagcctgcctccagggatggggttgtggttgccttctgctctctctgttcctctgggaAGATCGGAAGAGCAC
>chr12_112928244_112928245_rs916972_T
ACGCTCTTCCGATCTtacaaacacatccttcattcaggaatttgaatgttcagtccttgatattttatcaacccttcattctgtggtcaaagggcagacTtctctcccagttaagactggaagttagcagcctgcctccagggatggggttgtggttgccttctgctctctctgttcctctgggaAGATCGGAAGAGCAC
>chr12_112928886_112928887_rs58381006_G
ACGCTCTTCCGATCTtcccatggcaaagcatggatccaggaagcagtgaaatgggggccagtgactcagtttaccacactgaggtctggcagatggctaGaagtggcgctttctcttgaggattgggggagagggtgtgtttatggattctacagcaatcccaggcctgggaacctctgtaagtcAGATCGGAAGAGCAC
>chr12_112928886_112928887_rs58381006_A
ACGCTCTTCCGATCTtcccatggcaaagcatggatccaggaagcagtgaaatgggggccagtgactcagtttaccacactgaggtctggcagatggctaAaagtggcgctttctcttgaggattgggggagagggtgtgtttatggattctacagcaatcccaggcctgggaacctctgtaagtcAGATCGGAAGAGCAC
>chr12_112929094_112929095_rs57199366_A
ACGCTCTTCCGATCTccgtctaactcctgcctcatctagatttctgtaccacacccagcttcttgtgagcatctctttgctgccagagggccctgtgagAcaagcccccaagatgaccccatgccagaattgtcacccatgtgattcacatctggaccagaggaaatgcctcccaaatgaagcccAGATCGGAAGAGCAC
>chr12_112929094_112929095_rs57199366_G
ACGCTCTTCCGATCTccgtctaactcctgcctcatctagatttctgtaccacacccagcttcttgtgagcatctctttgctgccagagggccctgtgagGcaagcccccaagatgaccccatgccagaattgtcacccatgtgattcacatctggaccagaggaaatgcctcccaaatgaagcccAGATCGGAAGAGCAC
>chr12_112929504_112929505_rs57761290_C
ACGCTCTTCCGATCTaacccctttatgtattcttaacatgactgaggagcccctttataaattctgcatttgggagtttgttgcatattctgtttggttCctggagttacctacacaagagcctcaggcaatgagattttatttatcaaaccattaccagatgtcaggtgctgtcccaaacacttAGATCGGAAGAGCAC
>chr12_112929504_112929505_rs57761290_T
ACGCTCTTCCGATCTaacccctttatgtattcttaacatgactgaggagcccctttataaattctgcatttgggagtttgttgcatattctgtttggttTctggagttacctacacaagagcctcaggcaatgagattttatttatcaaaccattaccagatgtcaggtgctgtcccaaacacttAGATCGGAAGAGCAC
>chr12_112929520_112929521_rs1859335_C
ACGCTCTTCCGATCTcttaacatgactgaggagcccctttataaattctgcatttgggagtttgttgcatattctgtttggttcctggagttacctacaCaagagcctcaggcaatgagattttatttatcaaaccattaccagatgtcaggtgctgtcccaaacactttgtaaatgttaacccaAGATCGGAAGAGCAC
>chr12_112929520_112929521_rs1859335_T
ACGCTCTTCCGATCTcttaacatgactgaggagcccctttataaattctgcatttgggagtttgttgcatattctgtttggttcctggagttacctacaTaagagcctcaggcaatgagattttatttatcaaaccattaccagatgtcaggtgctgtcccaaacactttgtaaatgttaacccaAGATCGGAAGAGCAC
>chr12_112929527_112929528_rs1859334_C
ACGCTCTTCCGATCTtgactgaggagcccctttataaattctgcatttgggagtttgttgcatattctgtttggttcctggagttacctacacaagagcCtcaggcaatgagattttatttatcaaaccattaccagatgtcaggtgctgtcccaaacactttgtaaatgttaacccatttaatcAGATCGGAAGAGCAC
>chr12_112929527_112929528_rs1859334_T
ACGCTCTTCCGATCTtgactgaggagcccctttataaattctgcatttgggagtttgttgcatattctgtttggttcctggagttacctacacaagagcTtcaggcaatgagattttatttatcaaaccattaccagatgtcaggtgctgtcccaaacactttgtaaatgttaacccatttaatcAGATCGGAAGAGCAC
>chr12_112929538_112929539_rs2384071_A
ACGCTCTTCCGATCTcccctttataaattctgcatttgggagtttgttgcatattctgtttggttcctggagttacctacacaagagcctcaggcaatgAgattttatttatcaaaccattaccagatgtcaggtgctgtcccaaacactttgtaaatgttaacccatttaatcctcatataaatAGATCGGAAGAGCAC
>chr12_112929538_112929539_rs2384071_G
ACGCTCTTCCGATCTcccctttataaattctgcatttgggagtttgttgcatattctgtttggttcctggagttacctacacaagagcctcaggcaatgGgattttatttatcaaaccattaccagatgtcaggtgctgtcccaaacactttgtaaatgttaacccatttaatcctcatataaatAGATCGGAAGAGCAC
>chr12_112929617_112929618_rs2384072_T
ACGCTCTTCCGATCTcaatgagattttatttatcaaaccattaccagatgtcaggtgctgtcccaaacactttgtaaatgttaacccatttaatcctcaTataaatcctatgaggtaggtgctattaacatctttattttagagatagggaagctgaggcacagagaggttaagtaattagcccaAGATCGGAAGAGCAC
>chr12_112929617_112929618_rs2384072_C
ACGCTCTTCCGATCTcaatgagattttatttatcaaaccattaccagatgtcaggtgctgtcccaaacactttgtaaatgttaacccatttaatcctcaCataaatcctatgaggtaggtgctattaacatctttattttagagatagggaagctgaggcacagagaggttaagtaattagcccaAGATCGGAAGAGCAC
>chr12_112929790_112929791_rs2384073_A
ACGCTCTTCCGATCTtcacacagaaggcaactgtcttctcacccaggcaagaagagtccttttttatgataataaggtggaagaaggcaagggggagatAagcaagaagatgataatgatgatggtggccttccctgagttactgtgcttagcacttagtgtgcgtggccttgccttgcctgtccAGATCGGAAGAGCAC
>chr12_112929790_112929791_rs2384073_G
ACGCTCTTCCGATCTtcacacagaaggcaactgtcttctcacccaggcaagaagagtccttttttatgataataaggtggaagaaggcaagggggagatGagcaagaagatgataatgatgatggtggccttccctgagttactgtgcttagcacttagtgtgcgtggccttgccttgcctgtccAGATCGGAAGAGCAC
>chr12_112930090_112930091_rs6489874_A
ACGCTCTTCCGATCTgggaggtgattggatcatgggggtggatttctcatgggtagtttaacaccatcgccttggtgctatccttatgatagtgagtacAttctcatgagacctggttgtttaaaactgggtggcacctcctccccactttctctcactcctgctttcgccacatgatatgcctgAGATCGGAAGAGCAC
>chr12_112930090_112930091_rs6489874_G
ACGCTCTTCCGATCTgggaggtgattggatcatgggggtggatttctcatgggtagtttaacaccatcgccttggtgctatccttatgatagtgagtacGttctcatgagacctggttgtttaaaactgggtggcacctcctccccactttctctcactcctgctttcgccacatgatatgcctgAGATCGGAAGAGCAC
>chr12_112930225_112930226_rs57001337_G
ACGCTCTTCCGATCTtctctcactcctgctttcgccacatgatatgcctgctccccctttgccttctgctatgattgtaagcctcctgaggcctccccaGaagccaagcagacgtcagtaccatgcttcctgtaaagcctgcagaaccatgagccgattaaacctctttttctttataaattaccAGATCGGAAGAGCAC
>chr12_112930225_112930226_rs57001337_A
ACGCTCTTCCGATCTtctctcactcctgctttcgccacatgatatgcctgctccccctttgccttctgctatgattgtaagcctcctgaggcctccccaAaagccaagcagacgtcagtaccatgcttcctgtaaagcctgcagaaccatgagccgattaaacctctttttctttataaattaccAGATCGGAAGAGCAC
>chr12_112930250_112930251_rs59782148_G
ACGCTCTTCCGATCTgatatgcctgctccccctttgccttctgctatgattgtaagcctcctgaggcctccccagaagccaagcagacgtcagtaccatGcttcctgtaaagcctgcagaaccatgagccgattaaacctctttttctttataaattacccagtctcagatatcccttaatagcaAGATCGGAAGAGCAC
>chr12_112930250_112930251_rs59782148_A
ACGCTCTTCCGATCTgatatgcctgctccccctttgccttctgctatgattgtaagcctcctgaggcctccccagaagccaagcagacgtcagtaccatActtcctgtaaagcctgcagaaccatgagccgattaaacctctttttctttataaattacccagtctcagatatcccttaatagcaAGATCGGAAGAGCAC
>chr12_112930274_112930275_rs6489877_A
ACGCTCTTCCGATCTtctgctatgattgtaagcctcctgaggcctccccagaagccaagcagacgtcagtaccatgcttcctgtaaagcctgcagaaccAtgagccgattaaacctctttttctttataaattacccagtctcagatatcccttaatagcaatgcaagaatggcctgatacagagAGATCGGAAGAGCAC
>chr12_112930274_112930275_rs6489877_G
ACGCTCTTCCGATCTtctgctatgattgtaagcctcctgaggcctccccagaagccaagcagacgtcagtaccatgcttcctgtaaagcctgcagaaccGtgagccgattaaacctctttttctttataaattacccagtctcagatatcccttaatagcaatgcaagaatggcctgatacagagAGATCGGAAGAGCAC
>chr12_112930320_112930321_rs6489878_A
ACGCTCTTCCGATCTgacgtcagtaccatgcttcctgtaaagcctgcagaaccatgagccgattaaacctctttttctttataaattacccagtctcagAtatcccttaatagcaatgcaagaatggcctgatacagaggctttgagaggtcaagtgacctgcccaagggcacaccactgataaaAGATCGGAAGAGCAC
>chr12_112930320_112930321_rs6489878_G
ACGCTCTTCCGATCTgacgtcagtaccatgcttcctgtaaagcctgcagaaccatgagccgattaaacctctttttctttataaattacccagtctcagGtatcccttaatagcaatgcaagaatggcctgatacagaggctttgagaggtcaagtgacctgcccaagggcacaccactgataaaAGATCGGAAGAGCAC
>chr12_112930444_112930445_rs57658244_C
ACGCTCTTCCGATCTgctttgagaggtcaagtgacctgcccaagggcacaccactgataaaggacagatgtgggatttgaacccacctttgttaggcccCagtgcaaggccccttctcctcatgctcactgcccactgcggagctgggcacttgggacacaccctagggagctgtgctctgctggAGATCGGAAGAGCAC
>chr12_112930444_112930445_rs57658244_A
ACGCTCTTCCGATCTgctttgagaggtcaagtgacctgcccaagggcacaccactgataaaggacagatgtgggatttgaacccacctttgttaggcccAagtgcaaggccccttctcctcatgctcactgcccactgcggagctgggcacttgggacacaccctagggagctgtgctctgctggAGATCGGAAGAGCAC
>chr12_112930700_112930701_rs12322160_A
ACGCTCTTCCGATCTgtcatcttggttcagggaaggactaaggtcccctttggtccctgccaatctgcaccccaccccagtgtgaccctcaagagcctgActctggccttttacagaataaatctgaacaaaatcagggttcattttaatagcaacaggctgctgatgcagaccttatcaactccAGATCGGAAGAGCAC
>chr12_112930700_112930701_rs12322160_G
ACGCTCTTCCGATCTgtcatcttggttcagggaaggactaaggtcccctttggtccctgccaatctgcaccccaccccagtgtgaccctcaagagcctgGctctggccttttacagaataaatctgaacaaaatcagggttcattttaatagcaacaggctgctgatgcagaccttatcaactccAGATCGGAAGAGCAC
>chr12_112930800_112930801_rs17238145_T
ACGCTCTTCCGATCTgaataaatctgaacaaaatcagggttcattttaatagcaacaggctgctgatgcagaccttatcaactccatcaaactgtgttcTttcaaatgttacgctcccctgggggtgtcccacaccctgacgtcacacattcactcagtgaagcccatattcattcggggagctcAGATCGGAAGAGCAC
>chr12_112930800_112930801_rs17238145_C
ACGCTCTTCCGATCTgaataaatctgaacaaaatcagggttcattttaatagcaacaggctgctgatgcagaccttatcaactccatcaaactgtgttcCttcaaatgttacgctcccctgggggtgtcccacaccctgacgtcacacattcactcagtgaagcccatattcattcggggagctcAGATCGGAAGAGCAC
>chr12_112931372_112931373_rs4767036_T
ACGCTCTTCCGATCTgaggagcatgatggaaggaggaaggagctaaaagcaaagaatctggagtccgactgcctgggttcaaatcctagctctaccaatTtccagctctgtaacatcgagctaatttcctaacctctctatgccatttccctatctctaaaaggaagctgacaatagcatctatcAGATCGGAAGAGCAC
>chr12_112931372_112931373_rs4767036_G
ACGCTCTTCCGATCTgaggagcatgatggaaggaggaaggagctaaaagcaaagaatctggagtccgactgcctgggttcaaatcctagctctaccaatGtccagctctgtaacatcgagctaatttcctaacctctctatgccatttccctatctctaaaaggaagctgacaatagcatctatcAGATCGGAAGAGCAC
>chr12_112931911_112931912_rs869090617_A
ACGCTCTTCCGATCTagacaggctcctcaatatgagagtgacacacactcctttcttcattttcaggtaaacctcacactggttggcagaaggaactatAccaataattagtgaacatgcggtgaatttgcaacagacaagaggagcctcattatcctatagtttccaggttgcttagggaggcaAGATCGGAAGAGCAC
>chr12_112931911_112931912_rs869090617_-
ACGCTCTTCCGATCTagacaggctcctcaatatgagagtgacacacactcctttcttcattttcaggtaaacctcacactggttggcagaaggaactatccaataattagtgaacatgcggtgaatttgcaacagacaagaggagcctcattatcctatagtttccaggttgcttagggaggcaAGATCGGAAGAGCAC
>chr12_112931954_112931955_rs7967461_G
ACGCTCTTCCGATCTattttcaggtaaacctcacactggttggcagaaggaactataccaataattagtgaacatgcggtgaatttgcaacagacaagaGgagcctcattatcctatagtttccaggttgcttagggaggcagaaatcacagcaaggaaaaccttcaataataaacagacgtctcAGATCGGAAGAGCAC
>chr12_112931954_112931955_rs7967461_C
ACGCTCTTCCGATCTattttcaggtaaacctcacactggttggcagaaggaactataccaataattagtgaacatgcggtgaatttgcaacagacaagaCgagcctcattatcctatagtttccaggttgcttagggaggcagaaatcacagcaaggaaaaccttcaataataaacagacgtctcAGATCGGAAGAGCAC
>chr12_112932622_112932623_rs1154970_A
ACGCTCTTCCGATCTagccgagctcacaccactgcactccagcctgggcgacagagtgagactacatctcaaaaaaacaaaaacaaacaagcaaaaaaaAccccacagtaacacaaaagtaataaaactgctgctatttactcagtgcttatctgatgccagccactttgctaagcctatgaatgAGATCGGAAGAGCAC
>chr12_112932622_112932623_rs1154970_C
ACGCTCTTCCGATCTagccgagctcacaccactgcactccagcctgggcgacagagtgagactacatctcaaaaaaacaaaaacaaacaagcaaaaaaaCccccacagtaacacaaaagtaataaaactgctgctatttactcagtgcttatctgatgccagccactttgctaagcctatgaatgAGATCGGAAGAGCAC
>chr12_112933161_112933162_rs1859333_T
ACGCTCTTCCGATCTgtggcatcagctcctggaagaacacactgtcttactgttgtttcctcctttgtcaactgatccccccttgaacctcactctaccTctgctctcaatgccccatctactgccacctgattaaataaaatcttttttgaaaatcataagtgtcatgagtaaggtttcttggtAGATCGGAAGAGCAC
>chr12_112933161_112933162_rs1859333_C
ACGCTCTTCCGATCTgtggcatcagctcctggaagaacacactgtcttactgttgtttcctcctttgtcaactgatccccccttgaacctcactctaccCctgctctcaatgccccatctactgccacctgattaaataaaatcttttttgaaaatcataagtgtcatgagtaaggtttcttggtAGATCGGAAGAGCAC
>chr12_112933309_112933310_rs59687482_T
ACGCTCTTCCGATCTgtcatgagtaaggtttcttggtgttgatgtagaagaacaaaacagaattgtgaaatgagaatcactgcagctatcatgaagtccTgcctacgtgcccagcagttgctagattggccaagttttcccgtgaagggcaatatagtaaatattttaggccttatggatcatccAGATCGGAAGAGCAC
>chr12_112933309_112933310_rs59687482_C
ACGCTCTTCCGATCTgtcatgagtaaggtttcttggtgttgatgtagaagaacaaaacagaattgtgaaatgagaatcactgcagctatcatgaagtccCgcctacgtgcccagcagttgctagattggccaagttttcccgtgaagggcaatatagtaaatattttaggccttatggatcatccAGATCGGAAGAGCAC
>chr12_112933718_112933719_rs61414781_G
ACGCTCTTCCGATCTctcaacactttgggaggctgaggcaagcagatcacttgaggtcaggagttcgagatcagcctggccaagatggtgaaaccctgtGtctatgagaaatacaaaaattagccaggtgtggtggtgggcgcctgtaatcccagctacttgggaggctgaggcaggagaatcgcAGATCGGAAGAGCAC
>chr12_112933718_112933719_rs61414781_C
ACGCTCTTCCGATCTctcaacactttgggaggctgaggcaagcagatcacttgaggtcaggagttcgagatcagcctggccaagatggtgaaaccctgtCtctatgagaaatacaaaaattagccaggtgtggtggtgggcgcctgtaatcccagctacttgggaggctgaggcaggagaatcgcAGATCGGAAGAGCAC
>chr12_112933841_112933842_rs60023136_A
ACGCTCTTCCGATCTggcgcctgtaatcccagctacttgggaggctgaggcaggagaatcgcttgaactagggaggcagaggttgcagtgagccacgatAatgccactgcactccatcctgggctacagagcgaaactgtcaaaaaaaaaaaaaaaaaaaggcacaaaaacaagcagaggctggaAGATCGGAAGAGCAC
>chr12_112933841_112933842_rs60023136_C
ACGCTCTTCCGATCTggcgcctgtaatcccagctacttgggaggctgaggcaggagaatcgcttgaactagggaggcagaggttgcagtgagccacgatCatgccactgcactccatcctgggctacagagcgaaactgtcaaaaaaaaaaaaaaaaaaaggcacaaaaacaagcagaggctggaAGATCGGAAGAGCAC
>chr12_112934168_112934169_rs61942356_A
ACGCTCTTCCGATCTtgcatatctacaatttcttcatccttctatccatccatgaatccatcttattcttttgatgcatcagaagattctttttctgccAggcatggtggctcacacctgtaatcccagcacttcgggaagccaaggccgttggatcacctgaggtcaggagttcgagaccacccAGATCGGAAGAGCAC
>chr12_112934168_112934169_rs61942356_G
ACGCTCTTCCGATCTtgcatatctacaatttcttcatccttctatccatccatgaatccatcttattcttttgatgcatcagaagattctttttctgccGggcatggtggctcacacctgtaatcccagcacttcgggaagccaaggccgttggatcacctgaggtcaggagttcgagaccacccAGATCGGAAGAGCAC
>chr12_112934172_112934173_rs61942357_A
ACGCTCTTCCGATCTtatctacaatttcttcatccttctatccatccatgaatccatcttattcttttgatgcatcagaagattctttttctgccaggcAtggtggctcacacctgtaatcccagcacttcgggaagccaaggccgttggatcacctgaggtcaggagttcgagaccaccctggcAGATCGGAAGAGCAC
>chr12_112934172_112934173_rs61942357_G
ACGCTCTTCCGATCTtatctacaatttcttcatccttctatccatccatgaatccatcttattcttttgatgcatcagaagattctttttctgccaggcGtggtggctcacacctgtaatcccagcacttcgggaagccaaggccgttggatcacctgaggtcaggagttcgagaccaccctggcAGATCGGAAGAGCAC
>chr12_112934510_112934511_rs10774678_A
ACGCTCTTCCGATCTgtctcaaaaaaaaaaaaaaaaaaaaaaaaaaaaaggaaggaaggaaggaagagagagagagaaagagaggaaagaaagaaagaaAgaaagaaagaaagaaagaaagaaagaaagagagaaagaaaagaaaagaaaagaaaagaaagaaaaagagagaaaaagagaaaaagAGATCGGAAGAGCAC
>chr12_112934510_112934511_rs10774678_T
ACGCTCTTCCGATCTgtctcaaaaaaaaaaaaaaaaaaaaaaaaaaaaaggaaggaaggaaggaagagagagagagaaagagaggaaagaaagaaagaaTgaaagaaagaaagaaagaaagaaagaaagagagaaagaaaagaaaagaaaagaaaagaaagaaaaagagagaaaaagagaaaaagAGATCGGAAGAGCAC
>chr12_112934524_112934525_rs1565970675_AAAGAAAGAAAGAAAGAGAGAAAGA
ACGCTCTTCCGATCTaaaaaaaaaaaaaaaaaaaaggaaggaaggaaggaagagagagagagaaagagaggaaagaaagaaagaaagaaagaaagaaagAAAGAAAGAAAGAAAGAGAGAAAGAaaagaaaagaaaagaaaagaaagaaaaagagagaaaaagagaaaaagaaagaaagaatattAGATCGGAAGAGCAC
>chr12_112934524_112934525_rs1565970675_-
ACGCTCTTCCGATCTaaaaaaaaaaaaaaaaaaaaggaaggaaggaaggaagagagagagagaaagagaggaaagaaagaaagaaagaaagaaagaaagaaagaaaagaaaagaaaagaaagaaaaagagagaaaaagagaaaaagaaagaaagaatattAGATCGGAAGAGCAC
>chr12_112934566_112934567_rs2043619081_AGAAAG
ACGCTCTTCCGATCTgagagaaagagaggaaagaaagaaagaaagaaagaaagaaagaaagaaagaaagaaagagagaaagaaaagaaaagaaaagaaaAGAAAGaaaaagagagaaaaagagaaaaagaaagaaagaatattctttttcaaaaagaaaccagcagcaatttcttcccgggccagAGATCGGAAGAGCAC
>chr12_112934566_112934567_rs2043619081_-
ACGCTCTTCCGATCTgagagaaagagaggaaagaaagaaagaaagaaagaaagaaagaaagaaagaaagaaagagagaaagaaaagaaaagaaaagaaaaaaaagagagaaaaagagaaaaagaaagaaagaatattctttttcaaaaagaaaccagcagcaatttcttcccgggccagAGATCGGAAGAGCAC
>chr12_112934567_112934568_rs1207545210_GAAAG
ACGCTCTTCCGATCTagagaaagagaggaaagaaagaaagaaagaaagaaagaaagaaagaaagaaagaaagagagaaagaaaagaaaagaaaagaaaaGAAAGaaaaagagagaaaaagagaaaaagaaagaaagaatattctttttcaaaaagaaaccagcagcaatttcttcccgggccagtAGATCGGAAGAGCAC
>chr12_112934567_112934568_rs1207545210_-
ACGCTCTTCCGATCTagagaaagagaggaaagaaagaaagaaagaaagaaagaaagaaagaaagaaagaaagagagaaagaaaagaaaagaaaagaaaaaaaaagagagaaaaagagaaaaagaaagaaagaatattctttttcaaaaagaaaccagcagcaatttcttcccgggccagtAGATCGGAAGAGCAC
>chr12_112934571_112934572_rs2043619255_G
ACGCTCTTCCGATCTaaagagaggaaagaaagaaagaaagaaagaaagaaagaaagaaagaaagaaagagagaaagaaaagaaaagaaaagaaaagaaaGaaaaagagagaaaaagagaaaaagaaagaaagaatattctttttcaaaaagaaaccagcagcaatttcttcccgggccagtacaaAGATCGGAAGAGCAC
>chr12_112934571_112934572_rs2043619255_-
ACGCTCTTCCGATCTaaagagaggaaagaaagaaagaaagaaagaaagaaagaaagaaagaaagaaagagagaaagaaaagaaaagaaaagaaaagaaaaaaaagagagaaaaagagaaaaagaaagaaagaatattctttttcaaaaagaaaccagcagcaatttcttcccgggccagtacaaAGATCGGAAGAGCAC
>chr12_112934734_112934735_rs17238228_A
ACGCTCTTCCGATCTagtacaaggtggtgagtgagttgactaagcagacaggcaaaaagagagagagtatctgtaggaggatactgtcaccttttatatAtaggcaataagcaatagttttccaaggagaacagcagatgatttgctactgtatcaaccaagaatatatttgaccgtagtaagtaAGATCGGAAGAGCAC
>chr12_112934734_112934735_rs17238228_G
ACGCTCTTCCGATCTagtacaaggtggtgagtgagttgactaagcagacaggcaaaaagagagagagtatctgtaggaggatactgtcaccttttatatGtaggcaataagcaatagttttccaaggagaacagcagatgatttgctactgtatcaaccaagaatatatttgaccgtagtaagtaAGATCGGAAGAGCAC
>chr12_112934999_112935000_rs4767037_A
ACGCTCTTCCGATCTaaacccctgtgcttaagattttatctagccatgaatccaacattttctatttgcttattaattttttgtccatcttctctcgttAgaatataaattccatgagagcagaggccttttcacttattcaccacacatgttctgtgctagaccagtggctaccataaagaaaaAGATCGGAAGAGCAC
>chr12_112934999_112935000_rs4767037_C
ACGCTCTTCCGATCTaaacccctgtgcttaagattttatctagccatgaatccaacattttctatttgcttattaattttttgtccatcttctctcgttCgaatataaattccatgagagcagaggccttttcacttattcaccacacatgttctgtgctagaccagtggctaccataaagaaaaAGATCGGAAGAGCAC
>chr12_112935061_112935062_rs1981557_G
ACGCTCTTCCGATCTtttttgtccatcttctctcgttagaatataaattccatgagagcagaggccttttcacttattcaccacacatgttctgtgctaGaccagtggctaccataaagaaaacactgaataaatatttatttatttatttatttattttatttttgagccagagtttcactcttAGATCGGAAGAGCAC
>chr12_112935061_112935062_rs1981557_C
ACGCTCTTCCGATCTtttttgtccatcttctctcgttagaatataaattccatgagagcagaggccttttcacttattcaccacacatgttctgtgctaCaccagtggctaccataaagaaaacactgaataaatatttatttatttatttatttattttatttttgagccagagtttcactcttAGATCGGAAGAGCAC
>chr12_112935156_112935157_rs1981556_C
ACGCTCTTCCGATCTaccataaagaaaacactgaataaatatttatttatttatttatttattttatttttgagccagagtttcactcttgtcatccagCctagagtgcaatggtgtgatcttggctcactgcaaccattgcctcctgggttcaagtgattctcctgactcagactcctgagtacAGATCGGAAGAGCAC
>chr12_112935156_112935157_rs1981556_G
ACGCTCTTCCGATCTaccataaagaaaacactgaataaatatttatttatttatttatttattttatttttgagccagagtttcactcttgtcatccagGctagagtgcaatggtgtgatcttggctcactgcaaccattgcctcctgggttcaagtgattctcctgactcagactcctgagtacAGATCGGAAGAGCAC
>chr12_112935172_112935173_rs1981555_G
ACGCTCTTCCGATCTtgaataaatatttatttatttatttatttattttatttttgagccagagtttcactcttgtcatccagcctagagtgcaatggtGtgatcttggctcactgcaaccattgcctcctgggttcaagtgattctcctgactcagactcctgagtacctgggattacaggtgcAGATCGGAAGAGCAC
>chr12_112935172_112935173_rs1981555_A
ACGCTCTTCCGATCTtgaataaatatttatttatttatttatttattttatttttgagccagagtttcactcttgtcatccagcctagagtgcaatggtAtgatcttggctcactgcaaccattgcctcctgggttcaagtgattctcctgactcagactcctgagtacctgggattacaggtgcAGATCGGAAGAGCAC
>chr12_112935758_112935759_rs3759376_A
ACGCTCTTCCGATCTctgttcttatttcatggatatgatgaataatcatgaatacaatgaataattataatggatataatatctaatccctctgaggatAttaattatatatttctaagaccgtattagtccaatttgtacttctaaaacagaaagccacagactgggaaattagtaaagaacagAGATCGGAAGAGCAC
>chr12_112935758_112935759_rs3759376_G
ACGCTCTTCCGATCTctgttcttatttcatggatatgatgaataatcatgaatacaatgaataattataatggatataatatctaatccctctgaggatGttaattatatatttctaagaccgtattagtccaatttgtacttctaaaacagaaagccacagactgggaaattagtaaagaacagAGATCGGAAGAGCAC
>chr12_112935783_112935784_rs74310486_A
ACGCTCTTCCGATCTaataatcatgaatacaatgaataattataatggatataatatctaatccctctgaggatattaattatatatttctaagaccgtAttagtccaatttgtacttctaaaacagaaagccacagactgggaaattagtaaagaacagaaatttacttatcacagttctggagAGATCGGAAGAGCAC
>chr12_112935783_112935784_rs74310486_G
ACGCTCTTCCGATCTaataatcatgaatacaatgaataattataatggatataatatctaatccctctgaggatattaattatatatttctaagaccgtGttagtccaatttgtacttctaaaacagaaagccacagactgggaaattagtaaagaacagaaatttacttatcacagttctggagAGATCGGAAGAGCAC
>chr12_112936212_112936213_rs61526119_G
ACGCTCTTCCGATCTccaacacatgaattctgggggacaaatttagaccacagaagactctttctcctttattgattatttcagtgtccttacatgtgaGtttttatgttcatagcattggatctcccaaaataatttggcacctttggatgtgtgctttttgctcactggggatgttctgcttgAGATCGGAAGAGCAC
>chr12_112936212_112936213_rs61526119_C
ACGCTCTTCCGATCTccaacacatgaattctgggggacaaatttagaccacagaagactctttctcctttattgattatttcagtgtccttacatgtgaCtttttatgttcatagcattggatctcccaaaataatttggcacctttggatgtgtgctttttgctcactggggatgttctgcttgAGATCGGAAGAGCAC
>chr12_112936943_112936944_rs61097160_C
ACGCTCTTCCGATCTtgacccaatattgacccttctgcgttccatcttctaaaaatgcctcaaatgtcccgcccccttgactccactttttctcagtttCcaaccctgttgatttccattatgcttttaatatatctttgctgctattttaatagaattttgagcatgtgttcaatccactatctAGATCGGAAGAGCAC
>chr12_112936943_112936944_rs61097160_T
ACGCTCTTCCGATCTtgacccaatattgacccttctgcgttccatcttctaaaaatgcctcaaatgtcccgcccccttgactccactttttctcagtttTcaaccctgttgatttccattatgcttttaatatatctttgctgctattttaatagaattttgagcatgtgttcaatccactatctAGATCGGAAGAGCAC
>chr12_112937231_112937232_rs57268627_A
ACGCTCTTCCGATCTaaaacctgcccatacttgaatattccaagtgatgcagcattcactactcaaaatattagctggtgtacatattacagacccagcAtctctccctctagttgaccatgacctctgaaattcacactctgatcctatctatttcctttcagttaccgtgcagatgtcaggaaAGATCGGAAGAGCAC
>chr12_112937231_112937232_rs57268627_C
ACGCTCTTCCGATCTaaaacctgcccatacttgaatattccaagtgatgcagcattcactactcaaaatattagctggtgtacatattacagacccagcCtctctccctctagttgaccatgacctctgaaattcacactctgatcctatctatttcctttcagttaccgtgcagatgtcaggaaAGATCGGAAGAGCAC
>chr12_112938178_112938179_rs386519351_T
ACGCTCTTCCGATCTttattaaatcctgaccttttttttccatgtaaaacctgcacgtttctgaaatgctcagagtacgttactcagtatgtacccataTgttctgtgggtatactttgttaggttgtgattagttcgttggagctggtggttgcagggacggctggaagcaaggagatgaaggaAGATCGGAAGAGCAC
>chr12_112938178_112938179_rs386519351_C
ACGCTCTTCCGATCTttattaaatcctgaccttttttttccatgtaaaacctgcacgtttctgaaatgctcagagtacgttactcagtatgtacccataCgttctgtgggtatactttgttaggttgtgattagttcgttggagctggtggttgcagggacggctggaagcaaggagatgaaggaAGATCGGAAGAGCAC
>chr12_112938515_112938516_rs60762299_C
ACGCTCTTCCGATCTccagctgggcgtggttcggagagccgggcgggaaaacgaaaccagaaatccgaaggccgcgccagagccctgcttccccttgcaCctgcgccgggcggccatggacttgtacagcaccccggccgctgcgctggacaggttcgtggccagaaggctgcagccgcggaaggAGATCGGAAGAGCAC
>chr12_112938515_112938516_rs60762299_T
ACGCTCTTCCGATCTccagctgggcgtggttcggagagccgggcgggaaaacgaaaccagaaatccgaaggccgcgccagagccctgcttccccttgcaTctgcgccgggcggccatggacttgtacagcaccccggccgctgcgctggacaggttcgtggccagaaggctgcagccgcggaaggAGATCGGAAGAGCAC
>chr12_112938526_112938527_rs1859331_C
ACGCTCTTCCGATCTtggttcggagagccgggcgggaaaacgaaaccagaaatccgaaggccgcgccagagccctgcttccccttgcacctgcgccgggCggccatggacttgtacagcaccccggccgctgcgctggacaggttcgtggccagaaggctgcagccgcggaaggagttcgtagagAGATCGGAAGAGCAC
>chr12_112938526_112938527_rs1859331_A
ACGCTCTTCCGATCTtggttcggagagccgggcgggaaaacgaaaccagaaatccgaaggccgcgccagagccctgcttccccttgcacctgcgccgggAggccatggacttgtacagcaccccggccgctgcgctggacaggttcgtggccagaaggctgcagccgcggaaggagttcgtagagAGATCGGAAGAGCAC
>chr12_112938583_112938584_rs3815176_G
ACGCTCTTCCGATCTcctgcttccccttgcacctgcgccgggcggccatggacttgtacagcaccccggccgctgcgctggacaggttcgtggccagaaGgctgcagccgcggaaggagttcgtagagaaggcgcggcgcgctctgggcgccctggccgctgccctgagggagcgcgggggccgcAGATCGGAAGAGCAC
>chr12_112938583_112938584_rs3815176_A
ACGCTCTTCCGATCTcctgcttccccttgcacctgcgccgggcggccatggacttgtacagcaccccggccgctgcgctggacaggttcgtggccagaaAgctgcagccgcggaaggagttcgtagagaaggcgcggcgcgctctgggcgccctggccgctgccctgagggagcgcgggggccgcAGATCGGAAGAGCAC
>chr12_112938647_112938648_rs1859329_C
ACGCTCTTCCGATCTggacaggttcgtggccagaaggctgcagccgcggaaggagttcgtagagaaggcgcggcgcgctctgggcgccctggccgctgcCctgagggagcgcgggggccgcctcggtgctgctgccccgcgggtgctgaaaactgtcaaggtgaggtcccacctcggggtctttaAGATCGGAAGAGCAC
>chr12_112938647_112938648_rs1859329_T
ACGCTCTTCCGATCTggacaggttcgtggccagaaggctgcagccgcggaaggagttcgtagagaaggcgcggcgcgctctgggcgccctggccgctgcTctgagggagcgcgggggccgcctcggtgctgctgccccgcgggtgctgaaaactgtcaaggtgaggtcccacctcggggtctttaAGATCGGAAGAGCAC
>chr12_112938738_112938739_rs368497670_C
ACGCTCTTCCGATCTgcgggggccgcctcggtgctgctgccccgcgggtgctgaaaactgtcaaggtgaggtcccacctcggggtctttatgtgtCcaaaggggagtcctgggaggacgcttaagcctcacataggcttacggtgggggtggctttatccgcttgtgcacctcattcAGATCGGAAGAGCAC
>chr12_112938738_112938739_rs368497670_CCAAAGGG
ACGCTCTTCCGATCTgcgggggccgcctcggtgctgctgccccgcgggtgctgaaaactgtcaaggtgaggtcccacctcggggtctttatgtgtCCAAAGGGcaaaggggagtcctgggaggacgcttaagcctcacataggcttacggtgggggtggctttatccgcttgtgcacctcattcAGATCGGAAGAGCAC
>chr12_112939108_112939109_rs56999571_T
ACGCTCTTCCGATCTttcttatccattcattcactcattcactcattctcccagtcattcaaacagactgtgggcctcacactatgccagaccttaaggTtacagaagtaataacactccgcgtaacagccagagtagcccaatttattgagacattatcaaataacaatgaaaattatctcattAGATCGGAAGAGCAC
>chr12_112939108_112939109_rs56999571_A
ACGCTCTTCCGATCTttcttatccattcattcactcattcactcattctcccagtcattcaaacagactgtgggcctcacactatgccagaccttaaggAtacagaagtaataacactccgcgtaacagccagagtagcccaatttattgagacattatcaaataacaatgaaaattatctcattAGATCGGAAGAGCAC
>chr12_112940017_112940018_rs6489879_G
ACGCTCTTCCGATCTacacttgtcgcctaggaggtgtgaagtcccgtttctaccttggagatggacaggagggatttctgtgcagcaagggaaagccctGgcatccttagcttccctggaaaggggtgggagggggttctggagcacaatctccctgtgctttcattgtctcctttgtaaagtgaAGATCGGAAGAGCAC
>chr12_112940017_112940018_rs6489879_A
ACGCTCTTCCGATCTacacttgtcgcctaggaggtgtgaagtcccgtttctaccttggagatggacaggagggatttctgtgcagcaagggaaagccctAgcatccttagcttccctggaaaggggtgggagggggttctggagcacaatctccctgtgctttcattgtctcctttgtaaagtgaAGATCGGAAGAGCAC
>chr12_112940276_112940277_rs59642928_T
ACGCTCTTCCGATCTagtgtgcaaaacgtgcaggaagtgcccagcctgtaatattccctgttcccactttgtcagcagcccccagatggtgggagctggTagtaaaaggactggcataatcatcgggataagtagggggtcccagtttgaggcaagccttgctcctggagggctccatcctggttAGATCGGAAGAGCAC
>chr12_112940276_112940277_rs59642928_A
ACGCTCTTCCGATCTagtgtgcaaaacgtgcaggaagtgcccagcctgtaatattccctgttcccactttgtcagcagcccccagatggtgggagctggAagtaaaaggactggcataatcatcgggataagtagggggtcccagtttgaggcaagccttgctcctggagggctccatcctggttAGATCGGAAGAGCAC
>chr12_112940872_112940873_rs4767041_G
ACGCTCTTCCGATCTaggtcaggaattcgagaccagtctggccaacatggtgaaaccccatctctactaaaaatacaaaaattagccaggcatggtggcGcacacctgtagtcccagctactcaggaggctcaggtgggaaaatcacttgaactcatgagatggaggttgcagtgagctgagatgAGATCGGAAGAGCAC
>chr12_112940872_112940873_rs4767041_A
ACGCTCTTCCGATCTaggtcaggaattcgagaccagtctggccaacatggtgaaaccccatctctactaaaaatacaaaaattagccaggcatggtggcAcacacctgtagtcccagctactcaggaggctcaggtgggaaaatcacttgaactcatgagatggaggttgcagtgagctgagatgAGATCGGAAGAGCAC
>chr12_112941234_112941235_rs59705560_C
ACGCTCTTCCGATCTtgaatagccactgcactccagcctgggcaacatagcaagaccccatctctttaaaaaaatgtaaaaactagccaggcatggtagCgtgtgcctgtagtctcaactacttgagaggctgaggcaggaggatcactcgagcccaggagttcaaggccgcagtgagctatgtgAGATCGGAAGAGCAC
>chr12_112941234_112941235_rs59705560_T
ACGCTCTTCCGATCTtgaatagccactgcactccagcctgggcaacatagcaagaccccatctctttaaaaaaatgtaaaaactagccaggcatggtagTgtgtgcctgtagtctcaactacttgagaggctgaggcaggaggatcactcgagcccaggagttcaaggccgcagtgagctatgtgAGATCGGAAGAGCAC
>chr12_112941318_112941319_rs17834981_T
ACGCTCTTCCGATCTcgtgtgcctgtagtctcaactacttgagaggctgaggcaggaggatcactcgagcccaggagttcaaggccgcagtgagctatgTgttccagcctgggtgacagaacaagaccctgtttctatggaaaaaaaatcatgagtttacatgttaaaattgcttctcttgaaatAGATCGGAAGAGCAC
>chr12_112941318_112941319_rs17834981_C
ACGCTCTTCCGATCTcgtgtgcctgtagtctcaactacttgagaggctgaggcaggaggatcactcgagcccaggagttcaaggccgcagtgagctatgCgttccagcctgggtgacagaacaagaccctgtttctatggaaaaaaaatcatgagtttacatgttaaaattgcttctcttgaaatAGATCGGAAGAGCAC
>chr12_112942203_112942204_rs57331331_G
ACGCTCTTCCGATCTgagcggttactgctcagcccttccacaaatactcccgaaagctaagccaagtggacatgtggctagcagtaggggcctggggacGaaaccagaattctgcaaaatcttgtattttatgttgaaaacatcaatgtgatttttgtgttctccttcgtaatacacgtatgcttAGATCGGAAGAGCAC
>chr12_112942203_112942204_rs57331331_A
ACGCTCTTCCGATCTgagcggttactgctcagcccttccacaaatactcccgaaagctaagccaagtggacatgtggctagcagtaggggcctggggacAaaaccagaattctgcaaaatcttgtattttatgttgaaaacatcaatgtgatttttgtgttctccttcgtaatacacgtatgcttAGATCGGAAGAGCAC
>chr12_112942466_112942467_rs6489880_C
ACGCTCTTCCGATCTattaaatgcattaatatatgtaatcaagcttagaagtgtgtctagtgggccaggcgcagtggctcatgcctgtaatcccagcttCgggaggccaagttagagactgcttgagcccaggagttcaagatcagccttggcaaaatagcaagatctagtctctacaaataataAGATCGGAAGAGCAC
>chr12_112942466_112942467_rs6489880_T
ACGCTCTTCCGATCTattaaatgcattaatatatgtaatcaagcttagaagtgtgtctagtgggccaggcgcagtggctcatgcctgtaatcccagcttTgggaggccaagttagagactgcttgagcccaggagttcaagatcagccttggcaaaatagcaagatctagtctctacaaataataAGATCGGAAGAGCAC
>chr12_112942724_112942725_rs7980275_T
ACGCTCTTCCGATCTcccaggcagtggaggctgcagtgaattgtgattttgccactacaatctgtctgagtaagactcttcttaaaaaaaaaaaagaaaTaagaatgtctagcatgtgataagggttgtaagagtgtttactattattattatttctattattgttgttgtttctattattattgAGATCGGAAGAGCAC
>chr12_112942724_112942725_rs7980275_A
ACGCTCTTCCGATCTcccaggcagtggaggctgcagtgaattgtgattttgccactacaatctgtctgagtaagactcttcttaaaaaaaaaaaagaaaAaagaatgtctagcatgtgataagggttgtaagagtgtttactattattattatttctattattgttgttgtttctattattattgAGATCGGAAGAGCAC
>chr12_112942903_112942904_rs7977345_A
ACGCTCTTCCGATCTttattattattatttaccttgatgatctgggggatagctttatcctttgggcagatagccacatcccctatgcctggtaccctaAgcctagtgtacccacatactgggtacacacacacacacgcacacacatttttaagacagggtctcactctgtcacccaggttggaAGATCGGAAGAGCAC
>chr12_112942903_112942904_rs7977345_T
ACGCTCTTCCGATCTttattattattatttaccttgatgatctgggggatagctttatcctttgggcagatagccacatcccctatgcctggtaccctaTgcctagtgtacccacatactgggtacacacacacacacgcacacacatttttaagacagggtctcactctgtcacccaggttggaAGATCGGAAGAGCAC
>chr12_112943412_112943413_rs6489881_A
ACGCTCTTCCGATCTacaaacttatgaggtctgtactgtttcagcttcaattttaccattggggaaactgaggctcagagacatacagtgacccacccaAagccacacagcaggcaagcggtagcagcaacctcagggaattatggaaagtgtttacttctcccaagccatgcccatgggagtggAGATCGGAAGAGCAC
>chr12_112943412_112943413_rs6489881_T
ACGCTCTTCCGATCTacaaacttatgaggtctgtactgtttcagcttcaattttaccattggggaaactgaggctcagagacatacagtgacccacccaTagccacacagcaggcaagcggtagcagcaacctcagggaattatggaaagtgtttacttctcccaagccatgcccatgggagtggAGATCGGAAGAGCAC
>chr12_112943571_112943572_rs6489882_G
ACGCTCTTCCGATCTcatgggagtggtggcggaaaaggcgcaccctgcaaagtccactggctctgagctcaaatcctgcctccatcgcatgctggctgtGtaaccttgggcaaatcatggaatttctctgtgcctcagcttcctcagctatcaagtgggatgaagaactgtacttgcctcataggAGATCGGAAGAGCAC
>chr12_112943571_112943572_rs6489882_A
ACGCTCTTCCGATCTcatgggagtggtggcggaaaaggcgcaccctgcaaagtccactggctctgagctcaaatcctgcctccatcgcatgctggctgtAtaaccttgggcaaatcatggaatttctctgtgcctcagcttcctcagctatcaagtgggatgaagaactgtacttgcctcataggAGATCGGAAGAGCAC
>chr12_112943890_112943891_rs7131998_A
ACGCTCTTCCGATCTtgagttcaagcaattctcgtgcttcggcctctggagtagctgggattacaggcgagtgccaacatgactggctaatttttgtatAttttgttggccaggctggtctcgaactcctgacctcaggtgaacctcccaccttggcctcccaaagtgctgggattacaggtgtgAGATCGGAAGAGCAC
>chr12_112943890_112943891_rs7131998_C
ACGCTCTTCCGATCTtgagttcaagcaattctcgtgcttcggcctctggagtagctgggattacaggcgagtgccaacatgactggctaatttttgtatCttttgttggccaggctggtctcgaactcctgacctcaggtgaacctcccaccttggcctcccaaagtgctgggattacaggtgtgAGATCGGAAGAGCAC
>chr12_112943944_112943945_rs7135260_T
ACGCTCTTCCGATCTagtgccaacatgactggctaatttttgtatattttgttggccaggctggtctcgaactcctgacctcaggtgaacctcccacctTggcctcccaaagtgctgggattacaggtgtgagccacagcgccaggcctgtagtaaaaaatatcaacaaccactgctaaaggatcAGATCGGAAGAGCAC
>chr12_112943944_112943945_rs7135260_C
ACGCTCTTCCGATCTagtgccaacatgactggctaatttttgtatattttgttggccaggctggtctcgaactcctgacctcaggtgaacctcccacctCggcctcccaaagtgctgggattacaggtgtgagccacagcgccaggcctgtagtaaaaaatatcaacaaccactgctaaaggatcAGATCGGAAGAGCAC
>chr12_112944151_112944152_rs2269899_C
ACGCTCTTCCGATCTctctccgtgacacctcttaattaaggatatgtagagtggtgttttgaggaaggctcagggaggagagagttgccaggctgcaggCactgctgactcagctggaagcaactttcctgtttaaccatcttggaatgcagctgctcctctttgagctgttgctctagggactgAGATCGGAAGAGCAC
>chr12_112944151_112944152_rs2269899_T
ACGCTCTTCCGATCTctctccgtgacacctcttaattaaggatatgtagagtggtgttttgaggaaggctcagggaggagagagttgccaggctgcaggTactgctgactcagctggaagcaactttcctgtttaaccatcttggaatgcagctgctcctctttgagctgttgctctagggactgAGATCGGAAGAGCAC
>chr12_112945172_112945173_rs61488643_C
ACGCTCTTCCGATCTgatcacttgaggtcaggagttcaagaccagcctggccaacatggtgaaaccctgtctctactaaaaatacaaaatgtagccgggCgtggtggtacacacctgtaattccagttactcgggaggctgaggcaggagaatctcttgaacccaggaggcagaggttgcagtaaAGATCGGAAGAGCAC
>chr12_112945172_112945173_rs61488643_T
ACGCTCTTCCGATCTgatcacttgaggtcaggagttcaagaccagcctggccaacatggtgaaaccctgtctctactaaaaatacaaaatgtagccgggTgtggtggtacacacctgtaattccagttactcgggaggctgaggcaggagaatctcttgaacccaggaggcagaggttgcagtaaAGATCGGAAGAGCAC
>chr12_112947195_112947196_rs10850103_A
ACGCTCTTCCGATCTgttttaattcactggactcagcccagatgcacattagaattacctgggggagttttaaaaaatataccagtgcctggccccacaAgttttatgcgtgaatgttttgctgatgtatagcagaaagtgcatgttctgatgactgtgtgaagaccgcatactttgaaaccaccAGATCGGAAGAGCAC
>chr12_112947195_112947196_rs10850103_T
ACGCTCTTCCGATCTgttttaattcactggactcagcccagatgcacattagaattacctgggggagttttaaaaaatataccagtgcctggccccacaTgttttatgcgtgaatgttttgctgatgtatagcagaaagtgcatgttctgatgactgtgtgaagaccgcatactttgaaaccaccAGATCGGAAGAGCAC
>chr12_112949145_112949146_rs2285932_T
ACGCTCTTCCGATCTgatccccaccaaggagctggaccgcttcatccaggaccacctgaagccgagcccccagttccaggagcaggtgaaaaaggccatTgacatcatcttgcgctgcctccatgagaactgtgttcacaaggcctcaagagtcagtaaagtgagttgggccagtggagacacagAGATCGGAAGAGCAC
>chr12_112949145_112949146_rs2285932_C
ACGCTCTTCCGATCTgatccccaccaaggagctggaccgcttcatccaggaccacctgaagccgagcccccagttccaggagcaggtgaaaaaggccatCgacatcatcttgcgctgcctccatgagaactgtgttcacaaggcctcaagagtcagtaaagtgagttgggccagtggagacacagAGATCGGAAGAGCAC
>chr12_112954377_112954378_rs7310667_A
ACGCTCTTCCGATCTgttgttgttgttgtttgagatggagtctcgctctgttgcctaggctggagtgcagtgacgcgatctcggctcactgcaagctccAcctcccaggttcacaccattctcctgcctcagcttccctagtagctgggactacaggtgcccgccaccacatctggctaatttttAGATCGGAAGAGCAC
>chr12_112954377_112954378_rs7310667_G
ACGCTCTTCCGATCTgttgttgttgttgtttgagatggagtctcgctctgttgcctaggctggagtgcagtgacgcgatctcggctcactgcaagctccGcctcccaggttcacaccattctcctgcctcagcttccctagtagctgggactacaggtgcccgccaccacatctggctaatttttAGATCGGAAGAGCAC
>chr12_112954939_112954940_rs10850106_C
ACGCTCTTCCGATCTaagaaagtcattggtagcttgttggggatggcattgaatctataaattaccttgggcaatatggccattttcacaatattgattCttcctatccatgagcatggaatgttcttccatttgtttgtgtcctgttttatttcactgagcagtggtttgtagttctccttgaaAGATCGGAAGAGCAC
>chr12_112954939_112954940_rs10850106_T
ACGCTCTTCCGATCTaagaaagtcattggtagcttgttggggatggcattgaatctataaattaccttgggcaatatggccattttcacaatattgattTttcctatccatgagcatggaatgttcttccatttgtttgtgtcctgttttatttcactgagcagtggtttgtagttctccttgaaAGATCGGAAGAGCAC
>chr12_112956214_112956215_rs11532335_T
ACGCTCTTCCGATCTgtttatagtattctctgatggtagtttgtatttctgtgtaatcggtggtgatatcccctttatcattttttattgtgtctattcTatccttctctcttttcttctttactagtcttgctagcagtctatcaattttgttcatcttttcaaaaaaccagctctcggattcaAGATCGGAAGAGCAC
>chr12_112956214_112956215_rs11532335_G
ACGCTCTTCCGATCTgtttatagtattctctgatggtagtttgtatttctgtgtaatcggtggtgatatcccctttatcattttttattgtgtctattcGatccttctctcttttcttctttactagtcttgctagcagtctatcaattttgttcatcttttcaaaaaaccagctctcggattcaAGATCGGAAGAGCAC
>chr12_112957652_112957653_rs111925387_C
ACGCTCTTCCGATCTaggattgtatttctccttcacttatgaagcttaggttgactggatatgaaattctgggttgaaaattcttttctttaagaacgtCgaatattggcccccactctcttctggcttgtagagtttctgccgagagatctgctgttagtctgatgggcttccctttgtgggtaAGATCGGAAGAGCAC
>chr12_112957652_112957653_rs111925387_T
ACGCTCTTCCGATCTaggattgtatttctccttcacttatgaagcttaggttgactggatatgaaattctgggttgaaaattcttttctttaagaacgtTgaatattggcccccactctcttctggcttgtagagtttctgccgagagatctgctgttagtctgatgggcttccctttgtgggtaAGATCGGAAGAGCAC
>chr12_112957899_112957900_rs150390228_G
ACGCTCTTCCGATCTtggagttggtcttctcgaggagtatctttgtggtgttctctgtatttcctgaattttaatgttggcctgccttgctaggttgggGaagttctcctggataatatcctgcagagtgttttccaacttggttccattctccctgtcactttccggtacaccaatcagacataAGATCGGAAGAGCAC
>chr12_112957899_112957900_rs150390228_A
ACGCTCTTCCGATCTtggagttggtcttctcgaggagtatctttgtggtgttctctgtatttcctgaattttaatgttggcctgccttgctaggttgggAaagttctcctggataatatcctgcagagtgttttccaacttggttccattctccctgtcactttccggtacaccaatcagacataAGATCGGAAGAGCAC
>chr12_112958205_112958206_rs56736715_T
ACGCTCTTCCGATCTatagaatcggccactgaagcttgtgcatgcatcacgtagttcttgtgccatgattttcagctccatcaggtcatttaaggtcttTtctatgctgttcattctagttagccattcgtttaatcttttctcaaggtttttagcttctttgtgataggtttgaacatcctcctAGATCGGAAGAGCAC
>chr12_112958205_112958206_rs56736715_C
ACGCTCTTCCGATCTatagaatcggccactgaagcttgtgcatgcatcacgtagttcttgtgccatgattttcagctccatcaggtcatttaaggtcttCtctatgctgttcattctagttagccattcgtttaatcttttctcaaggtttttagcttctttgtgataggtttgaacatcctcctAGATCGGAAGAGCAC
>chr12_112959338_112959339_rs4238034_T
ACGCTCTTCCGATCTttggataggaaagggaattccccgaccccttgcacttcccaggtgaggcgacgccctgccctgcttcggctcatggtccgtgggTtgtacccactgtccaacaagccacagtgagaggagtgagaggaacccagtacctcagttggaaatgcagaaatcacccatcttctAGATCGGAAGAGCAC
>chr12_112959338_112959339_rs4238034_C
ACGCTCTTCCGATCTttggataggaaagggaattccccgaccccttgcacttcccaggtgaggcgacgccctgccctgcttcggctcatggtccgtgggCtgtacccactgtccaacaagccacagtgagaggagtgagaggaacccagtacctcagttggaaatgcagaaatcacccatcttctAGATCGGAAGAGCAC
>chr12_112965094_112965095_rs61628257_C
ACGCTCTTCCGATCTagtggtccctccaaagaacaccaggatgctgatcccaggtggaaaggacgctgggggtgtacaaaaggtcacactgtccacggcCctggatacagcctcagtccacagttggagagacaagtgagacccagatcagctcagaaagagtgttagcataaagccagccagtgAGATCGGAAGAGCAC
>chr12_112965094_112965095_rs61628257_A
ACGCTCTTCCGATCTagtggtccctccaaagaacaccaggatgctgatcccaggtggaaaggacgctgggggtgtacaaaaggtcacactgtccacggcActggatacagcctcagtccacagttggagagacaagtgagacccagatcagctcagaaagagtgttagcataaagccagccagtgAGATCGGAAGAGCAC
>chr12_112967376_112967377_rs1557866_A
ACGCTCTTCCGATCTcagtggatcccagaccacccttaggaaaacacccaagaggtaggagatctcagaagtcctttctaagttggccccactgggacaAcatgggagccggagtgatggtaaccatctccccatctccaggccagctggtctctggctccaggcccagctctcaagtctacgtcAGATCGGAAGAGCAC
>chr12_112967376_112967377_rs1557866_C
ACGCTCTTCCGATCTcagtggatcccagaccacccttaggaaaacacccaagaggtaggagatctcagaagtcctttctaagttggccccactgggacaCcatgggagccggagtgatggtaaccatctccccatctccaggccagctggtctctggctccaggcccagctctcaagtctacgtcAGATCGGAAGAGCAC
>chr12_112968391_112968392_rs60410606_A
ACGCTCTTCCGATCTgtacctgagggacaaacggtcaattttctggtcacccaggaatagggttgccagataaaacgcaagaccccaagttaaatttgaAtttcagataaacaatgaataacttcttagtataagtatgctcgatgccatatttgagacataattacgcttaaaaatttattcacAGATCGGAAGAGCAC
>chr12_112968391_112968392_rs60410606_G
ACGCTCTTCCGATCTgtacctgagggacaaacggtcaattttctggtcacccaggaatagggttgccagataaaacgcaagaccccaagttaaatttgaGtttcagataaacaatgaataacttcttagtataagtatgctcgatgccatatttgagacataattacgcttaaaaatttattcacAGATCGGAAGAGCAC
>chr12_112968655_112968656_rs2016831_G
ACGCTCTTCCGATCTtggcgcgatcttggctcactgcaaccctccgcctcccgggttcaagcaattcttctgcctcagcctcctgagtagctgggaccaGaggcgcatgccaccaggtccagctaatttttgtatttttagttgagacaggggtttcaccatgttggccaggctgatctcaaactAGATCGGAAGAGCAC
>chr12_112968655_112968656_rs2016831_C
ACGCTCTTCCGATCTtggcgcgatcttggctcactgcaaccctccgcctcccgggttcaagcaattcttctgcctcagcctcctgagtagctgggaccaCaggcgcatgccaccaggtccagctaatttttgtatttttagttgagacaggggtttcaccatgttggccaggctgatctcaaactAGATCGGAAGAGCAC
>chr12_112968757_112968758_rs146175964_C
ACGCTCTTCCGATCTccagctaatttttgtatttttagttgagacaggggtttcaccatgttggccaggctgatctcaaactcctggcctcaagtgatCgcctgcctaggcctcccaaagtgctgggattacaggcatgagccactgtgcccagccttgtatttgtatttgttaaatctgaccAGATCGGAAGAGCAC
>chr12_112968757_112968758_rs146175964_CT
ACGCTCTTCCGATCTccagctaatttttgtatttttagttgagacaggggtttcaccatgttggccaggctgatctcaaactcctggcctcaagtgatCTgcctgcctaggcctcccaaagtgctgggattacaggcatgagccactgtgcccagccttgtatttgtatttgttaaatctgaccAGATCGGAAGAGCAC
>chr12_112969140_112969141_rs757405_T
ACGCTCTTCCGATCTgtgtccaaaggttgagcatcccaaatgcaaaaattcaaaatctgaaaatggcccagaatttgaagctttttgaccaccaaaaaaTatgctcaaggaaaatgcttattggagcattttggattttcaaattagggattcttaactggtaagtaaggcaaaggtccaaaatcAGATCGGAAGAGCAC
>chr12_112969140_112969141_rs757405_A
ACGCTCTTCCGATCTgtgtccaaaggttgagcatcccaaatgcaaaaattcaaaatctgaaaatggcccagaatttgaagctttttgaccaccaaaaaaAatgctcaaggaaaatgcttattggagcattttggattttcaaattagggattcttaactggtaagtaaggcaaaggtccaaaatcAGATCGGAAGAGCAC
>chr12_112971608_112971609_rs4767045_C
ACGCTCTTCCGATCTgagggagtgggtctatctcagaggaaggaacaggaaacaaagaaaggaagccactgaacatcccttctctgctccacaggagtgCcttagacagcctgactctccacaaaccactgttaaaacttacctgctaggaatgctagattgaatgggatgggaagagccttcccAGATCGGAAGAGCAC
>chr12_112971608_112971609_rs4767045_T
ACGCTCTTCCGATCTgagggagtgggtctatctcagaggaaggaacaggaaacaaagaaaggaagccactgaacatcccttctctgctccacaggagtgTcttagacagcctgactctccacaaaccactgttaaaacttacctgctaggaatgctagattgaatgggatgggaagagccttcccAGATCGGAAGAGCAC
>chr12_112972511_112972512_rs58279856_G
ACGCTCTTCCGATCTtaaagatgtcagttctccctgagttgattgataggcttaatggtcaccctaaaaacacccacatatgcttttcgatggaaccagGtaagttgacgctaaagttcttatggaaaaatacacacgcaatagctaggaaaacacagggaaagaagagttctgagcagggcctaAGATCGGAAGAGCAC
>chr12_112972511_112972512_rs58279856_A
ACGCTCTTCCGATCTtaaagatgtcagttctccctgagttgattgataggcttaatggtcaccctaaaaacacccacatatgcttttcgatggaaccagAtaagttgacgctaaagttcttatggaaaaatacacacgcaatagctaggaaaacacagggaaagaagagttctgagcagggcctaAGATCGGAAGAGCAC
>chr12_112981045_112981046_rs2525852_G
ACGCTCTTCCGATCTgattagtgatgtcaagcattttttcatatacccattggccattttgtatgtcttcttttgagaaatgtctatttaggccctttgGctgctttttaatgggatgggttgttttctttgctgttgagttgttcacgttccttgtatattctggatattaaacccttgttggaAGATCGGAAGAGCAC
>chr12_112981045_112981046_rs2525852_C
ACGCTCTTCCGATCTgattagtgatgtcaagcattttttcatatacccattggccattttgtatgtcttcttttgagaaatgtctatttaggccctttgCctgctttttaatgggatgggttgttttctttgctgttgagttgttcacgttccttgtatattctggatattaaacccttgttggaAGATCGGAAGAGCAC
>chr12_112981372_112981373_rs1732789_C
ACGCTCTTCCGATCTtgcatagaccaatatcatgaagcattactcttctgctttattctattaattttatcatttcaggccttatgtttaactctttaaCccatttttagttaattttttataagatgacagacgggggcctagtttcattcttctacatatggatatccagttttcccaacaccAGATCGGAAGAGCAC
>chr12_112981372_112981373_rs1732789_T
ACGCTCTTCCGATCTtgcatagaccaatatcatgaagcattactcttctgctttattctattaattttatcatttcaggccttatgtttaactctttaaTccatttttagttaattttttataagatgacagacgggggcctagtttcattcttctacatatggatatccagttttcccaacaccAGATCGGAAGAGCAC
>chr12_112982799_112982800_rs1293772_A
ACGCTCTTCCGATCTcttcaatttttttggaatagtttgagaagaattggtgttaattcttctttataagtttggtagagttcagcagtaaagccatctAgtcctgggctattctttgttgaggagttttttattactgattcaatctactcactcactattggtctgttcaggttttctgtttcAGATCGGAAGAGCAC
>chr12_112982799_112982800_rs1293772_G
ACGCTCTTCCGATCTcttcaatttttttggaatagtttgagaagaattggtgttaattcttctttataagtttggtagagttcagcagtaaagccatctGgtcctgggctattctttgttgaggagttttttattactgattcaatctactcactcactattggtctgttcaggttttctgtttcAGATCGGAAGAGCAC
>chr12_112983490_112983491_rs61040304_A
ACGCTCTTCCGATCTgtagagacggggtttcaccatgttggtcaggctggtctcaaactcctgacctcaggtgatccacccgcctcagcctcccaaagtActggaatttcaggtgtgagccactatgcctggcttttcttgcttttctaattccttaagatgaaccgttaggttgtttatttgaaAGATCGGAAGAGCAC
>chr12_112983490_112983491_rs61040304_G
ACGCTCTTCCGATCTgtagagacggggtttcaccatgttggtcaggctggtctcaaactcctgacctcaggtgatccacccgcctcagcctcccaaagtGctggaatttcaggtgtgagccactatgcctggcttttcttgcttttctaattccttaagatgaaccgttaggttgtttatttgaaAGATCGGAAGAGCAC
>chr12_112986696_112986697_rs1293768_T
ACGCTCTTCCGATCTgtggatgctggtggcaggtggggcgagcctgtcttcaggttccctaatggtgtgtgcaggtgctggccgcaggtgggacagtttTacccccattcccccagatgcgcacaggcaccagcaacaatggcaggtgaggcgatcctatcctcaggccctgggacagtaagcacAGATCGGAAGAGCAC
>chr12_112986696_112986697_rs1293768_G
ACGCTCTTCCGATCTgtggatgctggtggcaggtggggcgagcctgtcttcaggttccctaatggtgtgtgcaggtgctggccgcaggtgggacagtttGacccccattcccccagatgcgcacaggcaccagcaacaatggcaggtgaggcgatcctatcctcaggccctgggacagtaagcacAGATCGGAAGAGCAC
>chr12_112987349_112987350_rs58147375_C
ACGCTCTTCCGATCTtcagagaatctctttcgaggtgctggccgccttcaacgctctgagtaagcattgctgggtgtcaggagagaaaagccaaagaagCgggtgccagacagctctgtgcaacctctaggccatgagtgggatagataccactgctgctttaaaaaatgggagaccatagacccAGATCGGAAGAGCAC
>chr12_112987349_112987350_rs58147375_G
ACGCTCTTCCGATCTtcagagaatctctttcgaggtgctggccgccttcaacgctctgagtaagcattgctgggtgtcaggagagaaaagccaaagaagGgggtgccagacagctctgtgcaacctctaggccatgagtgggatagataccactgctgctttaaaaaatgggagaccatagacccAGATCGGAAGAGCAC
>chr12_112987688_112987689_rs17240065_T
ACGCTCTTCCGATCTgatcctgactcaggaggtctgagttagagcccaggatttcatatttctagccagctccatgatgagctgctggtccgcagatcaTgcttgcaggttttgaccagagtcagtgttggttagagtaagaggatgaggcagacatctgggaaaagtccagctggggcaagcatAGATCGGAAGAGCAC
>chr12_112987688_112987689_rs17240065_C
ACGCTCTTCCGATCTgatcctgactcaggaggtctgagttagagcccaggatttcatatttctagccagctccatgatgagctgctggtccgcagatcaCgcttgcaggttttgaccagagtcagtgttggttagagtaagaggatgaggcagacatctgggaaaagtccagctggggcaagcatAGATCGGAAGAGCAC
>chr12_112987874_112987875_rs386526644_T
ACGCTCTTCCGATCTtaccaggtcaaaatcaaggcaacgaccttccatagataactatcaaagcttgagggggtgccttgaacccaactcctaaatcccTaagacctgcccacctcttgtgtctcctgtctcagcaaacattcccacactcttgcatattgttaaagtaacctctgcttaccaggAGATCGGAAGAGCAC
>chr12_112987874_112987875_rs386526644_C
ACGCTCTTCCGATCTtaccaggtcaaaatcaaggcaacgaccttccatagataactatcaaagcttgagggggtgccttgaacccaactcctaaatcccCaagacctgcccacctcttgtgtctcctgtctcagcaaacattcccacactcttgcatattgttaaagtaacctctgcttaccaggAGATCGGAAGAGCAC
>chr12_130728845_130728846_rs34216308_A
ACGCTCTTCCGATCTacatagtcgcacttgcatgcacacgctcacacactcgcactcacactcacactcgcactcactctcacactcgcactcactcAcacacgtgcactcacactccctgtggagacacctgtcccaacagccacagcagctcccactgaggctgtctgagcaatggctcAGATCGGAAGAGCAC
>chr12_130728845_130728846_rs34216308_ACACT
ACGCTCTTCCGATCTacatagtcgcacttgcatgcacacgctcacacactcgcactcacactcacactcgcactcactctcacactcgcactcactcACACTcacacgtgcactcacactccctgtggagacacctgtcccaacagccacagcagctcccactgaggctgtctgagcaatggctcAGATCGGAAGAGCAC
>chr12_132481571_132481572_rs11614702_G
ACGCTCTTCCGATCTcgctgcctcaggaggctccaggggaggacccgtgtctcttcctgttcctggtggtgttggccttcccgcctgtgtggttgcgtcGctgcagcctctgctcccgtccccacacaccgtctcccctaggcctgtgtgtcttttcacaagggggccagtgtttggatgtagagAGATCGGAAGAGCAC
>chr12_132481571_132481572_rs11614702_A
ACGCTCTTCCGATCTcgctgcctcaggaggctccaggggaggacccgtgtctcttcctgttcctggtggtgttggccttcccgcctgtgtggttgcgtcActgcagcctctgctcccgtccccacacaccgtctcccctaggcctgtgtgtcttttcacaagggggccagtgtttggatgtagagAGATCGGAAGAGCAC
>chr12_132487182_132487183_rs11610045_G
ACGCTCTTCCGATCTtccacttccgagctctgcaggccactggcctggaggtctcctaaccgctgcagtctctaccttccaaagcaccccatcctgcccGgggcaagagagggcagatgtgtgagcacacaaactgaaaaaccaaacaagcacaggaggtccaacctgcaccacaccaagaagtcAGATCGGAAGAGCAC
>chr12_132487182_132487183_rs11610045_A
ACGCTCTTCCGATCTtccacttccgagctctgcaggccactggcctggaggtctcctaaccgctgcagtctctaccttccaaagcaccccatcctgcccAgggcaagagagggcagatgtgtgagcacacaaactgaaaaaccaaacaagcacaggaggtccaacctgcaccacaccaagaagtcAGATCGGAAGAGCAC
>chr12_132489230_132489231_rs56106917_GC
ACGCTCTTCCGATCTggtcaccaacagagcctggacacaggaggcatctggcaaatacgcgctgcatgaatcaatgactccagtgcccacgcgcaagggGCccctgggctcagaaaaccccaccaggcgggcccctccgagctcggcctgtcctgggggtggaggaggaagttcgccccgcgcctAGATCGGAAGAGCAC
>chr12_132489230_132489231_rs56106917_G
ACGCTCTTCCGATCTggtcaccaacagagcctggacacaggaggcatctggcaaatacgcgctgcatgaatcaatgactccagtgcccacgcgcaagggGccctgggctcagaaaaccccaccaggcgggcccctccgagctcggcctgtcctgggggtggaggaggaagttcgccccgcgcctAGATCGGAAGAGCAC
>chr12_132495874_132495875_rs11147230_G
ACGCTCTTCCGATCTtgcccgccacctgtccaggccctgtctgggggccagcagctcctcaggccctgccatggctggagcagggcttgcacctggcctGctttggctctgggaagggttccacgtcctctgcctgtgcttctgcccctcacgggcccctgcccagtggcttgctggcctcggggAGATCGGAAGAGCAC
>chr12_132495874_132495875_rs11147230_C
ACGCTCTTCCGATCTtgcccgccacctgtccaggccctgtctgggggccagcagctcctcaggccctgccatggctggagcagggcttgcacctggcctCctttggctctgggaagggttccacgtcctctgcctgtgcttctgcccctcacgggcccctgcccagtggcttgctggcctcggggAGATCGGAAGAGCAC
>chr13_112880670_112880671_rs9577395_C
ACGCTCTTCCGATCTgcagcgatgggcccctcctgaaggacctcctacggcggccaaggcgcagttagctccacgctaggtaactgtgcggctgctggaCgccgcccgtgtgctgtgactgtcagacccgtttttcctccaaagttgtgctgtgctgtgctgtctttgataacaaaggttcacggAGATCGGAAGAGCAC
>chr13_112880670_112880671_rs9577395_G
ACGCTCTTCCGATCTgcagcgatgggcccctcctgaaggacctcctacggcggccaaggcgcagttagctccacgctaggtaactgtgcggctgctggaGgccgcccgtgtgctgtgactgtcagacccgtttttcctccaaagttgtgctgtgctgtgctgtctttgataacaaaggttcacggAGATCGGAAGAGCAC
>chr13_112881427_112881428_rs12585036_C
ACGCTCTTCCGATCTagctgggcacgtccagtactaaatcaacccggtccctgtggggtggggcctgccttccctggggcagtgagttcgccttttgttCaagggtctctgggtaccggtatggcgttcgagctcactgcacaggaagccagctacagggaggaagctcgtaggtttcccgtccaAGATCGGAAGAGCAC
>chr13_112881427_112881428_rs12585036_T
ACGCTCTTCCGATCTagctgggcacgtccagtactaaatcaacccggtccctgtggggtggggcctgccttccctggggcagtgagttcgccttttgttTaagggtctctgggtaccggtatggcgttcgagctcactgcacaggaagccagctacagggaggaagctcgtaggtttcccgtccaAGATCGGAAGAGCAC
>chr13_112882313_112882314_rs1278769_A
ACGCTCTTCCGATCTcgcaggagggacattctgctggcccaccctgcgcgctgtcatgcagaggccattcccccaggcctgtgtcttcacccacctgccAtcattggcctttgctgtcactgggagagaagagccgtccagggacccatggtggcccacatgtggatgccacatgctgctgtttcAGATCGGAAGAGCAC
>chr13_112882313_112882314_rs1278769_G
ACGCTCTTCCGATCTcgcaggagggacattctgctggcccaccctgcgcgctgtcatgcagaggccattcccccaggcctgtgtcttcacccacctgccGtcattggcctttgctgtcactgggagagaagagccgtccagggacccatggtggcccacatgtggatgccacatgctgctgtttcAGATCGGAAGAGCAC
>chr13_112886111_112886112_rs3742238_C
ACGCTCTTCCGATCTgccacacccacgccgcacctcatccgtgcacgcgtcggagcacggccagccttccgccacgagccagctgggaagggccgcggcCgcctaaagccccagtcaacccagcctgtgtctgagcagacagggcgaacaagcaggccacaccgtctcgagggaggaggccagatAGATCGGAAGAGCAC
>chr13_112886111_112886112_rs3742238_T
ACGCTCTTCCGATCTgccacacccacgccgcacctcatccgtgcacgcgtcggagcacggccagccttccgccacgagccagctgggaagggccgcggcTgcctaaagccccagtcaacccagcctgtgtctgagcagacagggcgaacaagcaggccacaccgtctcgagggaggaggccagatAGATCGGAAGAGCAC
>chr13_112886335_112886336_rs7998551_G
ACGCTCTTCCGATCTcaaatgtttagacaggctgtggggactcccctgagttgagccttggccaggggtccggtgctgtcgcgggaaacctccagccttGttcttcaaaccactcagctcatgtgttttgcactgactagtactgaataatacaaccactcttatttaatgttagtattatttatAGATCGGAAGAGCAC
>chr13_112886335_112886336_rs7998551_T
ACGCTCTTCCGATCTcaaatgtttagacaggctgtggggactcccctgagttgagccttggccaggggtccggtgctgtcgcgggaaacctccagccttTttcttcaaaccactcagctcatgtgttttgcactgactagtactgaataatacaaccactcttatttaatgttagtattatttatAGATCGGAAGAGCAC
>chr13_112889041_112889042_rs9577175_C
ACGCTCTTCCGATCTgcagggacagaacccacaggagccccttcccggtgtctcgagaggtgtcctcagggcgtcctcggggcatcctcaggtgtcctcCgggtgtcctcaggtgtcctcagggtgttctggcatccaccagcctgcccagggcatccgctgctcccccacatcaactgagggctAGATCGGAAGAGCAC
>chr13_112889041_112889042_rs9577175_T
ACGCTCTTCCGATCTgcagggacagaacccacaggagccccttcccggtgtctcgagaggtgtcctcagggcgtcctcggggcatcctcaggtgtcctcTgggtgtcctcaggtgtcctcagggtgttctggcatccaccagcctgcccagggcatccgctgctcccccacatcaactgagggctAGATCGGAAGAGCAC
>chr13_112906768_112906769_rs75898026_G
ACGCTCTTCCGATCTagcctctttggaaggaccgctatcatcttagaattgagcgtgagagagcaagagggttcgcccacaacttccttgcgcagcagaGgtgaggtgcccccggcacaggcgagcacctctagctctagggtggcttgtggggcctcctgttagaaactccatctatccccattAGATCGGAAGAGCAC
>chr13_112906768_112906769_rs75898026_A
ACGCTCTTCCGATCTagcctctttggaaggaccgctatcatcttagaattgagcgtgagagagcaagagggttcgcccacaacttccttgcgcagcagaAgtgaggtgcccccggcacaggcgagcacctctagctctagggtggcttgtggggcctcctgttagaaactccatctatccccattAGATCGGAAGAGCAC
>chr14_61703815_61703816_rs111839514_A
ACGCTCTTCCGATCTagtcaaatatgtcttattgtagcatatttgatggtcttcttgtagaatattatcttactatacacagaactcttgaccAgtaattaatgggccatgagtttttgttgcaagtcatttgaattcatattctatagttttctaccaagtgtagtcattctAGATCGGAAGAGCAC
>chr14_61703815_61703816_rs111839514_AGTGCTACCATT
ACGCTCTTCCGATCTagtcaaatatgtcttattgtagcatatttgatggtcttcttgtagaatattatcttactatacacagaactcttgaccAGTGCTACCATTgtaattaatgggccatgagtttttgttgcaagtcatttgaattcatattctatagttttctaccaagtgtagtcattctAGATCGGAAGAGCAC
>chr15_93046811_93046812_rs1881840_G
ACGCTCTTCCGATCTatggaggaggggaacaggaaaggagcaaggtgctggtcggtaaaagggagatggaggttccaggctgaacgggcagccttggccGgggctggagcagggaggctcctttctgctggagcctgtggccaggggtgaggggctggactgagctgctggagcagcagctggctAGATCGGAAGAGCAC
>chr15_93046811_93046812_rs1881840_A
ACGCTCTTCCGATCTatggaggaggggaacaggaaaggagcaaggtgctggtcggtaaaagggagatggaggttccaggctgaacgggcagccttggccAgggctggagcagggaggctcctttctgctggagcctgtggccaggggtgaggggctggactgagctgctggagcagcagctggctAGATCGGAAGAGCAC
>chr15_93046840_93046841_rs4424872_T
ACGCTCTTCCGATCTgtgctggtcggtaaaagggagatggaggttccaggctgaacgggcagccttggccggggctggagcagggaggctcctttctgcTggagcctgtggccaggggtgaggggctggactgagctgctggagcagcagctggctgggtggcactgttctcctgagagccagacAGATCGGAAGAGCAC
>chr15_93046840_93046841_rs4424872_A
ACGCTCTTCCGATCTgtgctggtcggtaaaagggagatggaggttccaggctgaacgggcagccttggccggggctggagcagggaggctcctttctgcAggagcctgtggccaggggtgaggggctggactgagctgctggagcagcagctggctgggtggcactgttctcctgagagccagacAGATCGGAAGAGCAC
>chr16_21537540_21537541_SNP24_C
ACGCTCTTCCGATCTtttcttttagcataccttggctgcaaaaaatattactttttattgtgataaaatatacataacataaaatttaccgtcttaacCtttttttttttttgagatgcagttttgctcttgttgcccaggctggggtgcaatggtgcgatcttggctcactgcaacccttcgAGATCGGAAGAGCAC
>chr16_21537540_21537541_SNP24_CT
ACGCTCTTCCGATCTtttcttttagcataccttggctgcaaaaaatattactttttattgtgataaaatatacataacataaaatttaccgtcttaacCTtttttttttttttgagatgcagttttgctcttgttgcccaggctggggtgcaatggtgcgatcttggctcactgcaacccttcgAGATCGGAAGAGCAC
>chr16_21878307_21878308_rs62046044_C
ACGCTCTTCCGATCTttgccctaaggttcctcaatttgcaaacgtcaggccaatgatccaaccccaggtatgtttggcagtgaaggaccagttgagtcaCagctgcaagtaaccaccctgcagtggtccctatcttggccgttagcttacattgacatttaacactcaaatttactcagtaacacAGATCGGAAGAGCAC
>chr16_21878307_21878308_rs62046044_T
ACGCTCTTCCGATCTttgccctaaggttcctcaatttgcaaacgtcaggccaatgatccaaccccaggtatgtttggcagtgaaggaccagttgagtcaTagctgcaagtaaccaccctgcagtggtccctatcttggccgttagcttacattgacatttaacactcaaatttactcagtaacacAGATCGGAAGAGCAC
>chr16_89132700_89132701_rs11646135_G
ACGCTCTTCCGATCTccctcttgtaattggtcactcagccctgtggagggcgctgcccgctccaagctgccccagcccctgtgggcaaggtgtggacagGtgcccgctgctgtgttccctggtttgagaaacgcccccgaagatgggatttgggcacaggttttagacgtggacaggctgcctgaAGATCGGAAGAGCAC
>chr16_89132700_89132701_rs11646135_A
ACGCTCTTCCGATCTccctcttgtaattggtcactcagccctgtggagggcgctgcccgctccaagctgccccagcccctgtgggcaaggtgtggacagAtgcccgctgctgtgttccctggtttgagaaacgcccccgaagatgggatttgggcacaggttttagacgtggacaggctgcctgaAGATCGGAAGAGCAC
>chr16_89181036_89181037_rs113769046_C
ACGCTCTTCCGATCTtgagtgagccaccgcgcccgacctttttttttttttgagatggagcttcactctaccgcccaggctggagtgcagtggcacaatCtcagctgactgcaatctctacctccccagttcaagcaattctcctgcttcagcctcctgagtatctgggattacaggctccaccaAGATCGGAAGAGCAC
>chr16_89181036_89181037_rs113769046_G
ACGCTCTTCCGATCTtgagtgagccaccgcgcccgacctttttttttttttgagatggagcttcactctaccgcccaggctggagtgcagtggcacaatGtcagctgactgcaatctctacctccccagttcaagcaattctcctgcttcagcctcctgagtatctgggattacaggctccaccaAGATCGGAAGAGCAC
>chr16_89181891_89181892_rs34284163_T
ACGCTCTTCCGATCTcgtgcgcctgtagtcccagctactcaggaggctgaggcaggagaatcgctggaacccgggaggcgaaggttgaagtgagctgagTcctcgccactgcactccagcctggtgacagagtgagactctgtctcaaaaaaaaaaacagaagaagaaagaagaagaggaggaggAGATCGGAAGAGCAC
>chr16_89181891_89181892_rs34284163_A
ACGCTCTTCCGATCTcgtgcgcctgtagtcccagctactcaggaggctgaggcaggagaatcgctggaacccgggaggcgaaggttgaagtgagctgagAcctcgccactgcactccagcctggtgacagagtgagactctgtctcaaaaaaaaaaacagaagaagaaagaagaagaggaggaggAGATCGGAAGAGCAC
>chr16_89182667_89182668_rs34013220_C
ACGCTCTTCCGATCTagtgagccaagatcacaccactgcactccagcctgggcaacagagcgagatgccatctcaaaaggtaaaaaaaaagaaaagtaaCtttgtacttgatgtggggaaaggacgcttcctgcctttgcctctgcaggaagcaaaatttccttttatttgccccaaatcctcctAGATCGGAAGAGCAC
>chr16_89182667_89182668_rs34013220_T
ACGCTCTTCCGATCTagtgagccaagatcacaccactgcactccagcctgggcaacagagcgagatgccatctcaaaaggtaaaaaaaaagaaaagtaaTtttgtacttgatgtggggaaaggacgcttcctgcctttgcctctgcaggaagcaaaatttccttttatttgccccaaatcctcctAGATCGGAAGAGCAC
>chr16_89182893_89182894_rs112282484_T
ACGCTCTTCCGATCTttctcacttggaaactgtaattgtgcccattctccgaaaggatgggaggcagtttaaaatgtcatgtgcacaggggaattaaacTtcaggaggaggccaggcgcagtggctcacccctgtaatcccagcactttgggaggccgaggcgtatcacctgaggtcaggagtttAGATCGGAAGAGCAC
>chr16_89182893_89182894_rs112282484_C
ACGCTCTTCCGATCTttctcacttggaaactgtaattgtgcccattctccgaaaggatgggaggcagtttaaaatgtcatgtgcacaggggaattaaacCtcaggaggaggccaggcgcagtggctcacccctgtaatcccagcactttgggaggccgaggcgtatcacctgaggtcaggagtttAGATCGGAAGAGCAC
>chr16_89185368_89185369_rs58079876_G
ACGCTCTTCCGATCTacgagctcacaggagagatccgcacagtgcaagtggggctggaccgcgaggtgaggtggcgccccggcagctccacacccgcacGgccagggcagcccatctcctgcgggtccctctgcccccagcctgcccaccccagacgctcctgtccctgccgtcactgcagagctAGATCGGAAGAGCAC
>chr16_89185368_89185369_rs58079876_A
ACGCTCTTCCGATCTacgagctcacaggagagatccgcacagtgcaagtggggctggaccgcgaggtgaggtggcgccccggcagctccacacccgcacAgccagggcagcccatctcctgcgggtccctctgcccccagcctgcccaccccagacgctcctgtccctgccgtcactgcagagctAGATCGGAAGAGCAC
>chr16_89186080_89186081_rs73264003_C
ACGCTCTTCCGATCTgcgcagagtaggtgctctgtaaatgcttacccagcgcacagtaggtgctctgtaaacacccagcgcacagtggtgctctgtaaaCgcttacccagcgcacagtaggtgctctgtaaaggcttacccagcgcacagtaggtgctctgtaaacgcttacccagcacacagtaAGATCGGAAGAGCAC
>chr16_89186080_89186081_rs73264003_T
ACGCTCTTCCGATCTgcgcagagtaggtgctctgtaaatgcttacccagcgcacagtaggtgctctgtaaacacccagcgcacagtggtgctctgtaaaTgcttacccagcgcacagtaggtgctctgtaaaggcttacccagcgcacagtaggtgctctgtaaacgcttacccagcacacagtaAGATCGGAAGAGCAC
>chr16_89186861_89186862_rs55694921_G
ACGCTCTTCCGATCTagtaggtgctctgtaaacgcttacccagcgcacagaaggtgctctgtaaacgcttacccagcgcacagaaggtgctctgtaaacGcttacccagcgcacagtaggtgctctgcaaacacccagcacacagtaggtgctctgtaaacgcttacccagcacacagtaggtgcAGATCGGAAGAGCAC
>chr16_89186861_89186862_rs55694921_A
ACGCTCTTCCGATCTagtaggtgctctgtaaacgcttacccagcgcacagaaggtgctctgtaaacgcttacccagcgcacagaaggtgctctgtaaacActtacccagcgcacagtaggtgctctgcaaacacccagcacacagtaggtgctctgtaaacgcttacccagcacacagtaggtgcAGATCGGAAGAGCAC
>chr16_89187656_89187657_rs12929648_A
ACGCTCTTCCGATCTcctccctcgaaagtagcccctgcttagagctgccttcccttcttgggctcctgcagaaggcagcgggcttcatgatggggcaggAggatggtgtgctttggagaaggaactccgcgtgggcgggtggaagcccaagctggaggggccccggggtgctgcgtggcagtgtgAGATCGGAAGAGCAC
>chr16_89187656_89187657_rs12929648_G
ACGCTCTTCCGATCTcctccctcgaaagtagcccctgcttagagctgccttcccttcttgggctcctgcagaaggcagcgggcttcatgatggggcaggGggatggtgtgctttggagaaggaactccgcgtgggcgggtggaagcccaagctggaggggccccggggtgctgcgtggcagtgtgAGATCGGAAGAGCAC
>chr16_89188709_89188710_rs377613895_G
ACGCTCTTCCGATCTcacacagatgcccatgcacagatgccggcacacacagatgcccacacacagatgccggcacacacagatgcccacgcacagatgGcggcacacacagatgccggcacacacagatgccggcacacacagatgcccacacacagatgcccacacacagatgcccacgcacaAGATCGGAAGAGCAC
>chr16_89188709_89188710_rs377613895_C
ACGCTCTTCCGATCTcacacagatgcccatgcacagatgccggcacacacagatgcccacacacagatgccggcacacacagatgcccacgcacagatgCcggcacacacagatgccggcacacacagatgccggcacacacagatgcccacacacagatgcccacacacagatgcccacgcacaAGATCGGAAGAGCAC
>chr16_89189182_89189183_rs1468023814_GG
ACGCTCTTCCGATCTcacacagatgcccacgcacaggtgcccacacaaagatgccggcacacacagatgcccacacacagatgcccacacacagatgccGGcacacacagatgcccatacacagatgcccacgcacaggtgcccacacacagatgctggcacacacagatgcccacacacatgccAGATCGGAAGAGCAC
>chr16_89189182_89189183_rs1468023814_-
ACGCTCTTCCGATCTcacacagatgcccacgcacaggtgcccacacaaagatgccggcacacacagatgcccacacacagatgcccacacacagatgcccacacacagatgcccatacacagatgcccacgcacaggtgcccacacacagatgctggcacacacagatgcccacacacatgccAGATCGGAAGAGCAC
>chr16_89193006_89193007_rs75021998_C
ACGCTCTTCCGATCTcgccccttcctccccagttccacctcctccgcaacaccacccactcattaccagccacgccgcttccacccaacccgccccctgCtcgccaaccccgccccctcattactagccacgccccttcctccccagctccgcctcctccctaaccccgccccctcattaccagcAGATCGGAAGAGCAC
>chr16_89193006_89193007_rs75021998_T
ACGCTCTTCCGATCTcgccccttcctccccagttccacctcctccgcaacaccacccactcattaccagccacgccgcttccacccaacccgccccctgTtcgccaaccccgccccctcattactagccacgccccttcctccccagctccgcctcctccctaaccccgccccctcattaccagcAGATCGGAAGAGCAC
>chr16_89193285_89193286_rs12920277_G
ACGCTCTTCCGATCTagccacgcctcttccccaagccggcctctccttaccagccaagctccctcctccacaacccggccccctcctccctaacctcgcGgcttcctccccaaccccggctcctccatgccagacacgccctttccccaactgccgccccctcaaccccacccctgcttaccagcAGATCGGAAGAGCAC
>chr16_89193285_89193286_rs12920277_A
ACGCTCTTCCGATCTagccacgcctcttccccaagccggcctctccttaccagccaagctccctcctccacaacccggccccctcctccctaacctcgcAgcttcctccccaaccccggctcctccatgccagacacgccctttccccaactgccgccccctcaaccccacccctgcttaccagcAGATCGGAAGAGCAC
>chr16_89194418_89194419_rs3826267_C
ACGCTCTTCCGATCTtgtggggcgcacagggaaccctcctctgtgcctgtctgcacctgtagcacctggctcagagaaagcccccagccaaggtgtacaCccccggttaggagcgtgtgtccccacgagctgagaggacagacatgcagacagagcctccgaaaggcagacgggccgttctgcggAGATCGGAAGAGCAC
>chr16_89194418_89194419_rs3826267_T
ACGCTCTTCCGATCTtgtggggcgcacagggaaccctcctctgtgcctgtctgcacctgtagcacctggctcagagaaagcccccagccaaggtgtacaTccccggttaggagcgtgtgtccccacgagctgagaggacagacatgcagacagagcctccgaaaggcagacgggccgttctgcggAGATCGGAAGAGCAC
>chr16_89196249_89196250_rs117169628_G
ACGCTCTTCCGATCTacacacagcagggcaaggacagcaagggaggcgaagacgacttgttgcaggaagaagccctgccggccgtgcagggtgtccaggGggccggctgcctggcccaggaacccggcccccagcaccaggcccagcccggcccccctgtgggacagagtgtgttgggggcagccAGATCGGAAGAGCAC
>chr16_89196249_89196250_rs117169628_A
ACGCTCTTCCGATCTacacacagcagggcaaggacagcaagggaggcgaagacgacttgttgcaggaagaagccctgccggccgtgcagggtgtccaggAggccggctgcctggcccaggaacccggcccccagcaccaggcccagcccggcccccctgtgggacagagtgtgttgggggcagccAGATCGGAAGAGCAC
>chr16_89197759_89197760_rs35379058_C
ACGCTCTTCCGATCTgtgctgtccactgtctttgcaatttcgagaaccgtcctaaaatctcgaatacgttggaagcaaggcctgcatttcattttgcacCtagctccacacaccatgtggctggccctgagtatatgggccctcccacaccagtccatggccggcctcggccacctggaactctgAGATCGGAAGAGCAC
>chr16_89197759_89197760_rs35379058_T
ACGCTCTTCCGATCTgtgctgtccactgtctttgcaatttcgagaaccgtcctaaaatctcgaatacgttggaagcaaggcctgcatttcattttgcacTtagctccacacaccatgtggctggccctgagtatatgggccctcccacaccagtccatggccggcctcggccacctggaactctgAGATCGGAAGAGCAC
>chr16_89198052_89198053_rs7202874_C
ACGCTCTTCCGATCTgggccttccacaaggatcagaggaaaacaaacagcagctggccttgggctgccaccccaggctgctcccctgtcggcactatggCcccctggtgtggcagaccgtcggcccaaacacaatggctcctgtatggcctgcggggccccaagctcacactgggccccagcgagAGATCGGAAGAGCAC
>chr16_89198052_89198053_rs7202874_T
ACGCTCTTCCGATCTgggccttccacaaggatcagaggaaaacaaacagcagctggccttgggctgccaccccaggctgctcccctgtcggcactatggTcccctggtgtggcagaccgtcggcccaaacacaatggctcctgtatggcctgcggggccccaagctcacactgggccccagcgagAGATCGGAAGAGCAC
>chr16_89200051_89200052_rs34094455_T
ACGCTCTTCCGATCTaggggcttggtccaggtcacacagcagcctctctggtctccggcagcccctgcacaggggtcggggggatctgcccaccctaagTtttctgcttgtccctagatagggcctcccccacctccgcacaccattgctcttcccccacggccagctcttgtccgacccgtttcAGATCGGAAGAGCAC
>chr16_89200051_89200052_rs34094455_C
ACGCTCTTCCGATCTaggggcttggtccaggtcacacagcagcctctctggtctccggcagcccctgcacaggggtcggggggatctgcccaccctaagCtttctgcttgtccctagatagggcctcccccacctccgcacaccattgctcttcccccacggccagctcttgtccgacccgtttcAGATCGGAAGAGCAC
>chr16_89201968_89201969_rs76808594_T
ACGCTCTTCCGATCTttgcggccgaaccgcgagggggcggggccccgtgagggcggcacgtgggggccgggggcgtggcaggggcgtggccgggagcgcTcaggtgccctcgcggcgcaggtgcactcaggttgcccgggggcgcgcgggctccggccggcgtcccggggtggtccccgcgtgggAGATCGGAAGAGCAC
>chr16_89201968_89201969_rs76808594_G
ACGCTCTTCCGATCTttgcggccgaaccgcgagggggcggggccccgtgagggcggcacgtgggggccgggggcgtggcaggggcgtggccgggagcgcGcaggtgccctcgcggcgcaggtgcactcaggttgcccgggggcgcgcgggctccggccggcgtcccggggtggtccccgcgtgggAGATCGGAAGAGCAC
>chr16_89202444_89202445_rs8063985_C
ACGCTCTTCCGATCTtctgactcccggtttgtcttattttgctttgtcagtgggctctgcgctcgcgttaacaattcgaatgggcacgtttctgcgtttCagaacgctgttcgcttcctcacacttagattgaggtggaactcacgtcacataaaccgggtcgcaaggctcagctcagcggggccAGATCGGAAGAGCAC
>chr16_89202444_89202445_rs8063985_A
ACGCTCTTCCGATCTtctgactcccggtttgtcttattttgctttgtcagtgggctctgcgctcgcgttaacaattcgaatgggcacgtttctgcgtttAagaacgctgttcgcttcctcacacttagattgaggtggaactcacgtcacataaaccgggtcgcaaggctcagctcagcggggccAGATCGGAAGAGCAC
>chr16_89202660_89202661_rs8043697_C
ACGCTCTTCCGATCTgcttctacccgagcagagcccgcccgtcggcggccgctctccgcgcccctccagggccctgcagcccccgccctgctccgcggaCcagcctgttctgacctccgttcaatggagccctacgtgctgtggccttttgtgttccggcgtctttcgcttagaatcgcgtcttcAGATCGGAAGAGCAC
>chr16_89202660_89202661_rs8043697_G
ACGCTCTTCCGATCTgcttctacccgagcagagcccgcccgtcggcggccgctctccgcgcccctccagggccctgcagcccccgccctgctccgcggaGcagcctgttctgacctccgttcaatggagccctacgtgctgtggccttttgtgttccggcgtctttcgcttagaatcgcgtcttcAGATCGGAAGAGCAC
>chr16_89202770_89202771_rs8052423_G
ACGCTCTTCCGATCTggagccctacgtgctgtggccttttgtgttccggcgtctttcgcttagaatcgcgtcttcaaggttcgtccccggtggagcgggGatcagacccgcgttccttttcaggagtgaataatattccgtggatggagcccacacgtttctctcttcctctgttgatggacagtAGATCGGAAGAGCAC
>chr16_89202770_89202771_rs8052423_T
ACGCTCTTCCGATCTggagccctacgtgctgtggccttttgtgttccggcgtctttcgcttagaatcgcgtcttcaaggttcgtccccggtggagcgggTatcagacccgcgttccttttcaggagtgaataatattccgtggatggagcccacacgtttctctcttcctctgttgatggacagtAGATCGGAAGAGCAC
>chr16_89207146_89207147_rs8045472_G
ACGCTCTTCCGATCTatatgacttttttttttttttttttttcttttcgagacagagtctcgctctgtcgcccaggctggagtgccatggcgcgatcttGgctcactgcaatctcagcctgccaggttcaaacgattctcctgcttcagcctcccgagtagctgggactacaagtgcctaccaccAGATCGGAAGAGCAC
>chr16_89207146_89207147_rs8045472_C
ACGCTCTTCCGATCTatatgacttttttttttttttttttttcttttcgagacagagtctcgctctgtcgcccaggctggagtgccatggcgcgatcttCgctcactgcaatctcagcctgccaggttcaaacgattctcctgcttcagcctcccgagtagctgggactacaagtgcctaccaccAGATCGGAAGAGCAC
>chr17_39748854_39748855_39748854_C
ACGCTCTTCCGATCTtttcaccatgttggccagcctggccttgaactcctgacctcaagtgatccactcaccttggcctcccaaagtgctgggattacaCacccaagccactgcgcctggccttgtctaagagttttttagtttgagctcttacctgatgggagctctttaataaatatgtcagaAGATCGGAAGAGCAC
>chr17_39748854_39748855_39748854_T
ACGCTCTTCCGATCTtttcaccatgttggccagcctggccttgaactcctgacctcaagtgatccactcaccttggcctcccaaagtgctgggattacaTacccaagccactgcgcctggccttgtctaagagttttttagtttgagctcttacctgatgggagctctttaataaatatgtcagaAGATCGGAAGAGCAC
>chr17_39752614_39752615_39752614_C
ACGCTCTTCCGATCTccagagcctgggggtgtgggcgatcctggggtgtggggagggcgggctgaggctgctccacaagcgttctcgaagttcaccataCaagaaggggcggtgtggggaaatggggatgaggcctgaaattcaatcccatgtgggttgagttatgatgtcatctgacaccctctAGATCGGAAGAGCAC
>chr17_39752614_39752615_39752614_A
ACGCTCTTCCGATCTccagagcctgggggtgtgggcgatcctggggtgtggggagggcgggctgaggctgctccacaagcgttctcgaagttcaccataAaagaaggggcggtgtggggaaatggggatgaggcctgaaattcaatcccatgtgggttgagttatgatgtcatctgacaccctctAGATCGGAAGAGCAC
>chr17_39754115_39754116_39754115_C
ACGCTCTTCCGATCTgtcggggtcgcggctctttgaactcggccccacgaggggacgcgccatcggtttcgtggcttgcgtggcgccgcagcaacgagcCggtcgccccggggcgttgcttagtccgggcctcgctgcgagtctgtgggcgaggcgggaggtgcttccttggccaggcgggtggaAGATCGGAAGAGCAC
>chr17_39754115_39754116_39754115_T
ACGCTCTTCCGATCTgtcggggtcgcggctctttgaactcggccccacgaggggacgcgccatcggtttcgtggcttgcgtggcgccgcagcaacgagcTggtcgccccggggcgttgcttagtccgggcctcgctgcgagtctgtgggcgaggcgggaggtgcttccttggccaggcgggtggaAGATCGGAAGAGCAC
>chr17_39765489_39765490_39765489_C
ACGCTCTTCCGATCTtttgtggatttgcatgtatgactgaaaggcttttccacgtgtggttgatatatctcagaaagaatgtttcatatagcacatctcCgggaccactcattccactgctgtagaagataatgaccaaatacctttttggcttttaaattccataaaattcaagtccctgatggAGATCGGAAGAGCAC
>chr17_39765489_39765490_39765489_T
ACGCTCTTCCGATCTtttgtggatttgcatgtatgactgaaaggcttttccacgtgtggttgatatatctcagaaagaatgtttcatatagcacatctcTgggaccactcattccactgctgtagaagataatgaccaaatacctttttggcttttaaattccataaaattcaagtccctgatggAGATCGGAAGAGCAC
>chr17_39924612_39924613_39924612_A
ACGCTCTTCCGATCTccatcccccagcctcaccccctatggcactcccatgaggaccctctgccgacaaagccccagggagagaattctcactcagcacAacccctgctggactgtgtctcactgaaggcctaatgtgggacatctgctcttaagctcttcccatcaggagggaaaggaagtgagAGATCGGAAGAGCAC
>chr17_39924612_39924613_39924612_G
ACGCTCTTCCGATCTccatcccccagcctcaccccctatggcactcccatgaggaccctctgccgacaaagccccagggagagaattctcactcagcacGacccctgctggactgtgtctcactgaaggcctaatgtgggacatctgctcttaagctcttcccatcaggagggaaaggaagtgagAGATCGGAAGAGCAC
>chr17_39970859_39970860_39970859_G
ACGCTCTTCCGATCTctgaaaagggccactccttcccccggctcttaaagatccaaaccccagacatatgccccctccctggtcagtggcacccagtgaGggcagatccctgcgccagatgccacagggaactactggggaaggggaaagtcacattcctgggttttccctcgtggtgctcccatAGATCGGAAGAGCAC
>chr17_39970859_39970860_39970859_A
ACGCTCTTCCGATCTctgaaaagggccactccttcccccggctcttaaagatccaaaccccagacatatgccccctccctggtcagtggcacccagtgaAggcagatccctgcgccagatgccacagggaactactggggaaggggaaagtcacattcctgggttttccctcgtggtgctcccatAGATCGGAAGAGCAC
>chr17_39972395_39972396_39972395_C
ACGCTCTTCCGATCTgaatacctagcctcaactttagaaagacagatagaggcatataaatactgtcccagagagatatagaaactgacagacagagacCggaaggcacagtcagaagcagaagtaagacttggagactgagtgtgttcccgaatcatgggggtggatgagctagcataatctccAGATCGGAAGAGCAC
>chr17_39972395_39972396_39972395_T
ACGCTCTTCCGATCTgaatacctagcctcaactttagaaagacagatagaggcatataaatactgtcccagagagatatagaaactgacagacagagacTggaaggcacagtcagaagcagaagtaagacttggagactgagtgtgttcccgaatcatgggggtggatgagctagcataatctccAGATCGGAAGAGCAC
>chr17_39972461_39972462_39972461_G
ACGCTCTTCCGATCTaaactgacagacagagaccggaaggcacagtcagaagcagaagtaagacttggagactgagtgtgttcccgaatcatgggggtgGatgagctagcataatctccctgtgtttttataatgatcactgatgaaactgccttgaagactgttttagatgaaaaggcaaaaatAGATCGGAAGAGCAC
>chr17_39972461_39972462_39972461_A
ACGCTCTTCCGATCTaaactgacagacagagaccggaaggcacagtcagaagcagaagtaagacttggagactgagtgtgttcccgaatcatgggggtgAatgagctagcataatctccctgtgtttttataatgatcactgatgaaactgccttgaagactgttttagatgaaaaggcaaaaatAGATCGGAAGAGCAC
>chr17_39972512_39972513_39972512_G
ACGCTCTTCCGATCTggagactgagtgtgttcccgaatcatgggggtggatgagctagcataatctccctgtgtttttataatgatcactgatgaaactGccttgaagactgttttagatgaaaaggcaaaaatgggttttgtgctgacagatgtgcattttttctgtcttcagaaaagtcaggaAGATCGGAAGAGCAC
>chr17_39972512_39972513_39972512_C
ACGCTCTTCCGATCTggagactgagtgtgttcccgaatcatgggggtggatgagctagcataatctccctgtgtttttataatgatcactgatgaaactCccttgaagactgttttagatgaaaaggcaaaaatgggttttgtgctgacagatgtgcattttttctgtcttcagaaaagtcaggaAGATCGGAAGAGCAC
>chr17_39973743_39973744_39973743_A
ACGCTCTTCCGATCTagtcacagtaatgccaggaacaaggtagctgggctctcccaggagacaggcaggatgtatttcctcatcttccttagtgtctcaAcccctgggtatggctgccattctgaaggattgcattcttatcttttttttttcctttttttctcagttatccaggcatctgatgtAGATCGGAAGAGCAC
>chr17_39973743_39973744_39973743_T
ACGCTCTTCCGATCTagtcacagtaatgccaggaacaaggtagctgggctctcccaggagacaggcaggatgtatttcctcatcttccttagtgtctcaTcccctgggtatggctgccattctgaaggattgcattcttatcttttttttttcctttttttctcagttatccaggcatctgatgtAGATCGGAAGAGCAC
>chr17_39974934_39974935_39974934_C
ACGCTCTTCCGATCTttgggccctttcctatgttatcttcaatagtcgcccaccttcccccacagcttgaaggggctctagacaagggacatgaagtgaCcctggaggcactcccaaaagatgtcctgctatcaaaggaggccgtgggcgccatcctctatttcgttggagccctaacaggtaagAGATCGGAAGAGCAC
>chr17_39974934_39974935_39974934_A
ACGCTCTTCCGATCTttgggccctttcctatgttatcttcaatagtcgcccaccttcccccacagcttgaaggggctctagacaagggacatgaagtgaAcctggaggcactcccaaaagatgtcctgctatcaaaggaggccgtgggcgccatcctctatttcgttggagccctaacaggtaagAGATCGGAAGAGCAC
>chr17_39978636_39978637_39978636_T
ACGCTCTTCCGATCTatgtgtctgtggtcccagctactcgggaggctgaggttagaggatcacttgagcctgggaggctgaggctgcagttagccaagaTagcaccactgcactccagcttgggtgatggagcgagatcctgtctcaaaaaataaaaataatttttaaaaaagtagttctatgagAGATCGGAAGAGCAC
>chr17_39978636_39978637_39978636_C
ACGCTCTTCCGATCTatgtgtctgtggtcccagctactcgggaggctgaggttagaggatcacttgagcctgggaggctgaggctgcagttagccaagaCagcaccactgcactccagcttgggtgatggagcgagatcctgtctcaaaaaataaaaataatttttaaaaaagtagttctatgagAGATCGGAAGAGCAC
>chr17_39979773_39979774_39979773_G
ACGCTCTTCCGATCTtgtagggtccgtgaaaggtctaaaactcaggacttccacttatgggagagagaaaagtttcaaggtagggagagagtttttgttGtgtgttctaagaaattgggagctatatccttcaccttgtttcaccttccctgcagaaccagtggggcagtcctttgaaaaataagAGATCGGAAGAGCAC
>chr17_39979773_39979774_39979773_T
ACGCTCTTCCGATCTtgtagggtccgtgaaaggtctaaaactcaggacttccacttatgggagagagaaaagtttcaaggtagggagagagtttttgttTtgtgttctaagaaattgggagctatatccttcaccttgtttcaccttccctgcagaaccagtggggcagtcctttgaaaaataagAGATCGGAAGAGCAC
>chr17_39980780_39980781_39980780_A
ACGCTCTTCCGATCTaggctcctccccgctccttcctcgaagctcctccttcatcctgcacctcggctgtggatttatttcccctttgttgactcggccAtcggcctgccgggcctggcgtttcccagaaggcccagcgccgggaaggggtttgcagctgctccgtcatcgtgcggcccgacgctAGATCGGAAGAGCAC
>chr17_39980780_39980781_39980780_G
ACGCTCTTCCGATCTaggctcctccccgctccttcctcgaagctcctccttcatcctgcacctcggctgtggatttatttcccctttgttgactcggccGtcggcctgccgggcctggcgtttcccagaaggcccagcgccgggaaggggtttgcagctgctccgtcatcgtgcggcccgacgctAGATCGGAAGAGCAC
>chr17_39981370_39981371_39981370_C
ACGCTCTTCCGATCTccctcagttctttgggatcacccccagatacctgctcccactgccccgacactcccgactccaggcccaatgactgaaccttctCtccaggctgggaaccactcccctcccatcccctccatccccatatctggggttgcatctatatctaggtcccagtgggcctggggAGATCGGAAGAGCAC
>chr17_39981370_39981371_39981370_T
ACGCTCTTCCGATCTccctcagttctttgggatcacccccagatacctgctcccactgccccgacactcccgactccaggcccaatgactgaaccttctTtccaggctgggaaccactcccctcccatcccctccatccccatatctggggttgcatctatatctaggtcccagtgggcctggggAGATCGGAAGAGCAC
>chr17_39981845_39981846_39981845_CA
ACGCTCTTCCGATCTtactgcccctctgtttctaaagggtttaagtacatacacacttaaaacttttcgggtgtcatctttgtttggttttgtaatactCAacctttggcctaaactcctatataccggtgtctcctatttcttttctccgaggttcctgtttcgagtgtctgtagtcctcttgtAGATCGGAAGAGCAC
>chr17_39981845_39981846_39981845_C
ACGCTCTTCCGATCTtactgcccctctgtttctaaagggtttaagtacatacacacttaaaacttttcgggtgtcatctttgtttggttttgtaatactCacctttggcctaaactcctatataccggtgtctcctatttcttttctccgaggttcctgtttcgagtgtctgtagtcctcttgtAGATCGGAAGAGCAC
>chr17_39982371_39982372_39982371_G
ACGCTCTTCCGATCTtattacaggcacttcattttcttcttgtaaagtaattcatattcattgcagaaattgtggaatgtatgagaagttaaaagcaggGgataaaaaacatggttaacattttttcttgtgaatttttgagctgttctcctataattgagagcaagttatgtatacagtttgtaAGATCGGAAGAGCAC
>chr17_39982371_39982372_39982371_A
ACGCTCTTCCGATCTtattacaggcacttcattttcttcttgtaaagtaattcatattcattgcagaaattgtggaatgtatgagaagttaaaagcaggAgataaaaaacatggttaacattttttcttgtgaatttttgagctgttctcctataattgagagcaagttatgtatacagtttgtaAGATCGGAAGAGCAC
>chr17_39984674_39984675_rs59522534_A
ACGCTCTTCCGATCTaggagagaagccaaagcagtccatttgaatactcatctgcacagtgacaagggaaccgtccactgccctgtagtgtcattcttcAaagtcaggggatcaggaccctcccagccaaactcatttcccactaccctgcaacctgtaccccctactccagttgaggttgcgttAGATCGGAAGAGCAC
>chr17_39984674_39984675_rs59522534_C
ACGCTCTTCCGATCTaggagagaagccaaagcagtccatttgaatactcatctgcacagtgacaagggaaccgtccactgccctgtagtgtcattcttcCaagtcaggggatcaggaccctcccagccaaactcatttcccactaccctgcaacctgtaccccctactccagttgaggttgcgttAGATCGGAAGAGCAC
>chr17_39985702_39985703_39985702_C
ACGCTCTTCCGATCTgggaaactcagaacatccctggaggcagggcagtgaagagtttcttgtctgggaaaggggaaaagcgtactgttcccccaactcCaccttgaatattttctgaccttcacatcgctaaactcacgaaacgtgattattttgggggtgactgtaacacattattttttccaAGATCGGAAGAGCAC
>chr17_39985702_39985703_39985702_T
ACGCTCTTCCGATCTgggaaactcagaacatccctggaggcagggcagtgaagagtttcttgtctgggaaaggggaaaagcgtactgttcccccaactcTaccttgaatattttctgaccttcacatcgctaaactcacgaaacgtgattattttgggggtgactgtaacacattattttttccaAGATCGGAAGAGCAC
>chr17_39986424_39986425_rs3816472_A
ACGCTCTTCCGATCTcctgcctcagccttccaggtagctggcactaccggcgtgagccaccacacccagctcctccttgatttctttgggaaagactgtAatctttatttttttatccctagcacctaacaaaatcttggcacatggtagacactcaataaatatgttgaaatacatagtggatgAGATCGGAAGAGCAC
>chr17_39986424_39986425_rs3816472_C
ACGCTCTTCCGATCTcctgcctcagccttccaggtagctggcactaccggcgtgagccaccacacccagctcctccttgatttctttgggaaagactgtCatctttatttttttatccctagcacctaacaaaatcttggcacatggtagacactcaataaatatgttgaaatacatagtggatgAGATCGGAAGAGCAC
>chr17_39987279_39987280_rs4433838_C
ACGCTCTTCCGATCTtagctccatttgcaaactgcacttctaccactcccccagctagggccagcttctttgttcatcatagccactgtcacaggagcaCactcaggaagtaagtcgcactccttaattccctggtttgtttcctttccttaccacactatttttggttgttgtttggttgggggAGATCGGAAGAGCAC
>chr17_39987279_39987280_rs4433838_T
ACGCTCTTCCGATCTtagctccatttgcaaactgcacttctaccactcccccagctagggccagcttctttgttcatcatagccactgtcacaggagcaTactcaggaagtaagtcgcactccttaattccctggtttgtttcctttccttaccacactatttttggttgttgtttggttgggggAGATCGGAAGAGCAC
>chr17_39987295_39987296_rs4065321_C
ACGCTCTTCCGATCTctgcacttctaccactcccccagctagggccagcttctttgttcatcatagccactgtcacaggagcacactcaggaagtaagtCgcactccttaattccctggtttgtttcctttccttaccacactatttttggttgttgtttggttgggggtttttttgagattgggAGATCGGAAGAGCAC
>chr17_39987295_39987296_rs4065321_T
ACGCTCTTCCGATCTctgcacttctaccactcccccagctagggccagcttctttgttcatcatagccactgtcacaggagcacactcaggaagtaagtTgcactccttaattccctggtttgtttcctttccttaccacactatttttggttgttgtttggttgggggtttttttgagattgggAGATCGGAAGAGCAC
>chr17_39987515_39987516_rs12940405_C
ACGCTCTTCCGATCTtgacctccccggcttaagtgatccttccacctcagcttcttgggtagctgggactacaggcatgtgccaccacgcccagctaatCtttgcattttttttgtagagacaggatttcaccttcttgccaagctggtctccaacccctgggctcaagtgatttcctgggctcaAGATCGGAAGAGCAC
>chr17_39987515_39987516_rs12940405_T
ACGCTCTTCCGATCTtgacctccccggcttaagtgatccttccacctcagcttcttgggtagctgggactacaggcatgtgccaccacgcccagctaatTtttgcattttttttgtagagacaggatttcaccttcttgccaagctggtctccaacccctgggctcaagtgatttcctgggctcaAGATCGGAAGAGCAC
>chr17_39987863_39987864_rs12450800_C
ACGCTCTTCCGATCTggctgtttgtttttgagatataattcacccctttaaagtgtactacaggccaggtatggtggctcacgcctgtaatcccagcacCttgggaggccaaggcaggcagatcatgaggtcagacaatcaagaccatcctggccaacatggtgaaaccctgtctttactaaaaaAGATCGGAAGAGCAC
>chr17_39987863_39987864_rs12450800_T
ACGCTCTTCCGATCTggctgtttgtttttgagatataattcacccctttaaagtgtactacaggccaggtatggtggctcacgcctgtaatcccagcacTttgggaggccaaggcaggcagatcatgaggtcagacaatcaagaccatcctggccaacatggtgaaaccctgtctttactaaaaaAGATCGGAAGAGCAC
>chr17_39987934_39987935_rs12453764_T
ACGCTCTTCCGATCTgtaatcccagcaccttgggaggccaaggcaggcagatcatgaggtcagacaatcaagaccatcctggccaacatggtgaaacccTgtctttactaaaaatacaaaaaattagccgggcgtggtggtgtgtgcctgtagacccagctactcagaaggctgaggcaggggaaAGATCGGAAGAGCAC
>chr17_39987934_39987935_rs12453764_C
ACGCTCTTCCGATCTgtaatcccagcaccttgggaggccaaggcaggcagatcatgaggtcagacaatcaagaccatcctggccaacatggtgaaacccCgtctttactaaaaatacaaaaaattagccgggcgtggtggtgtgtgcctgtagacccagctactcagaaggctgaggcaggggaaAGATCGGAAGAGCAC
>chr17_39987976_39987977_rs12450688_G
ACGCTCTTCCGATCTggtcagacaatcaagaccatcctggccaacatggtgaaaccctgtctttactaaaaatacaaaaaattagccgggcgtggtggtGtgtgcctgtagacccagctactcagaaggctgaggcaggggaattgcttgaaccagggaggcggaggttgtggtgagccgggattAGATCGGAAGAGCAC
>chr17_39987976_39987977_rs12450688_A
ACGCTCTTCCGATCTggtcagacaatcaagaccatcctggccaacatggtgaaaccctgtctttactaaaaatacaaaaaattagccgggcgtggtggtAtgtgcctgtagacccagctactcagaaggctgaggcaggggaattgcttgaaccagggaggcggaggttgtggtgagccgggattAGATCGGAAGAGCAC
>chr17_39987988_39987989_rs12453249_A
ACGCTCTTCCGATCTaagaccatcctggccaacatggtgaaaccctgtctttactaaaaatacaaaaaattagccgggcgtggtggtgtgtgcctgtagAcccagctactcagaaggctgaggcaggggaattgcttgaaccagggaggcggaggttgtggtgagccgggattgtgccactgcacAGATCGGAAGAGCAC
>chr17_39987988_39987989_rs12453249_C
ACGCTCTTCCGATCTaagaccatcctggccaacatggtgaaaccctgtctttactaaaaatacaaaaaattagccgggcgtggtggtgtgtgcctgtagCcccagctactcagaaggctgaggcaggggaattgcttgaaccagggaggcggaggttgtggtgagccgggattgtgccactgcacAGATCGGAAGAGCAC
>chr17_39988116_39988117_39988115_A
ACGCTCTTCCGATCTgggaggcggaggttgtggtgagccgggattgtgccactgcactccagcctggtgacagagcgagactccgtcaaacaaataaatAaagtatactacaattgagtgggttttagtatattcccaaagttgtatatccacccctaattccagaacattttcatcaccccacaAGATCGGAAGAGCAC
>chr17_39988116_39988117_39988115_-
ACGCTCTTCCGATCTgggaggcggaggttgtggtgagccgggattgtgccactgcactccagcctggtgacagagcgagactccgtcaaacaaataaataagtatactacaattgagtgggttttagtatattcccaaagttgtatatccacccctaattccagaacattttcatcaccccacaAGATCGGAAGAGCAC
>chr17_39988835_39988836_rs59534164_C
ACGCTCTTCCGATCTagccgcaaagtgttactattatcacgcccgggtctatgagttcctggacaagctggatgtggtgcgcaggtacaggcagccaagCatctcacttggggtccgtggggtcagagacttggtcagtcacaagcacacagctgtggatctgcagagggcgaagaacctgtagaAGATCGGAAGAGCAC
>chr17_39988835_39988836_rs59534164_G
ACGCTCTTCCGATCTagccgcaaagtgttactattatcacgcccgggtctatgagttcctggacaagctggatgtggtgcgcaggtacaggcagccaagGatctcacttggggtccgtggggtcagagacttggtcagtcacaagcacacagctgtggatctgcagagggcgaagaacctgtagaAGATCGGAAGAGCAC
>chr17_39989575_39989576_rs57968500_A
ACGCTCTTCCGATCTctgtgcttctttctcatgaccattgcctcccccactgcactgcattccctaagggcagggttttgtccctttgtcgcacccagaAtagtgctgtacaccttaggcactcgatagttaacagtattcagcaaataaccagaaaagcaatttgtataacttttttaaggaatAGATCGGAAGAGCAC
>chr17_39989575_39989576_rs57968500_G
ACGCTCTTCCGATCTctgtgcttctttctcatgaccattgcctcccccactgcactgcattccctaagggcagggttttgtccctttgtcgcacccagaGtagtgctgtacaccttaggcactcgatagttaacagtattcagcaaataaccagaaaagcaatttgtataacttttttaaggaatAGATCGGAAGAGCAC
>chr17_39990011_39990012_39990010_A
ACGCTCTTCCGATCTcaggtgagcagaggggcccaacccataaatcagaaggtgtctcaggcctgcctggtgcaaattttccaaggggtggtgcataagAggcccatttggcaccctggcttgtcggtggggagttggatgaccctactctgttgaccaactctcctctcctccactcccagggcAGATCGGAAGAGCAC
>chr17_39990011_39990012_39990010_-
ACGCTCTTCCGATCTcaggtgagcagaggggcccaacccataaatcagaaggtgtctcaggcctgcctggtgcaaattttccaaggggtggtgcataagggcccatttggcaccctggcttgtcggtggggagttggatgaccctactctgttgaccaactctcctctcctccactcccagggcAGATCGGAAGAGCAC
>chr17_39990676_39990677_rs8066582_T
ACGCTCTTCCGATCTtgcaaaaggttgcttcacatctatttgtgggtgtcaatgaagcagacactacctgcacctctggcagtggatattcagagtgttTctggcagataggtttagaatattcctgattccccagcgctcctgacagtcattccaggcttggacctagattgtgttgatacaaaAGATCGGAAGAGCAC
>chr17_39990676_39990677_rs8066582_C
ACGCTCTTCCGATCTtgcaaaaggttgcttcacatctatttgtgggtgtcaatgaagcagacactacctgcacctctggcagtggatattcagagtgttCctggcagataggtttagaatattcctgattccccagcgctcctgacagtcattccaggcttggacctagattgtgttgatacaaaAGATCGGAAGAGCAC
>chr17_39991041_39991042_39991041_C
ACGCTCTTCCGATCTtaagtgatctttctttcttttctttcgttttttgttttctgagacagagtctccctctgtcactcaggctggagtgcaatggcaCgatcttttctcactgcaacctctgcctcccgagttcaagtgattctcctgcctcagcttcctcagtagctgggcaggcgcctgccAGATCGGAAGAGCAC
>chr17_39991041_39991042_39991041_T
ACGCTCTTCCGATCTtaagtgatctttctttcttttctttcgttttttgttttctgagacagagtctccctctgtcactcaggctggagtgcaatggcaTgatcttttctcactgcaacctctgcctcccgagttcaagtgattctcctgcctcagcttcctcagtagctgggcaggcgcctgccAGATCGGAAGAGCAC
>chr17_39992019_39992020_rs60666652_T
ACGCTCTTCCGATCTggatcacttgggcccaggaagtcgaggctgcagtgagccatgatcgtgccactgcactgcagcctgggcgacagagcaagactcTgtctcaaaaaaaaacaaacattaaaattgaactggtctttgaaagatgggtaggattttcacaaggagtaaaggcttttcagacaAGATCGGAAGAGCAC
>chr17_39992019_39992020_rs60666652_C
ACGCTCTTCCGATCTggatcacttgggcccaggaagtcgaggctgcagtgagccatgatcgtgccactgcactgcagcctgggcgacagagcaagactcCgtctcaaaaaaaaacaaacattaaaattgaactggtctttgaaagatgggtaggattttcacaaggagtaaaggcttttcagacaAGATCGGAAGAGCAC
>chr17_39992983_39992984_rs11658328_T
ACGCTCTTCCGATCTcgatagtaaaaccctcattctctccttgagtgaccttgtttgctttcccagcttcagcgctcgcctgcatgatgctcttcagccTgtacattactaactccgttactctgctggcactgccaccgcaaggtcccacagacttggcggcttaaacaaccgaaattgatttcAGATCGGAAGAGCAC
>chr17_39992983_39992984_rs11658328_C
ACGCTCTTCCGATCTcgatagtaaaaccctcattctctccttgagtgaccttgtttgctttcccagcttcagcgctcgcctgcatgatgctcttcagccCgtacattactaactccgttactctgctggcactgccaccgcaaggtcccacagacttggcggcttaaacaaccgaaattgatttcAGATCGGAAGAGCAC
>chr17_39993471_39993472_rs1980707298_T
ACGCTCTTCCGATCTgacccctctcacgagcatcaggcctgcagatccagctccccctcccactccccatgtctctctctacagcgtgtcccaaagagaTccctcctggcccccttaccattccttcctcctgctttcccgatccagatcagggccttgggatcatctctgactctcccccatccAGATCGGAAGAGCAC
>chr17_39993471_39993472_rs1980707298_-
ACGCTCTTCCGATCTgacccctctcacgagcatcaggcctgcagatccagctccccctcccactccccatgtctctctctacagcgtgtcccaaagagaccctcctggcccccttaccattccttcctcctgctttcccgatccagatcagggccttgggatcatctctgactctcccccatccAGATCGGAAGAGCAC
>chr17_39993471_39993472_rs61382404_T
ACGCTCTTCCGATCTgacccctctcacgagcatcaggcctgcagatccagctccccctcccactccccatgtctctctctacagcgtgtcccaaagagaTccctcctggcccccttaccattccttcctcctgctttcccgatccagatcagggccttgggatcatctctgactctcccccatccAGATCGGAAGAGCAC
>chr17_39993471_39993472_rs61382404_C
ACGCTCTTCCGATCTgacccctctcacgagcatcaggcctgcagatccagctccccctcccactccccatgtctctctctacagcgtgtcccaaagagaCccctcctggcccccttaccattccttcctcctgctttcccgatccagatcagggccttgggatcatctctgactctcccccatccAGATCGGAAGAGCAC
>chr17_39993474_39993475_rs116963979_C
ACGCTCTTCCGATCTccctctcacgagcatcaggcctgcagatccagctccccctcccactccccatgtctctctctacagcgtgtcccaaagagatccCtcctggcccccttaccattccttcctcctgctttcccgatccagatcagggccttgggatcatctctgactctcccccatcctccAGATCGGAAGAGCAC
>chr17_39993474_39993475_rs116963979_T
ACGCTCTTCCGATCTccctctcacgagcatcaggcctgcagatccagctccccctcccactccccatgtctctctctacagcgtgtcccaaagagatccTtcctggcccccttaccattccttcctcctgctttcccgatccagatcagggccttgggatcatctctgactctcccccatcctccAGATCGGAAGAGCAC
>chr17_39994239_39994240_rs3826331_T
ACGCTCTTCCGATCTacagggcagcctcatgggtgcctgtggagggtgaagggtctgcctggccgtaggtgtgatcacacactcccgttgtaacccctgTctcctgtgacacttgctgccccacgatttagctgctttgtgttccgtgcctcctgtttgctggtgaactcctgagttggggggcgAGATCGGAAGAGCAC
>chr17_39994239_39994240_rs3826331_C
ACGCTCTTCCGATCTacagggcagcctcatgggtgcctgtggagggtgaagggtctgcctggccgtaggtgtgatcacacactcccgttgtaacccctgCctcctgtgacacttgctgccccacgatttagctgctttgtgttccgtgcctcctgtttgctggtgaactcctgagttggggggcgAGATCGGAAGAGCAC
>chr17_39994351_39994352_rs4795412_C
ACGCTCTTCCGATCTttagctgctttgtgttccgtgcctcctgtttgctggtgaactcctgagttggggggcgtcattccctccactgtagttcttccgCgatgctgactccacccacggtcagcaccactcggaaatacttcacagtcctgtagaggaagacaggtccaggtttccagttacccAGATCGGAAGAGCAC
>chr17_39994351_39994352_rs4795412_T
ACGCTCTTCCGATCTttagctgctttgtgttccgtgcctcctgtttgctggtgaactcctgagttggggggcgtcattccctccactgtagttcttccgTgatgctgactccacccacggtcagcaccactcggaaatacttcacagtcctgtagaggaagacaggtccaggtttccagttacccAGATCGGAAGAGCAC
>chr17_39994360_39994361_rs59673803_C
ACGCTCTTCCGATCTttgtgttccgtgcctcctgtttgctggtgaactcctgagttggggggcgtcattccctccactgtagttcttccgcgatgctgaCtccacccacggtcagcaccactcggaaatacttcacagtcctgtagaggaagacaggtccaggtttccagttacccttctatgtcAGATCGGAAGAGCAC
>chr17_39994360_39994361_rs59673803_A
ACGCTCTTCCGATCTttgtgttccgtgcctcctgtttgctggtgaactcctgagttggggggcgtcattccctccactgtagttcttccgcgatgctgaAtccacccacggtcagcaccactcggaaatacttcacagtcctgtagaggaagacaggtccaggtttccagttacccttctatgtcAGATCGGAAGAGCAC
>chr17_39994761_39994762_rs2241245_C
ACGCTCTTCCGATCTcagagcagactacgcgcggggtggccaggtgaaatgcagctgacggctctgcgaccaaatgtgaccaaagggccacattcccagCacccggctccaaaggcagagcttggattctatgcccagcacaggttttcagggcttcctcctctctctgggcctaaacagtgatcAGATCGGAAGAGCAC
>chr17_39994761_39994762_rs2241245_T
ACGCTCTTCCGATCTcagagcagactacgcgcggggtggccaggtgaaatgcagctgacggctctgcgaccaaatgtgaccaaagggccacattcccagTacccggctccaaaggcagagcttggattctatgcccagcacaggttttcagggcttcctcctctctctgggcctaaacagtgatcAGATCGGAAGAGCAC
>chr17_39995707_39995708_rs60626390_A
ACGCTCTTCCGATCTggtaaagcaatggcatagtcatttcagggcgtgcccgtcatttgcagtgaagccaagaagttgccagagagagcatggatgtgcAtgtgagtgtgtgagtgtaggtgtgtgcacatgttgagtttatgatagtgcctgtgagtgtgagaatataaggagggcagaggaatAGATCGGAAGAGCAC
>chr17_39995707_39995708_rs60626390_G
ACGCTCTTCCGATCTggtaaagcaatggcatagtcatttcagggcgtgcccgtcatttgcagtgaagccaagaagttgccagagagagcatggatgtgcGtgtgagtgtgtgagtgtaggtgtgtgcacatgttgagtttatgatagtgcctgtgagtgtgagaatataaggagggcagaggaatAGATCGGAAGAGCAC
>chr17_39996051_39996052_rs8071037_A
ACGCTCTTCCGATCTaaattagccaggcctggtggcaggttcctgtaatcccagctacttgggaggctgaggcaggagaatcgcttgaacccgggaggtAaaggttgcagtgagctgagatcgcaccaccgcactctcctgcctgggtgacagagcgagactccatctcaaaaaaaaaaaaaaagAGATCGGAAGAGCAC
>chr17_39996051_39996052_rs8071037_T
ACGCTCTTCCGATCTaaattagccaggcctggtggcaggttcctgtaatcccagctacttgggaggctgaggcaggagaatcgcttgaacccgggaggtTaaggttgcagtgagctgagatcgcaccaccgcactctcctgcctgggtgacagagcgagactccatctcaaaaaaaaaaaaaaagAGATCGGAAGAGCAC
>chr17_39997220_39997221_39997220_C
ACGCTCTTCCGATCTtcttttttcagcatttcccacagggcactgtaataattcctttgatgcctagccccccactagactaactggagaggggcccgcCgcttcctgcctggtgtctagctcacagaggggacgcagggagtgcaggttgcgtgagtgcctcacctgcttccttccctcgctcaAGATCGGAAGAGCAC
>chr17_39997220_39997221_39997220_T
ACGCTCTTCCGATCTtcttttttcagcatttcccacagggcactgtaataattcctttgatgcctagccccccactagactaactggagaggggcccgcTgcttcctgcctggtgtctagctcacagaggggacgcagggagtgcaggttgcgtgagtgcctcacctgcttccttccctcgctcaAGATCGGAAGAGCAC
>chr17_39997301_39997302_rs2241244_G
ACGCTCTTCCGATCTcgccgcttcctgcctggtgtctagctcacagaggggacgcagggagtgcaggttgcgtgagtgcctcacctgcttccttccctcGctcatctcctctctttgctgtgccccaggccatgaggtttcctcccaaatcgtacaacaaggacttggagtctgcagaggtaagcAGATCGGAAGAGCAC
>chr17_39997301_39997302_rs2241244_C
ACGCTCTTCCGATCTcgccgcttcctgcctggtgtctagctcacagaggggacgcagggagtgcaggttgcgtgagtgcctcacctgcttccttccctcCctcatctcctctctttgctgtgccccaggccatgaggtttcctcccaaatcgtacaacaaggacttggagtctgcagaggtaagcAGATCGGAAGAGCAC
>chr17_39997622_39997623_rs3184055_T
ACGCTCTTCCGATCTttgccaaggagatggcagaagatgatgatgacagcttcccttgagctggggggctggggaggggtagggggaatggggacaggcTctttcccccttgggggtcccctgcccagggcactgtccccattttcccacacacagctcatatgctgcattcgtgcagggggtggAGATCGGAAGAGCAC
>chr17_39997622_39997623_rs3184055_A
ACGCTCTTCCGATCTttgccaaggagatggcagaagatgatgatgacagcttcccttgagctggggggctggggaggggtagggggaatggggacaggcActttcccccttgggggtcccctgcccagggcactgtccccattttcccacacacagctcatatgctgcattcgtgcagggggtggAGATCGGAAGAGCAC
>chr17_39998342_39998343_rs8081692_A
ACGCTCTTCCGATCTtttacaaattgaaggtttggccaggcatggtggctcatgcctgtaatcccaacactttgggaggctaaggtgggcggatcactaAaggtcaggagtttgagaccagcctggccaacatggcaaaaccccgtctctactaaaaataaaaaaatcagctgggcatggaggcaAGATCGGAAGAGCAC
>chr17_39998342_39998343_rs8081692_G
ACGCTCTTCCGATCTtttacaaattgaaggtttggccaggcatggtggctcatgcctgtaatcccaacactttgggaggctaaggtgggcggatcactaGaggtcaggagtttgagaccagcctggccaacatggcaaaaccccgtctctactaaaaataaaaaaatcagctgggcatggaggcaAGATCGGAAGAGCAC
>chr17_40000251_40000252_40000250_TC
ACGCTCTTCCGATCTgagaatcgcttgaagtggggaggcggaggttaccatgagtcaagatcgcaccactgcactccaacctgggtgacagagcgaaatTCtgtctcaaaacaataaaaaataaaaatgataaattaaattaaaagtgctgctctagtggacacacaaatgatatgaaagcagaaAGATCGGAAGAGCAC
>chr17_40000251_40000252_40000250_-
ACGCTCTTCCGATCTgagaatcgcttgaagtggggaggcggaggttaccatgagtcaagatcgcaccactgcactccaacctgggtgacagagcgaaattgtctcaaaacaataaaaaataaaaatgataaattaaattaaaagtgctgctctagtggacacacaaatgatatgaaagcagaaAGATCGGAAGAGCAC
>chr17_40000459_40000460_rs61485731_C
ACGCTCTTCCGATCTaagaagatcaaatcagccacaacattcctttaagccaaagcctagtccggagaaaggccctcactctcttcaatcctttgaaggCagagagaggtgagaaagttgcagaagaaaagtcagaagctaacagaggttgttttgtgaggttgaaagaaagaagccgtctctgtAGATCGGAAGAGCAC
>chr17_40000459_40000460_rs61485731_T
ACGCTCTTCCGATCTaagaagatcaaatcagccacaacattcctttaagccaaagcctagtccggagaaaggccctcactctcttcaatcctttgaaggTagagagaggtgagaaagttgcagaagaaaagtcagaagctaacagaggttgttttgtgaggttgaaagaaagaagccgtctctgtAGATCGGAAGAGCAC
>chr17_40000768_40000769_rs62065171_C
ACGCTCTTCCGATCTgaagaagatgccacctgggactttcatagctacagaagagaagtcaatccctggcttcaaagcttcgaaggacaggctgactctCgttagggctaatgcagctggcgactttaagttgaagccaatgctcatttaccattccgaaaatcccagggctcttaagaatgatgAGATCGGAAGAGCAC
>chr17_40000768_40000769_rs62065171_G
ACGCTCTTCCGATCTgaagaagatgccacctgggactttcatagctacagaagagaagtcaatccctggcttcaaagcttcgaaggacaggctgactctGgttagggctaatgcagctggcgactttaagttgaagccaatgctcatttaccattccgaaaatcccagggctcttaagaatgatgAGATCGGAAGAGCAC
>chr17_40001667_40001668_rs11870978_G
ACGCTCTTCCGATCTgcacctgtagtcccagctactcgggaggctgagacatgagaatcgcttgaatccgggaggcagaggttgcagtgagccgagatcGtgccaatgcacttcagcctgggtgacagagtgagactctctcaaaaaacaaaaaaagaatattcatgattaggccgggagtggtgAGATCGGAAGAGCAC
>chr17_40001667_40001668_rs11870978_T
ACGCTCTTCCGATCTgcacctgtagtcccagctactcgggaggctgagacatgagaatcgcttgaatccgggaggcagaggttgcagtgagccgagatcTtgccaatgcacttcagcctgggtgacagagtgagactctctcaaaaaacaaaaaaagaatattcatgattaggccgggagtggtgAGATCGGAAGAGCAC
>chr17_40001742_40001743_rs4795415_C
ACGCTCTTCCGATCTgccgagatcgtgccaatgcacttcagcctgggtgacagagtgagactctctcaaaaaacaaaaaaagaatattcatgattaggcCgggagtggtggctgacacctataattccagcactttgggaggctgaggcaagaagatcgcttgagcccaggaggccaagagcagcAGATCGGAAGAGCAC
>chr17_40001742_40001743_rs4795415_T
ACGCTCTTCCGATCTgccgagatcgtgccaatgcacttcagcctgggtgacagagtgagactctctcaaaaaacaaaaaaagaatattcatgattaggcTgggagtggtggctgacacctataattccagcactttgggaggctgaggcaagaagatcgcttgagcccaggaggccaagagcagcAGATCGGAAGAGCAC
>chr17_40001880_40001881_rs9675010_C
ACGCTCTTCCGATCTagatcgcttgagcccaggaggccaagagcagcctgaataacaaagtgagaacccatctgtattaaaaaaatttaaaaattaggcCgagtgcagcggctcacacctgtaactccagcactttgggaggatgaagcgggtggatcacttgaggacaggagttcgagaccagcAGATCGGAAGAGCAC
>chr17_40001880_40001881_rs9675010_T
ACGCTCTTCCGATCTagatcgcttgagcccaggaggccaagagcagcctgaataacaaagtgagaacccatctgtattaaaaaaatttaaaaattaggcTgagtgcagcggctcacacctgtaactccagcactttgggaggatgaagcgggtggatcacttgaggacaggagttcgagaccagcAGATCGGAAGAGCAC
>chr17_40002841_40002842_rs1051411343_T
ACGCTCTTCCGATCTtccacctcctgggtccaagaggttctcccacctcagcctccccagtagctgggactacaggtgcacgccaccacgcccagttaaTttttttctatttttggaagagatggggtttcaccatgttggccaggctggtctcgaactcctgacctcaggtgatccacccgcctAGATCGGAAGAGCAC
>chr17_40002841_40002842_rs1051411343_-
ACGCTCTTCCGATCTtccacctcctgggtccaagaggttctcccacctcagcctccccagtagctgggactacaggtgcacgccaccacgcccagttaattttttctatttttggaagagatggggtttcaccatgttggccaggctggtctcgaactcctgacctcaggtgatccacccgcctAGATCGGAAGAGCAC
>chr17_40003082_40003083_rs60009703_T
ACGCTCTTCCGATCTgaagttctactgtgggtagaacgatgtcaaacagcatcatatgctatagagaaacctttctagaaatggagagtcggccgggcaTggtggctcacacctgtaatgccagcactttgggaggccgaggcgggcagatcacctgaggtcaggagttcgagaccaacctggccAGATCGGAAGAGCAC
>chr17_40003082_40003083_rs60009703_C
ACGCTCTTCCGATCTgaagttctactgtgggtagaacgatgtcaaacagcatcatatgctatagagaaacctttctagaaatggagagtcggccgggcaCggtggctcacacctgtaatgccagcactttgggaggccgaggcgggcagatcacctgaggtcaggagttcgagaccaacctggccAGATCGGAAGAGCAC
>chr17_40003755_40003756_rs57452142_C
ACGCTCTTCCGATCTtgaggcagagtcttgctctgtcacctaggctggagtgcaatggtgcattcttggctcactgcaacctctgcctccggattcaagCgattctcctgcctcagcctcctgagtagctgggactataggcgccagctaccacacccggctaatttttgtacttttagtagagaAGATCGGAAGAGCAC
>chr17_40003755_40003756_rs57452142_T
ACGCTCTTCCGATCTtgaggcagagtcttgctctgtcacctaggctggagtgcaatggtgcattcttggctcactgcaacctctgcctccggattcaagTgattctcctgcctcagcctcctgagtagctgggactataggcgccagctaccacacccggctaatttttgtacttttagtagagaAGATCGGAAGAGCAC
>chr17_40004501_40004502_rs8070454_C
ACGCTCTTCCGATCTgaaccgaacctgcaatatctccgaggtctgcctgtattcataatttccattaaatacaggttttggcctggccttgctctggctCctgatcatactccagccctggtcacaatatttggcatcactaccttcctttaatcttcagctgcctttcggtaaaatgaaactccAGATCGGAAGAGCAC
>chr17_40004501_40004502_rs8070454_T
ACGCTCTTCCGATCTgaaccgaacctgcaatatctccgaggtctgcctgtattcataatttccattaaatacaggttttggcctggccttgctctggctTctgatcatactccagccctggtcacaatatttggcatcactaccttcctttaatcttcagctgcctttcggtaaaatgaaactccAGATCGGAAGAGCAC
>chr17_40005570_40005571_rs6503530_T
ACGCTCTTCCGATCTcatgtagcagtccttctggcccttgacagctttccatgacttcaaaagccaacttttcttgagtgtgtgatccgaagacatacaTatggcaggcacagctgcctgaagccctttccagcctgttcaatgtttgtagctgtaatgagcattcttcctgaggagcccagcctAGATCGGAAGAGCAC
>chr17_40005570_40005571_rs6503530_C
ACGCTCTTCCGATCTcatgtagcagtccttctggcccttgacagctttccatgacttcaaaagccaacttttcttgagtgtgtgatccgaagacatacaCatggcaggcacagctgcctgaagccctttccagcctgttcaatgtttgtagctgtaatgagcattcttcctgaggagcccagcctAGATCGGAAGAGCAC
>chr17_40006230_40006231_rs52815661_C
ACGCTCTTCCGATCTgggattacaggcatgagccaccgcgcccagccaagtgtcactttcatgcttagaaagttcactgtattattttaccttccagCtttgtttgtttgtttgtttgttttgggacggaatctcactctgtcacccaggctggagtgcagtgttgcgatttcggctcaccAGATCGGAAGAGCAC
>chr17_40006230_40006231_rs52815661_CTTTG
ACGCTCTTCCGATCTgggattacaggcatgagccaccgcgcccagccaagtgtcactttcatgcttagaaagttcactgtattattttaccttccagCTTTGtttgtttgtttgtttgtttgttttgggacggaatctcactctgtcacccaggctggagtgcagtgttgcgatttcggctcaccAGATCGGAAGAGCAC
>chr17_40007042_40007043_rs12600856_T
ACGCTCTTCCGATCTctcacgcctgtaatcccagcactttggaaggctgaggcgggaagattgctcgagcccaggagtttgagaccagcctgggcaacaTggcaaaccccctctctataaaaaacacaaaaaaggccaggagcagtggctcacgcctgtaatcccatcactttgggaggccgaggAGATCGGAAGAGCAC
>chr17_40007042_40007043_rs12600856_C
ACGCTCTTCCGATCTctcacgcctgtaatcccagcactttggaaggctgaggcgggaagattgctcgagcccaggagtttgagaccagcctgggcaacaCggcaaaccccctctctataaaaaacacaaaaaaggccaggagcagtggctcacgcctgtaatcccatcactttgggaggccgaggAGATCGGAAGAGCAC
>chr17_40007314_40007315_rs112450567_G
ACGCTCTTCCGATCTgcctatagtcccagctactcaggaagctgaggcaggagaatggcgtgaacctggaaagcggagcttgcagtgagccgagatcacGccactgcattccagcctgggcaacagagtgagactcctactcaaaaaaaaagggcctggtgcagtgggtcatgcctgtaatctcaAGATCGGAAGAGCAC
>chr17_40007314_40007315_rs112450567_A
ACGCTCTTCCGATCTgcctatagtcccagctactcaggaagctgaggcaggagaatggcgtgaacctggaaagcggagcttgcagtgagccgagatcacAccactgcattccagcctgggcaacagagtgagactcctactcaaaaaaaaagggcctggtgcagtgggtcatgcctgtaatctcaAGATCGGAAGAGCAC
>chr17_40007683_40007684_40007683_C
ACGCTCTTCCGATCTaaagatcttgccatagcactccagcctggcgacagagagagactccatctcaaaaaaaaaaaaaattaggcaggcacagtggtgCgcacctgcagtcccagctacttagggaggctaaggtggaaggatcccttgagccctggggggcagaggtttcagtgagccaagatAGATCGGAAGAGCAC
>chr17_40007683_40007684_40007683_T
ACGCTCTTCCGATCTaaagatcttgccatagcactccagcctggcgacagagagagactccatctcaaaaaaaaaaaaaattaggcaggcacagtggtgTgcacctgcagtcccagctacttagggaggctaaggtggaaggatcccttgagccctggggggcagaggtttcagtgagccaagatAGATCGGAAGAGCAC
>chr17_40007772_40007773_40007772_T
ACGCTCTTCCGATCTctgcagtcccagctacttagggaggctaaggtggaaggatcccttgagccctggggggcagaggtttcagtgagccaagattgcTccactgcactccagcctaagtgacagagtgggaccctgtctcaaaaaaaaacaagaataatattgagcttttattcattttattaAGATCGGAAGAGCAC
>chr17_40007772_40007773_40007772_G
ACGCTCTTCCGATCTctgcagtcccagctacttagggaggctaaggtggaaggatcccttgagccctggggggcagaggtttcagtgagccaagattgcGccactgcactccagcctaagtgacagagtgggaccctgtctcaaaaaaaaacaagaataatattgagcttttattcattttattaAGATCGGAAGAGCAC
>chr17_40008217_40008218_rs62065174_G
ACGCTCTTCCGATCTattcaacatgagatttgggtgggcagacagagccaaaccatatcaattttatttatttatttatttatttatttttcgaggacaGggtctcactctgtcatccaggctggactgcagtggggtgattacagctcactgcagcctcaacctccctggcccaagcgatcctcAGATCGGAAGAGCAC
>chr17_40008217_40008218_rs62065174_A
ACGCTCTTCCGATCTattcaacatgagatttgggtgggcagacagagccaaaccatatcaattttatttatttatttatttatttatttttcgaggacaAggtctcactctgtcatccaggctggactgcagtggggtgattacagctcactgcagcctcaacctccctggcccaagcgatcctcAGATCGGAAGAGCAC
>chr17_40008598_40008599_rs4795418_T
ACGCTCTTCCGATCTttcttgtaactggtatattacaggaatgtaatttgctctgttttcgctcaatattgtttttagacctaatcacattgatgcccaTgccaagcactgttctgggcactgagaatacaaattctcagagtcttcactctggacagctttcctctcagagtctttcctctcagAGATCGGAAGAGCAC
>chr17_40008598_40008599_rs4795418_C
ACGCTCTTCCGATCTttcttgtaactggtatattacaggaatgtaatttgctctgttttcgctcaatattgtttttagacctaatcacattgatgcccaCgccaagcactgttctgggcactgagaatacaaattctcagagtcttcactctggacagctttcctctcagagtctttcctctcagAGATCGGAAGAGCAC
>chr17_40009044_40009045_rs62065175_C
ACGCTCTTCCGATCTgggcatggtggctcacgtctgtaatccctgaactttgggacatcaaggcaagtggatcacttgaggtcaggagttcgagactagCctggccaacatggtgaaaccctatctctactaaaaatacaaaaattagccaggcatggtggcaggcacctgtaatcccggctactAGATCGGAAGAGCAC
>chr17_40009044_40009045_rs62065175_A
ACGCTCTTCCGATCTgggcatggtggctcacgtctgtaatccctgaactttgggacatcaaggcaagtggatcacttgaggtcaggagttcgagactagActggccaacatggtgaaaccctatctctactaaaaatacaaaaattagccaggcatggtggcaggcacctgtaatcccggctactAGATCGGAAGAGCAC
>chr17_40009045_40009046_rs55771023_C
ACGCTCTTCCGATCTggcatggtggctcacgtctgtaatccctgaactttgggacatcaaggcaagtggatcacttgaggtcaggagttcgagactagcCtggccaacatggtgaaaccctatctctactaaaaatacaaaaattagccaggcatggtggcaggcacctgtaatcccggctactcAGATCGGAAGAGCAC
>chr17_40009045_40009046_rs55771023_A
ACGCTCTTCCGATCTggcatggtggctcacgtctgtaatccctgaactttgggacatcaaggcaagtggatcacttgaggtcaggagttcgagactagcAtggccaacatggtgaaaccctatctctactaaaaatacaaaaattagccaggcatggtggcaggcacctgtaatcccggctactcAGATCGGAAGAGCAC
>chr17_40009232_40009233_rs7221894_T
ACGCTCTTCCGATCTgaatcacttgaacccaggaggcggaggttgcagtgagctgagatcacaccactgcactccagcctgggtgacagagcaagactcTatctcaaaaaaaaaaaaaaaatcaaaaaattagccaggcatggtagtgcacacctttagtctcagctactcaggaggctgaggtgAGATCGGAAGAGCAC
>chr17_40009232_40009233_rs7221894_C
ACGCTCTTCCGATCTgaatcacttgaacccaggaggcggaggttgcagtgagctgagatcacaccactgcactccagcctgggtgacagagcaagactcCatctcaaaaaaaaaaaaaaaatcaaaaaattagccaggcatggtagtgcacacctttagtctcagctactcaggaggctgaggtgAGATCGGAAGAGCAC
>chr17_40009288_40009289_40009288_T
ACGCTCTTCCGATCTctccagcctgggtgacagagcaagactctatctcaaaaaaaaaaaaaaaatcaaaaaattagccaggcatggtagtgcacacctTtagtctcagctactcaggaggctgaggtgggaggatcacttgaacctgggcagtcaaggctgcagtgagccaagatcatgccactAGATCGGAAGAGCAC
>chr17_40009288_40009289_40009288_C
ACGCTCTTCCGATCTctccagcctgggtgacagagcaagactctatctcaaaaaaaaaaaaaaaatcaaaaaattagccaggcatggtagtgcacacctCtagtctcagctactcaggaggctgaggtgggaggatcacttgaacctgggcagtcaaggctgcagtgagccaagatcatgccactAGATCGGAAGAGCAC
>chr17_40009750_40009751_rs4795419_G
ACGCTCTTCCGATCTttaaaaattttcccctaaccatttaaaagtgtaaaagccggccaggcgccgccatggctcacgcctgtaattccagcactttggGaggctgaggtgggcagatcacttgagatcaacagttcgagaccagcctggccaacatagcaaaaccccatttctactaaaaataaAGATCGGAAGAGCAC
>chr17_40009750_40009751_rs4795419_A
ACGCTCTTCCGATCTttaaaaattttcccctaaccatttaaaagtgtaaaagccggccaggcgccgccatggctcacgcctgtaattccagcactttggAaggctgaggtgggcagatcacttgagatcaacagttcgagaccagcctggccaacatagcaaaaccccatttctactaaaaataaAGATCGGAAGAGCAC
>chr17_40010012_40010013_rs4794823_A
ACGCTCTTCCGATCTtgcagtgagccaacatcatgccactgcactccagcctgggtgacagagtgagacttcgtctcaacgaaaaaaaaaaagtgtaaaAgccattcctaattcagtgtacatcagtgtacatactcaggtctgcgtactcctgctctgaggcatacctgagaagtagagttgctAGATCGGAAGAGCAC
>chr17_40010012_40010013_rs4794823_T
ACGCTCTTCCGATCTtgcagtgagccaacatcatgccactgcactccagcctgggtgacagagtgagacttcgtctcaacgaaaaaaaaaaagtgtaaaTgccattcctaattcagtgtacatcagtgtacatactcaggtctgcgtactcctgctctgaggcatacctgagaagtagagttgctAGATCGGAAGAGCAC
>chr17_40010626_40010627_rs111196527_T
ACGCTCTTCCGATCTcagcaggggcttggcaagatgatctaactgcaaatcctacctggctcagccaccagctagttctgtgatcttgaacaagtttttTcacttctctgaggccatcccttggctacaacacaccagttggttgacaggatgaaatgacgaaagtgccttacacctgtaatcccAGATCGGAAGAGCAC
>chr17_40010626_40010627_rs111196527_C
ACGCTCTTCCGATCTcagcaggggcttggcaagatgatctaactgcaaatcctacctggctcagccaccagctagttctgtgatcttgaacaagtttttCcacttctctgaggccatcccttggctacaacacaccagttggttgacaggatgaaatgacgaaagtgccttacacctgtaatcccAGATCGGAAGAGCAC
>chr17_40011260_40011261_rs62065177_A
ACGCTCTTCCGATCTggggcagggctcgggacctgcagcccgccatgcctgagcctcccctccatgggctcctgtgcggcccgagcctccccgacgagcAccaccccctgctccacagcgcccagtcccatcgaccacgcaagggctgagaagtgcgggcgcacggcaccgggactggcaggcagAGATCGGAAGAGCAC
>chr17_40011260_40011261_rs62065177_G
ACGCTCTTCCGATCTggggcagggctcgggacctgcagcccgccatgcctgagcctcccctccatgggctcctgtgcggcccgagcctccccgacgagcGccaccccctgctccacagcgcccagtcccatcgaccacgcaagggctgagaagtgcgggcgcacggcaccgggactggcaggcagAGATCGGAAGAGCAC
>chr17_40011374_40011375_rs7406427_A
ACGCTCTTCCGATCTatcgaccacgcaagggctgagaagtgcgggcgcacggcaccgggactggcaggcagctacccctgcagccctggtgcggaatccActgggtgaagccagctgggctcctgagtctggtggagacttggagaacctttatgtctagctcagggatcgtaaatacaccaatcAGATCGGAAGAGCAC
>chr17_40011374_40011375_rs7406427_G
ACGCTCTTCCGATCTatcgaccacgcaagggctgagaagtgcgggcgcacggcaccgggactggcaggcagctacccctgcagccctggtgcggaatccGctgggtgaagccagctgggctcctgagtctggtggagacttggagaacctttatgtctagctcagggatcgtaaatacaccaatcAGATCGGAAGAGCAC
>chr17_40011974_40011975_rs113765207_C
ACGCTCTTCCGATCTgtgctcagtgggggtgctttttgagccaggatgagccaggaaaaggactttcacaaggtaatgtcatcaattaaggcaaggaccCgccatttacacctcttttgtggtggaatgtcatcagttaagttggggcagggcatattcacttcttttgtgattcttcagttactAGATCGGAAGAGCAC
>chr17_40011974_40011975_rs113765207_T
ACGCTCTTCCGATCTgtgctcagtgggggtgctttttgagccaggatgagccaggaaaaggactttcacaaggtaatgtcatcaattaaggcaaggaccTgccatttacacctcttttgtggtggaatgtcatcagttaagttggggcagggcatattcacttcttttgtgattcttcagttactAGATCGGAAGAGCAC
>chr17_40012462_40012463_rs7208815_C
ACGCTCTTCCGATCTtttgttcttttgctgtttgcgataaatcttgctactgctcgctttttgggtccacactgcttttatgagctgtaacactcaccaCgaaggtctgcagcttcactcctgaagccactaagaccacgagcccaccgggaggaatgaacaactccggccgcgctgccttaagaAGATCGGAAGAGCAC
>chr17_40012462_40012463_rs7208815_T
ACGCTCTTCCGATCTtttgttcttttgctgtttgcgataaatcttgctactgctcgctttttgggtccacactgcttttatgagctgtaacactcaccaTgaaggtctgcagcttcactcctgaagccactaagaccacgagcccaccgggaggaatgaacaactccggccgcgctgccttaagaAGATCGGAAGAGCAC
>chr17_40012656_40012657_rs7209755_A
ACGCTCTTCCGATCTtgcagcttcactcctcagccagcgagaccacgaacccaccagaaggaagaaactgcgaacacatctgaacatcagaaggaacaaActccagatgcaccaccttaagagctgtaacactcactgcgagggtccgcggcttccttcttgaagtcagtgagaccaagcactcaAGATCGGAAGAGCAC
>chr17_40012656_40012657_rs7209755_C
ACGCTCTTCCGATCTtgcagcttcactcctcagccagcgagaccacgaacccaccagaaggaagaaactgcgaacacatctgaacatcagaaggaacaaCctccagatgcaccaccttaagagctgtaacactcactgcgagggtccgcggcttccttcttgaagtcagtgagaccaagcactcaAGATCGGAAGAGCAC
>chr17_40012842_40012843_rs7214085_T
ACGCTCTTCCGATCTgcccaggagtttgagatcagcctgggcaacatgatgaaatgccctctctgcaaaaaaaaaaaaattacaaaaattggcggagcaTggtggtccgtgcctgtggtcccagctacgcgggaggctaaagtgggaggatcgcttgagcctgggaggtgaagactgcagtgagcAGATCGGAAGAGCAC
>chr17_40012842_40012843_rs7214085_C
ACGCTCTTCCGATCTgcccaggagtttgagatcagcctgggcaacatgatgaaatgccctctctgcaaaaaaaaaaaaattacaaaaattggcggagcaCggtggtccgtgcctgtggtcccagctacgcgggaggctaaagtgggaggatcgcttgagcctgggaggtgaagactgcagtgagcAGATCGGAAGAGCAC
>chr17_40013020_40013021_rs62065179_C
ACGCTCTTCCGATCTtaccacagccctctaggctgggggacagactgagaccctgtttcccctccgcaaaaaaattgacaaaagtgtaataagaggtgcCtgatatggctaggcgcagtggctcatgcctgtaatcccagcactttgggaagccgaggcgggcgggtcacctaaggtcaggagtgAGATCGGAAGAGCAC
>chr17_40013020_40013021_rs62065179_G
ACGCTCTTCCGATCTtaccacagccctctaggctgggggacagactgagaccctgtttcccctccgcaaaaaaattgacaaaagtgtaataagaggtgcGtgatatggctaggcgcagtggctcatgcctgtaatcccagcactttgggaagccgaggcgggcgggtcacctaaggtcaggagtgAGATCGGAAGAGCAC
>chr17_40013461_40013462_rs3760210_G
ACGCTCTTCCGATCTgttgccaggcaacatgtttaagaatgtggagctcctgccttccatggtcctgttaaaaacccaccctcaaggccaggtgcagtgGctcatgcctataatcccagcactttgggaggccgaggcgggtggatcacctgaggtcaggagttcgagaccagcctgaccaccaaAGATCGGAAGAGCAC
>chr17_40013461_40013462_rs3760210_A
ACGCTCTTCCGATCTgttgccaggcaacatgtttaagaatgtggagctcctgccttccatggtcctgttaaaaacccaccctcaaggccaggtgcagtgActcatgcctataatcccagcactttgggaggccgaggcgggtggatcacctgaggtcaggagttcgagaccagcctgaccaccaaAGATCGGAAGAGCAC
>chr17_40015415_40015416_rs2227322_C
ACGCTCTTCCGATCTataaatcctgggaagttattactaagccttagtcgtggccccaggtaatttcctcccaggcctccatggggttatgtataaaggCccccctagagctgggccccaaaacagcccggagcctgcagcccagccccacccagacccatggctggacctgccacccagagcccAGATCGGAAGAGCAC
>chr17_40015415_40015416_rs2227322_G
ACGCTCTTCCGATCTataaatcctgggaagttattactaagccttagtcgtggccccaggtaatttcctcccaggcctccatggggttatgtataaaggGccccctagagctgggccccaaaacagcccggagcctgcagcccagccccacccagacccatggctggacctgccacccagagcccAGATCGGAAGAGCAC
>chr17_40017649_40017650_rs1042658_C
ACGCTCTTCCGATCTgggacacctgccctgcccccacgagggtcaggactgtgactctttttagggccaggcaggtgcctggacatttgccttgctggaCggggactggggatgtgggagggagcagacaggaggaatcatgtcaggcctgtgtgtgaaaggaagctccactgtcaccctccaccAGATCGGAAGAGCAC
>chr17_40017649_40017650_rs1042658_T
ACGCTCTTCCGATCTgggacacctgccctgcccccacgagggtcaggactgtgactctttttagggccaggcaggtgcctggacatttgccttgctggaTggggactggggatgtgggagggagcagacaggaggaatcatgtcaggcctgtgtgtgaaaggaagctccactgtcaccctccaccAGATCGGAAGAGCAC
>chr17_40018602_40018603_rs2227336_T
ACGCTCTTCCGATCTatctgcccaaaccttctcctcctcagctcctcagtccctcccacctcccctgcccgtggctcctcggaaagcagggtcagaagtTcccactgccagctcggagtcatccatctaggggctcagagatgtgtgaggcaggcaaggaagggttaaagaaaggtccggcccctAGATCGGAAGAGCAC
>chr17_40018602_40018603_rs2227336_G
ACGCTCTTCCGATCTatctgcccaaaccttctcctcctcagctcctcagtccctcccacctcccctgcccgtggctcctcggaaagcagggtcagaagtGcccactgccagctcggagtcatccatctaggggctcagagatgtgtgaggcaggcaaggaagggttaaagaaaggtccggcccctAGATCGGAAGAGCAC
>chr17_40019173_40019174_rs386513083_C
ACGCTCTTCCGATCTacacacagtcacaaagggagccacgaggagctttatttatacatgaacgaaggtagatttccctcacatattacaaaatacacaCaaacacacacacacacacacacacacacacatacacactttgcatctagaaagttcctcagaggtaagactactcctgggctgggAGATCGGAAGAGCAC
>chr17_40019173_40019174_rs386513083_T
ACGCTCTTCCGATCTacacacagtcacaaagggagccacgaggagctttatttatacatgaacgaaggtagatttccctcacatattacaaaatacacaTaaacacacacacacacacacacacacacacatacacactttgcatctagaaagttcctcagaggtaagactactcctgggctgggAGATCGGAAGAGCAC
>chr17_40019300_40019301_rs3185878_C
ACGCTCTTCCGATCTcatctagaaagttcctcagaggtaagactactcctgggctggggcgggcgcacacaggggtgaccactgggcttgtggtccaggCtgctcactctcctcaggtgccagcagatggagaggaaattttgaaagaagaaaccgggagacatcctggaggtcaggagtcaggaAGATCGGAAGAGCAC
>chr17_40019300_40019301_rs3185878_T
ACGCTCTTCCGATCTcatctagaaagttcctcagaggtaagactactcctgggctggggcgggcgcacacaggggtgaccactgggcttgtggtccaggTtgctcactctcctcaggtgccagcagatggagaggaaattttgaaagaagaaaccgggagacatcctggaggtcaggagtcaggaAGATCGGAAGAGCAC
>chr17_40019308_40019309_rs3185871_T
ACGCTCTTCCGATCTaagttcctcagaggtaagactactcctgggctggggcgggcgcacacaggggtgaccactgggcttgtggtccaggctgctcacTctcctcaggtgccagcagatggagaggaaattttgaaagaagaaaccgggagacatcctggaggtcaggagtcaggagcggggaaAGATCGGAAGAGCAC
>chr17_40019308_40019309_rs3185871_A
ACGCTCTTCCGATCTaagttcctcagaggtaagactactcctgggctggggcgggcgcacacaggggtgaccactgggcttgtggtccaggctgctcacActcctcaggtgccagcagatggagaggaaattttgaaagaagaaaccgggagacatcctggaggtcaggagtcaggagcggggaaAGATCGGAAGAGCAC
>chr17_40021029_40021030_rs58294201_T
ACGCTCTTCCGATCTcgcctgtagtcccagagactcaggaggctgagacaggaaaattgcttaaacccaggaggcggaggttgcagtaagctgagatcgTgcgactgcactccagcctgggcaacagagggagactccaactcaaacaaacaaacaaacaaacaaacaaaaaacaaaacaaaaaaAGATCGGAAGAGCAC
>chr17_40021029_40021030_rs58294201_C
ACGCTCTTCCGATCTcgcctgtagtcccagagactcaggaggctgagacaggaaaattgcttaaacccaggaggcggaggttgcagtaagctgagatcgCgcgactgcactccagcctgggcaacagagggagactccaactcaaacaaacaaacaaacaaacaaacaaaaaacaaaacaaaaaaAGATCGGAAGAGCAC
>chr17_40022374_40022375_rs3213762_A
ACGCTCTTCCGATCTagggcaggggccacaactgcttccctttgcctggggaatccttaggaaatgctgtaacaaaccggtgaacaagtgaagccggcgAgggcagctggggggcctacctcaatgtcttcgcggtgtctcttcttctggcgggtggacgcctgtcccttgtgggaggagtaggaAGATCGGAAGAGCAC
>chr17_40022374_40022375_rs3213762_G
ACGCTCTTCCGATCTagggcaggggccacaactgcttccctttgcctggggaatccttaggaaatgctgtaacaaaccggtgaacaagtgaagccggcgGgggcagctggggggcctacctcaatgtcttcgcggtgtctcttcttctggcgggtggacgcctgtcccttgtgggaggagtaggaAGATCGGAAGAGCAC
>chr17_40023037_40023038_rs4794824_G
ACGCTCTTCCGATCTtcaggctgaatcccagtctctggccagagctccccaaggaggcaactctgaggcgaggcattccggggaggccacctggctcacGgcagcctctcagggaagcctggcagaccaggccaggtgtggggagccaggggacaggacccatgtcggcccacagccactccagcAGATCGGAAGAGCAC
>chr17_40023037_40023038_rs4794824_A
ACGCTCTTCCGATCTtcaggctgaatcccagtctctggccagagctccccaaggaggcaactctgaggcgaggcattccggggaggccacctggctcacAgcagcctctcagggaagcctggcagaccaggccaggtgtggggagccaggggacaggacccatgtcggcccacagccactccagcAGATCGGAAGAGCAC
>chr17_40025976_40025977_40025976_G
ACGCTCTTCCGATCTctagaacttgagtctctgcgggcagaccctgtttagggtctgcatttctgacaacacagcaggtgctggcatataaacgcttctGccacagagacacagtacatgtttgctgagtcagatgagtgaatgcatgaataggaaagtgagtgagtgatcaagtagcgtgtttgAGATCGGAAGAGCAC
>chr17_40025976_40025977_40025976_T
ACGCTCTTCCGATCTctagaacttgagtctctgcgggcagaccctgtttagggtctgcatttctgacaacacagcaggtgctggcatataaacgcttctTccacagagacacagtacatgtttgctgagtcagatgagtgaatgcatgaataggaaagtgagtgagtgatcaagtagcgtgtttgAGATCGGAAGAGCAC
>chr17_40026837_40026838_40026837_G
ACGCTCTTCCGATCTgtgtgcagagaagtcagcacaggggagcaaggaacgggctcagggagcgggtcttgaccctgcccccaccgccacccttggagtGggcgcccgggccactgacactagcttcatctccgaggagttgttgagcagggccaccagggactccactttggtggagtcggggcAGATCGGAAGAGCAC
>chr17_40026837_40026838_40026837_T
ACGCTCTTCCGATCTgtgtgcagagaagtcagcacaggggagcaaggaacgggctcagggagcgggtcttgaccctgcccccaccgccacccttggagtTggcgcccgggccactgacactagcttcatctccgaggagttgttgagcagggccaccagggactccactttggtggagtcggggcAGATCGGAAGAGCAC
>chr17_40028327_40028328_rs6503533_C
ACGCTCTTCCGATCTgctgggattacaggtgcccgccaccacacccggctaattttttgtatttttagtagagacagggtttcaccaagttggccaggcCggtcttgaactcctgacctcaggtgatccgcccaccttggcctccctaagtgctaggattacaggcgtgagccaccgcacccggcAGATCGGAAGAGCAC
>chr17_40028327_40028328_rs6503533_T
ACGCTCTTCCGATCTgctgggattacaggtgcccgccaccacacccggctaattttttgtatttttagtagagacagggtttcaccaagttggccaggcTggtcttgaactcctgacctcaggtgatccgcccaccttggcctccctaagtgctaggattacaggcgtgagccaccgcacccggcAGATCGGAAGAGCAC
>chr17_40030248_40030249_40030248_C
ACGCTCTTCCGATCTttgtatttttagtagagacggggtttcaccatgttctactggtctcaaactcctgacctcaggtgatccacccaccttggcttcCcaaagtcctgggattacaggtgagccagcacacctggcaatttatcattagtcttttttttttttgagacagagtctcgctctgtAGATCGGAAGAGCAC
>chr17_40030248_40030249_40030248_A
ACGCTCTTCCGATCTttgtatttttagtagagacggggtttcaccatgttctactggtctcaaactcctgacctcaggtgatccacccaccttggcttcAcaaagtcctgggattacaggtgagccagcacacctggcaatttatcattagtcttttttttttttgagacagagtctcgctctgtAGATCGGAAGAGCAC
>chr17_40030572_40030573_40030572_T
ACGCTCTTCCGATCTgtttcaccacgttggccaggctggtctcaaactcctgacctcgtgatccacccgccttggcctcccaaatgctgggattacaggTgtgagccaccgcagccggcctatcattagtcttaaatgctctgaaagcacatttaagattaaaggaagattcaggatttttatttAGATCGGAAGAGCAC
>chr17_40030572_40030573_40030572_C
ACGCTCTTCCGATCTgtttcaccacgttggccaggctggtctcaaactcctgacctcgtgatccacccgccttggcctcccaaatgctgggattacaggCgtgagccaccgcagccggcctatcattagtcttaaatgctctgaaagcacatttaagattaaaggaagattcaggatttttatttAGATCGGAAGAGCAC
>chr17_40032166_40032167_40032166_C
ACGCTCTTCCGATCTctgtggaatctagggggtgaggcagggggaaaaacaggaagatccatttcttttctctttcatctacccctgaaggcatcccccCgaacccctgctccaggaagagagacaggaacactcctaccctgggagtgagagcacacttagtgctaaatgagaaagccaataggAGATCGGAAGAGCAC
>chr17_40032166_40032167_40032166_T
ACGCTCTTCCGATCTctgtggaatctagggggtgaggcagggggaaaaacaggaagatccatttcttttctctttcatctacccctgaaggcatcccccTgaacccctgctccaggaagagagacaggaacactcctaccctgggagtgagagcacacttagtgctaaatgagaaagccaataggAGATCGGAAGAGCAC
>chr17_40032591_40032592_rs7502514_A
ACGCTCTTCCGATCTatcaatgggaacttgcactggaatacctggcaggctgggcccagtgcccgcagggaggaacacagggcaaaggtccagggtgccActggtcttgctaagaaccattcctagactggctctgcccctcccacgtccccagtaccttgaggaaagtgaaagctgtccacttgAGATCGGAAGAGCAC
>chr17_40032591_40032592_rs7502514_G
ACGCTCTTCCGATCTatcaatgggaacttgcactggaatacctggcaggctgggcccagtgcccgcagggaggaacacagggcaaaggtccagggtgccGctggtcttgctaagaaccattcctagactggctctgcccctcccacgtccccagtaccttgaggaaagtgaaagctgtccacttgAGATCGGAAGAGCAC
>chr17_40032796_40032797_40032796_G
ACGCTCTTCCGATCTcacgaagcaagctttccagatctccaggacaaaaagtggggtggggatatgctgtgggaagagccaaggatgaggcctaagaggGtgcccataccccgtcacccttctgtggactctgaggatttggctgggtcagagactgcatggcagagtcactgctcagctatgtgAGATCGGAAGAGCAC
>chr17_40032796_40032797_40032796_A
ACGCTCTTCCGATCTcacgaagcaagctttccagatctccaggacaaaaagtggggtggggatatgctgtgggaagagccaaggatgaggcctaagaggAtgcccataccccgtcacccttctgtggactctgaggatttggctgggtcagagactgcatggcagagtcactgctcagctatgtgAGATCGGAAGAGCAC
>chr17_40032802_40032803_rs386589754_A
ACGCTCTTCCGATCTgcaagctttccagatctccaggacaaaaagtggggtggggatatgctgtgggaagagccaaggatgaggcctaagagggtgcccAtaccccgtcacccttctgtggactctgaggatttggctgggtcagagactgcatggcagagtcactgctcagctatgtgctgagaAGATCGGAAGAGCAC
>chr17_40032802_40032803_rs386589754_G
ACGCTCTTCCGATCTgcaagctttccagatctccaggacaaaaagtggggtggggatatgctgtgggaagagccaaggatgaggcctaagagggtgcccGtaccccgtcacccttctgtggactctgaggatttggctgggtcagagactgcatggcagagtcactgctcagctatgtgctgagaAGATCGGAAGAGCAC
>chr17_40033540_40033541_rs11078934_T
ACGCTCTTCCGATCTgctggcagagggaaggaagtacagaaacatgatgggaaacaggagagaaggagcacctggccctgaactcctcgattttggcacTccctccggcacacgaaaccacacaggaaggcttcccctgaggacaacagggagggaggggcctgagggcagcatgcactgtttccAGATCGGAAGAGCAC
>chr17_40033540_40033541_rs11078934_C
ACGCTCTTCCGATCTgctggcagagggaaggaagtacagaaacatgatgggaaacaggagagaaggagcacctggccctgaactcctcgattttggcacCccctccggcacacgaaaccacacaggaaggcttcccctgaggacaacagggagggaggggcctgagggcagcatgcactgtttccAGATCGGAAGAGCAC
>chr17_40036380_40036381_40036380_C
ACGCTCTTCCGATCTcagtgtcactgtgcactgccctgttcctgcctctgtcagacttactgcaaatggtatcagcataagcccatcaagaagatgattCtggggatgctcaaaggctccatgtttcaggccgagcatggtggctcatgcctgtaatcccaaaactttgggaggccgaggcgggcAGATCGGAAGAGCAC
>chr17_40036380_40036381_40036380_T
ACGCTCTTCCGATCTcagtgtcactgtgcactgccctgttcctgcctctgtcagacttactgcaaatggtatcagcataagcccatcaagaagatgattTtggggatgctcaaaggctccatgtttcaggccgagcatggtggctcatgcctgtaatcccaaaactttgggaggccgaggcgggcAGATCGGAAGAGCAC
>chr17_40038488_40038489_40038488_G
ACGCTCTTCCGATCTctccaaagatttaagaagaaagctgtcggccgggtgcagtcgctcacgcctgtaatcccagaactttgggaggccaaggagggtGgatcacggggtcaagagatcaagaccatcctggccaacatggtgaaaccccgtctctgctaaaaatacaaaaactagccgggcgtAGATCGGAAGAGCAC
>chr17_40038488_40038489_40038488_A
ACGCTCTTCCGATCTctccaaagatttaagaagaaagctgtcggccgggtgcagtcgctcacgcctgtaatcccagaactttgggaggccaaggagggtAgatcacggggtcaagagatcaagaccatcctggccaacatggtgaaaccccgtctctgctaaaaatacaaaaactagccgggcgtAGATCGGAAGAGCAC
>chr17_40038546_40038547_40038546_G
ACGCTCTTCCGATCTcagaactttgggaggccaaggagggtggatcacggggtcaagagatcaagaccatcctggccaacatggtgaaaccccgtctctGctaaaaatacaaaaactagccgggcgtggtggcgcatgcctgtaatcccagctactcaggaggctgaggcaggagaatcgcttgaAGATCGGAAGAGCAC
>chr17_40038546_40038547_40038546_A
ACGCTCTTCCGATCTcagaactttgggaggccaaggagggtggatcacggggtcaagagatcaagaccatcctggccaacatggtgaaaccccgtctctActaaaaatacaaaaactagccgggcgtggtggcgcatgcctgtaatcccagctactcaggaggctgaggcaggagaatcgcttgaAGATCGGAAGAGCAC
>chr17_40040704_40040705_40040704_C
ACGCTCTTCCGATCTttttcttttttttttttgagacagattctcactctgttgcccaggctggagtgcagtagcgcgatctcggctcactgcaacctcCacctcccaggttcaagcaattctcctgcctcagccacctgagtagctgggattacaggcatgcaccaccacatccagcttattttAGATCGGAAGAGCAC
>chr17_40040704_40040705_40040704_T
ACGCTCTTCCGATCTttttcttttttttttttgagacagattctcactctgttgcccaggctggagtgcagtagcgcgatctcggctcactgcaacctcTacctcccaggttcaagcaattctcctgcctcagccacctgagtagctgggattacaggcatgcaccaccacatccagcttattttAGATCGGAAGAGCAC
>chr17_45630254_45630255_45630254_G
ACGCTCTTCCGATCTaattatagcagctgttcttcatatggcctagtgtctaatgcctttgctctcctgatcattttttgaattttttcagtttgccccGgtctcagagtgtgggatccagcactgcccatataacgttcccaggatgttctgactgatgtagagtaagcctggtatcacccatgAGATCGGAAGAGCAC
>chr17_45630254_45630255_45630254_T
ACGCTCTTCCGATCTaattatagcagctgttcttcatatggcctagtgtctaatgcctttgctctcctgatcattttttgaattttttcagtttgccccTgtctcagagtgtgggatccagcactgcccatataacgttcccaggatgttctgactgatgtagagtaagcctggtatcacccatgAGATCGGAAGAGCAC
>chr17_45630585_45630586_45630585_C
ACGCTCTTCCGATCTtcacctaagctggagtgcagtggcaccatctcagctcactgcaactgctgcctcccgggttcaagcaattcttttacctcagccCccccagtagctgggatcacaggtacgcgtcaccacgcctggctaatttttgtatttttagtagagatggggttttgccaagttggAGATCGGAAGAGCAC
>chr17_45630585_45630586_45630585_T
ACGCTCTTCCGATCTtcacctaagctggagtgcagtggcaccatctcagctcactgcaactgctgcctcccgggttcaagcaattcttttacctcagccTccccagtagctgggatcacaggtacgcgtcaccacgcctggctaatttttgtatttttagtagagatggggttttgccaagttggAGATCGGAAGAGCAC
>chr17_45630589_45630590_45630589_C
ACGCTCTTCCGATCTctaagctggagtgcagtggcaccatctcagctcactgcaactgctgcctcccgggttcaagcaattcttttacctcagccccccCagtagctgggatcacaggtacgcgtcaccacgcctggctaatttttgtatttttagtagagatggggttttgccaagttggcctgAGATCGGAAGAGCAC
>chr17_45630589_45630590_45630589_A
ACGCTCTTCCGATCTctaagctggagtgcagtggcaccatctcagctcactgcaactgctgcctcccgggttcaagcaattcttttacctcagccccccAagtagctgggatcacaggtacgcgtcaccacgcctggctaatttttgtatttttagtagagatggggttttgccaagttggcctgAGATCGGAAGAGCAC
>chr17_45632501_45632502_45632501_T
ACGCTCTTCCGATCTcctagaatgcttttattatactaaactttacatgttttaaaaaacaatgttttggccaggggcagtgtctcacgcctataatccTagcactttgggaggctaaggcaggcagatcacctgaggtcaggagttcgagaccagcctgaccaatatggtgaaacctcgtctctAGATCGGAAGAGCAC
>chr17_45632501_45632502_45632501_G
ACGCTCTTCCGATCTcctagaatgcttttattatactaaactttacatgttttaaaaaacaatgttttggccaggggcagtgtctcacgcctataatccGagcactttgggaggctaaggcaggcagatcacctgaggtcaggagttcgagaccagcctgaccaatatggtgaaacctcgtctctAGATCGGAAGAGCAC
>chr17_45632527_45632528_45632527_A
ACGCTCTTCCGATCTtttacatgttttaaaaaacaatgttttggccaggggcagtgtctcacgcctataatcctagcactttgggaggctaaggcaggcAgatcacctgaggtcaggagttcgagaccagcctgaccaatatggtgaaacctcgtctctactaaaaatacaaaaataagcagggtAGATCGGAAGAGCAC
>chr17_45632527_45632528_45632527_G
ACGCTCTTCCGATCTtttacatgttttaaaaaacaatgttttggccaggggcagtgtctcacgcctataatcctagcactttgggaggctaaggcaggcGgatcacctgaggtcaggagttcgagaccagcctgaccaatatggtgaaacctcgtctctactaaaaatacaaaaataagcagggtAGATCGGAAGAGCAC
>chr17_45632761_45632762_45632761_T
ACGCTCTTCCGATCTgaggtggaggttgcagtgagccgaggtcacgccactgcattccagcctgggctgcagcaagactccatctcaaaataaataaatTaattaattaaaaaaaagtttttttccctgacgtggaaattaagtgattagaaaacgagactaactttttcaggatatattcttgtAGATCGGAAGAGCAC
>chr17_45632761_45632762_45632761_A
ACGCTCTTCCGATCTgaggtggaggttgcagtgagccgaggtcacgccactgcattccagcctgggctgcagcaagactccatctcaaaataaataaatAaattaattaaaaaaaagtttttttccctgacgtggaaattaagtgattagaaaacgagactaactttttcaggatatattcttgtAGATCGGAAGAGCAC
>chr17_45633005_45633006_45633005_G
ACGCTCTTCCGATCTgatgatgtatccttccgtatcgattgcctttgtgaagtcacacacataagcagggagaagtcgtgaagatacataaacagctgcGttttccaggctcagatcactaacatgctcgtgatttctttctaggtctgatttttatggttgacagtaatgacagagagcagattAGATCGGAAGAGCAC
>chr17_45633005_45633006_45633005_A
ACGCTCTTCCGATCTgatgatgtatccttccgtatcgattgcctttgtgaagtcacacacataagcagggagaagtcgtgaagatacataaacagctgcAttttccaggctcagatcactaacatgctcgtgatttctttctaggtctgatttttatggttgacagtaatgacagagagcagattAGATCGGAAGAGCAC
>chr17_45633018_45633019_45633018_A
ACGCTCTTCCGATCTtccgtatcgattgcctttgtgaagtcacacacataagcagggagaagtcgtgaagatacataaacagctgcgttttccaggctcAgatcactaacatgctcgtgatttctttctaggtctgatttttatggttgacagtaatgacagagagcagattgatgaggcctgggAGATCGGAAGAGCAC
>chr17_45633018_45633019_45633018_C
ACGCTCTTCCGATCTtccgtatcgattgcctttgtgaagtcacacacataagcagggagaagtcgtgaagatacataaacagctgcgttttccaggctcCgatcactaacatgctcgtgatttctttctaggtctgatttttatggttgacagtaatgacagagagcagattgatgaggcctgggAGATCGGAAGAGCAC
>chr17_45633946_45633947_45633946_C
ACGCTCTTCCGATCTagctggatgtggtagcatgcacctgtggtcccagctattcaggaggctgaggtgggaggatcacttaagcctggaagttcggggCtgcagtgagatgagattattccattacgctccatcctgggctacagagtaaaataaataataatacgtgtcaaatggtttttaagAGATCGGAAGAGCAC
>chr17_45633946_45633947_45633946_T
ACGCTCTTCCGATCTagctggatgtggtagcatgcacctgtggtcccagctattcaggaggctgaggtgggaggatcacttaagcctggaagttcggggTtgcagtgagatgagattattccattacgctccatcctgggctacagagtaaaataaataataatacgtgtcaaatggtttttaagAGATCGGAAGAGCAC
>chr17_45634173_45634174_45634173_G
ACGCTCTTCCGATCTgaatgcctctctgatgagatgacatctgagcggagaccagaaggctgggaggaagggagccacacgattctaggaacagcatggGagccagtgcagctggaacagaatgagcaggggagagagagaggagatgagattgaatcatatagggcctgttttggaggaggaaaAGATCGGAAGAGCAC
>chr17_45634173_45634174_45634173_C
ACGCTCTTCCGATCTgaatgcctctctgatgagatgacatctgagcggagaccagaaggctgggaggaagggagccacacgattctaggaacagcatggCagccagtgcagctggaacagaatgagcaggggagagagagaggagatgagattgaatcatatagggcctgttttggaggaggaaaAGATCGGAAGAGCAC
>chr17_45634971_45634972_45634971_C
ACGCTCTTCCGATCTatttttttgtagagctgagatcttgctatgttgcccaggctggtctcaaacacctgtgctcaagctgtcctcccacctcagcccCgcaaagtgctgggattataggtataagctaccgtgcttggtgcctctgttgttttcaatgataaaaacagaatgttctcatggtaAGATCGGAAGAGCAC
>chr17_45634971_45634972_45634971_T
ACGCTCTTCCGATCTatttttttgtagagctgagatcttgctatgttgcccaggctggtctcaaacacctgtgctcaagctgtcctcccacctcagcccTgcaaagtgctgggattataggtataagctaccgtgcttggtgcctctgttgttttcaatgataaaaacagaatgttctcatggtaAGATCGGAAGAGCAC
>chr17_45635098_45635099_45635098_G
ACGCTCTTCCGATCTcctctgttgttttcaatgataaaaacagaatgttctcatggtataaatacgcatacagttgagaatattcaagtgaaatattctGgtgctactattcattgttaaatttattctttctctttccagaggtccaactttctctgcctgtgtaaacaattgtatgattatgtAGATCGGAAGAGCAC
>chr17_45635098_45635099_45635098_A
ACGCTCTTCCGATCTcctctgttgttttcaatgataaaaacagaatgttctcatggtataaatacgcatacagttgagaatattcaagtgaaatattctAgtgctactattcattgttaaatttattctttctctttccagaggtccaactttctctgcctgtgtaaacaattgtatgattatgtAGATCGGAAGAGCAC
>chr17_45635291_45635292_45635291_T
ACGCTCTTCCGATCTagtccttccatatcagtacatctacagctactttaattaattaattaatttatttatttatttattgagatggagtttcactctTgttgtccaggctggagtgcaatggcgctaccttggctcaccgcaacttccgcctcctgggctcaagcaattctcctgcctcagccAGATCGGAAGAGCAC
>chr17_45635291_45635292_45635291_C
ACGCTCTTCCGATCTagtccttccatatcagtacatctacagctactttaattaattaattaatttatttatttatttattgagatggagtttcactctCgttgtccaggctggagtgcaatggcgctaccttggctcaccgcaacttccgcctcctgggctcaagcaattctcctgcctcagccAGATCGGAAGAGCAC
>chr17_45636559_45636560_45636559_A
ACGCTCTTCCGATCTccacatcagctagcctctgctgtgtgcacgtgtacgtgtgtgctgggagtggaggcagctttctcacagtgccttatccatgccAtaagaaaagcagtgttacattttaagaaacccagtgttaagttttaaacaccaccttccatttcagtagctttgatgatcattttAGATCGGAAGAGCAC
>chr17_45636559_45636560_45636559_G
ACGCTCTTCCGATCTccacatcagctagcctctgctgtgtgcacgtgtacgtgtgtgctgggagtggaggcagctttctcacagtgccttatccatgccGtaagaaaagcagtgttacattttaagaaacccagtgttaagttttaaacaccaccttccatttcagtagctttgatgatcattttAGATCGGAAGAGCAC
>chr17_45637307_45637308_45637307_A
ACGCTCTTCCGATCTttaagcaaatgatcctcaggaaagaaaaggtatttgcttattgcaggtgcaaagaggctcagattggaacttttccctgaaactAtattgtagcccagagttcctgatgtaagacgctttatttaaagacatccgtgagctttttcactggcatatcaatacttcataacAGATCGGAAGAGCAC
>chr17_45637307_45637308_45637307_T
ACGCTCTTCCGATCTttaagcaaatgatcctcaggaaagaaaaggtatttgcttattgcaggtgcaaagaggctcagattggaacttttccctgaaactTtattgtagcccagagttcctgatgtaagacgctttatttaaagacatccgtgagctttttcactggcatatcaatacttcataacAGATCGGAAGAGCAC
>chr17_45637484_45637485_45637484_G
ACGCTCTTCCGATCTaggtatccagccttttccttatgctagttccttcccttatttgccagatggggaccctgtggggaggtgacccagtgtgaggccGaagctctttcccagagccccacaggccagtggagggtcgtgtttgtgctctgggcatcaccgtcttgggtctcggtcccctgcgaAGATCGGAAGAGCAC
>chr17_45637484_45637485_45637484_A
ACGCTCTTCCGATCTaggtatccagccttttccttatgctagttccttcccttatttgccagatggggaccctgtggggaggtgacccagtgtgaggccAaagctctttcccagagccccacaggccagtggagggtcgtgtttgtgctctgggcatcaccgtcttgggtctcggtcccctgcgaAGATCGGAAGAGCAC
>chr17_45638253_45638254_45638253_G
ACGCTCTTCCGATCTgctgggactataggcgcccgccaccacgcccagctaaattttgtatttttagtagagacagggtttcatcatgttggccaggctGgtctttaattcctgacctcaagtgattcacctgcctcggcctcccaaagtgctgggattataggcgtgagccaccacgcctggccAGATCGGAAGAGCAC
>chr17_45638253_45638254_45638253_C
ACGCTCTTCCGATCTgctgggactataggcgcccgccaccacgcccagctaaattttgtatttttagtagagacagggtttcatcatgttggccaggctCgtctttaattcctgacctcaagtgattcacctgcctcggcctcccaaagtgctgggattataggcgtgagccaccacgcctggccAGATCGGAAGAGCAC
>chr17_45639519_45639520_45639519_A
ACGCTCTTCCGATCTttaggccctggcagtacgccttgccttttcacggcacacccactacagcctttcccacactgtgacactggagctggtgagtcaAagtaagtataagtggggagcacttttcagtacagtagttttaaggaaagacttgggtctctgaaagccatgtttgcatccctgccAGATCGGAAGAGCAC
>chr17_45639519_45639520_45639519_G
ACGCTCTTCCGATCTttaggccctggcagtacgccttgccttttcacggcacacccactacagcctttcccacactgtgacactggagctggtgagtcaGagtaagtataagtggggagcacttttcagtacagtagttttaaggaaagacttgggtctctgaaagccatgtttgcatccctgccAGATCGGAAGAGCAC
>chr17_45640049_45640050_45640049_A
ACGCTCTTCCGATCTcagctgcccgagtagctgggattacaggcgtgcaccaccacatctggctaatttttgtatgagtagtagagacggggatgcactAtgttggccaggctggccttgaactcctgacctcaagcgatctgcccgccttggcctcccaaagtgctgagattacaggcgtgaatAGATCGGAAGAGCAC
>chr17_45640049_45640050_45640049_G
ACGCTCTTCCGATCTcagctgcccgagtagctgggattacaggcgtgcaccaccacatctggctaatttttgtatgagtagtagagacggggatgcactGtgttggccaggctggccttgaactcctgacctcaagcgatctgcccgccttggcctcccaaagtgctgagattacaggcgtgaatAGATCGGAAGAGCAC
>chr17_45643917_45643918_45643917_G
ACGCTCTTCCGATCTttgaaatctaacttgactctcttctcactgacctcttcggggtcccaggggtgtaaacatcctgcagccttccgccagccttgtGtcttcaatgttcccctccattcatgactctcctcactgtatttctactaacttactcttacatacaaaacagatctttcccccttAGATCGGAAGAGCAC
>chr17_45643917_45643918_45643917_C
ACGCTCTTCCGATCTttgaaatctaacttgactctcttctcactgacctcttcggggtcccaggggtgtaaacatcctgcagccttccgccagccttgtCtcttcaatgttcccctccattcatgactctcctcactgtatttctactaacttactcttacatacaaaacagatctttcccccttAGATCGGAAGAGCAC
>chr17_45644091_45644092_45644091_C
ACGCTCTTCCGATCTtacatcagatatcattttggatcgatactacacccaaggctgggtgtggtggctcatgcctgtaatcccagcactttgggaggcCgaggcaggcagattacttgaggtcaggagtttgagaccagcctggccaacatggtgaaaccccatcgctactaaaaatacaaactAGATCGGAAGAGCAC
>chr17_45644091_45644092_45644091_T
ACGCTCTTCCGATCTtacatcagatatcattttggatcgatactacacccaaggctgggtgtggtggctcatgcctgtaatcccagcactttgggaggcTgaggcaggcagattacttgaggtcaggagtttgagaccagcctggccaacatggtgaaaccccatcgctactaaaaatacaaactAGATCGGAAGAGCAC
>chr17_45645143_45645144_45645143_C
ACGCTCTTCCGATCTttggaaggtggaggttatactgagctaagatggcaccactgcactccagcctgggtgacagaggaagtctctgtctgtctgtctCtctctctctctccatatatatatataaaattagatggggacataccatcagaaacttccctccagcttgattcatttgtgtaacaAGATCGGAAGAGCAC
>chr17_45645143_45645144_45645143_G
ACGCTCTTCCGATCTttggaaggtggaggttatactgagctaagatggcaccactgcactccagcctgggtgacagaggaagtctctgtctgtctgtctGtctctctctctccatatatatatataaaattagatggggacataccatcagaaacttccctccagcttgattcatttgtgtaacaAGATCGGAAGAGCAC
>chr17_45645823_45645824_45645823_G
ACGCTCTTCCGATCTggctcccataaagcagtagggctctccttgagtttagtttatatatatttagttggagttaagagtgttgggctcccataaagcGgaagggttctccttgagtgctgcatcatctgtcttagatcccgatttccccataatcatgtttattatcctttccaggttgaagaAGATCGGAAGAGCAC
>chr17_45645823_45645824_45645823_A
ACGCTCTTCCGATCTggctcccataaagcagtagggctctccttgagtttagtttatatatatttagttggagttaagagtgttgggctcccataaagcAgaagggttctccttgagtgctgcatcatctgtcttagatcccgatttccccataatcatgtttattatcctttccaggttgaagaAGATCGGAAGAGCAC
>chr17_45647846_45647847_45647846_G
ACGCTCTTCCGATCTgtgtaggaggagaggtggtgttggctagtgaggcagatctgccttctaattaggctccaatcaggatagtattgcaattagctcGggatattatagcagttagcttctattcttggaacaaattcctgggagatttaagttgggtggtaaaagaaggttgtcccaggaatAGATCGGAAGAGCAC
>chr17_45647846_45647847_45647846_A
ACGCTCTTCCGATCTgtgtaggaggagaggtggtgttggctagtgaggcagatctgccttctaattaggctccaatcaggatagtattgcaattagctcAggatattatagcagttagcttctattcttggaacaaattcctgggagatttaagttgggtggtaaaagaaggttgtcccaggaatAGATCGGAAGAGCAC
>chr17_45648318_45648319_45648318_G
ACGCTCTTCCGATCTaatgtcttcaattatcttcccagttattgagacacttaaaaactccaccccagcccaccctgacagtctcctgtaaggagctcaGttttctctgtgtcaacctgatgacagacccaggaggatgttgtgtctgggaatgtttgctcttcctggctggggtgagtagggctAGATCGGAAGAGCAC
>chr17_45648318_45648319_45648318_A
ACGCTCTTCCGATCTaatgtcttcaattatcttcccagttattgagacacttaaaaactccaccccagcccaccctgacagtctcctgtaaggagctcaAttttctctgtgtcaacctgatgacagacccaggaggatgttgtgtctgggaatgtttgctcttcctggctggggtgagtagggctAGATCGGAAGAGCAC
>chr17_45648396_45648397_45648396_G
ACGCTCTTCCGATCTagctcagttttctctgtgtcaacctgatgacagacccaggaggatgttgtgtctgggaatgtttgctcttcctggctggggtgaGtagggcttggcagcagagacagtgcgaacagaaccaagccacgaatcctggctctcagtccatccagccagcagcttttcgcttcAGATCGGAAGAGCAC
>chr17_45648396_45648397_45648396_A
ACGCTCTTCCGATCTagctcagttttctctgtgtcaacctgatgacagacccaggaggatgttgtgtctgggaatgtttgctcttcctggctggggtgaAtagggcttggcagcagagacagtgcgaacagaaccaagccacgaatcctggctctcagtccatccagccagcagcttttcgcttcAGATCGGAAGAGCAC
>chr17_45648626_45648627_45648626_G
ACGCTCTTCCGATCTcagagttttttgtcaaagagcctgagttggaatcctgcctggcaccatcgctggggggtgactggctttctgaggcccagtttcGtcatctgtaaaatgggcatgataatatctgcccaaatcatttcaggaggttggttgttgagaagaggtggtgcctgtacgactgcAGATCGGAAGAGCAC
>chr17_45648626_45648627_45648626_A
ACGCTCTTCCGATCTcagagttttttgtcaaagagcctgagttggaatcctgcctggcaccatcgctggggggtgactggctttctgaggcccagtttcAtcatctgtaaaatgggcatgataatatctgcccaaatcatttcaggaggttggttgttgagaagaggtggtgcctgtacgactgcAGATCGGAAGAGCAC
>chr17_45648759_45648760_45648759_A
ACGCTCTTCCGATCTgttggttgttgagaagaggtggtgcctgtacgactgccctaagcttgaaaggacagcaatcggtgccggctttgtagctcacaaActttaccttaaatgctgaccatcacagggtcttgggacaggccctaggaccagcccccccacccttgctggtgcagggcttccctAGATCGGAAGAGCAC
>chr17_45648759_45648760_45648759_C
ACGCTCTTCCGATCTgttggttgttgagaagaggtggtgcctgtacgactgccctaagcttgaaaggacagcaatcggtgccggctttgtagctcacaaCctttaccttaaatgctgaccatcacagggtcttgggacaggccctaggaccagcccccccacccttgctggtgcagggcttccctAGATCGGAAGAGCAC
>chr17_45649208_45649209_45649208_T
ACGCTCTTCCGATCTttagcattagatgaagatgacgccttgggctcccatccgcctgtgacagaggctgccagctccactcttggaaacacccttgttTtgacttagtttcccatccaagatgaaggtaggcagactgaaaaagccaatgctaaaagaaagaagaccccaagacccctgtatgaAGATCGGAAGAGCAC
>chr17_45649208_45649209_45649208_C
ACGCTCTTCCGATCTttagcattagatgaagatgacgccttgggctcccatccgcctgtgacagaggctgccagctccactcttggaaacacccttgttCtgacttagtttcccatccaagatgaaggtaggcagactgaaaaagccaatgctaaaagaaagaagaccccaagacccctgtatgaAGATCGGAAGAGCAC
>chr17_45649222_45649223_45649222_C
ACGCTCTTCCGATCTagatgacgccttgggctcccatccgcctgtgacagaggctgccagctccactcttggaaacacccttgttttgacttagtttccCatccaagatgaaggtaggcagactgaaaaagccaatgctaaaagaaagaagaccccaagacccctgtatgaagcttagaaggcaaAGATCGGAAGAGCAC
>chr17_45649222_45649223_45649222_T
ACGCTCTTCCGATCTagatgacgccttgggctcccatccgcctgtgacagaggctgccagctccactcttggaaacacccttgttttgacttagtttccTatccaagatgaaggtaggcagactgaaaaagccaatgctaaaagaaagaagaccccaagacccctgtatgaagcttagaaggcaaAGATCGGAAGAGCAC
>chr17_45650521_45650522_45650521_A
ACGCTCTTCCGATCTcccattaaaaaatcaatctcacttctctgtctccctatctttctccctttcatcttccctttcttagcacattatttattcaacAaacacggatgaagtgcctgccctgtgccaggcgctggggagggggaggatggggggctacagagatggaataaacagtgagccctAGATCGGAAGAGCAC
>chr17_45650521_45650522_45650521_T
ACGCTCTTCCGATCTcccattaaaaaatcaatctcacttctctgtctccctatctttctccctttcatcttccctttcttagcacattatttattcaacTaacacggatgaagtgcctgccctgtgccaggcgctggggagggggaggatggggggctacagagatggaataaacagtgagccctAGATCGGAAGAGCAC
>chr17_45650771_45650772_45650771_G
ACGCTCTTCCGATCTggagccagaatctggagacacccaggccctgaagacggagcctgcccagcccccaccgaaaagagagctgctattggcctcagcGtccaggaagagccgggtgattcagcgggatggagatcctccttcccaagacaagatgggggcagcagaggtgagattctggctggAGATCGGAAGAGCAC
>chr17_45650771_45650772_45650771_A
ACGCTCTTCCGATCTggagccagaatctggagacacccaggccctgaagacggagcctgcccagcccccaccgaaaagagagctgctattggcctcagcAtccaggaagagccgggtgattcagcgggatggagatcctccttcccaagacaagatgggggcagcagaggtgagattctggctggAGATCGGAAGAGCAC
>chr17_45652018_45652019_45652018_G
ACGCTCTTCCGATCTgaacataaaatgacttcacaaatgaaggaagtaattagaaaaaattcctccagttctatgtgatggccagtaaaggaagagagaGcacagaaaagatagaacgggaagggcagatgggaaggaaggagagtacgacacagagatgatgacgcaaagagagagagtgaagaAGATCGGAAGAGCAC
>chr17_45652018_45652019_45652018_A
ACGCTCTTCCGATCTgaacataaaatgacttcacaaatgaaggaagtaattagaaaaaattcctccagttctatgtgatggccagtaaaggaagagagaAcacagaaaagatagaacgggaagggcagatgggaaggaaggagagtacgacacagagatgatgacgcaaagagagagagtgaagaAGATCGGAAGAGCAC
>chr17_45652066_45652067_45652066_C
ACGCTCTTCCGATCTtccagttctatgtgatggccagtaaaggaagagagagcacagaaaagatagaacgggaagggcagatgggaaggaaggagagtaCgacacagagatgatgacgcaaagagagagagtgaagaagagatgaacatggaaccatccctccacacacacacattttgatcttaAGATCGGAAGAGCAC
>chr17_45652066_45652067_45652066_T
ACGCTCTTCCGATCTtccagttctatgtgatggccagtaaaggaagagagagcacagaaaagatagaacgggaagggcagatgggaaggaaggagagtaTgacacagagatgatgacgcaaagagagagagtgaagaagagatgaacatggaaccatccctccacacacacacattttgatcttaAGATCGGAAGAGCAC
>chr17_45653232_45653233_45653232_G
ACGCTCTTCCGATCTtttgttttggtatcatgggtgaaatgtctcctcttatctttgtgtgtgtgtgtgtgtgtgtgtgtgtatgtgtatgtgtgagacGgagtctcactctgttgcccaggctggagtgcagtggcgcaaccttggctcactgcaacctccacctcccaggttcaagcacttctAGATCGGAAGAGCAC
>chr17_45653232_45653233_45653232_A
ACGCTCTTCCGATCTtttgttttggtatcatgggtgaaatgtctcctcttatctttgtgtgtgtgtgtgtgtgtgtgtgtgtatgtgtatgtgtgagacAgagtctcactctgttgcccaggctggagtgcagtggcgcaaccttggctcactgcaacctccacctcccaggttcaagcacttctAGATCGGAAGAGCAC
>chr17_45653270_45653271_45653270_G
ACGCTCTTCCGATCTtttgtgtgtgtgtgtgtgtgtgtgtgtgtatgtgtatgtgtgagacggagtctcactctgttgcccaggctggagtgcagtggcGcaaccttggctcactgcaacctccacctcccaggttcaagcacttctcctgcctcagcctcccaagtagctaggattacaggtgcAGATCGGAAGAGCAC
>chr17_45653270_45653271_45653270_T
ACGCTCTTCCGATCTtttgtgtgtgtgtgtgtgtgtgtgtgtgtatgtgtatgtgtgagacggagtctcactctgttgcccaggctggagtgcagtggcTcaaccttggctcactgcaacctccacctcccaggttcaagcacttctcctgcctcagcctcccaagtagctaggattacaggtgcAGATCGGAAGAGCAC
>chr17_45654353_45654354_45654353_A
ACGCTCTTCCGATCTcccctgagtctgtgcaggtaccatcaaggcagaggaagagtaggatgggcacagaaaaccagatgggaagcagggccacatctgAtctaaggacacaggtggtctcctgaggacatcaggcccctgtgctcagaggagaaatccatgctgccctctgtctcacttctaaaAGATCGGAAGAGCAC
>chr17_45654353_45654354_45654353_C
ACGCTCTTCCGATCTcccctgagtctgtgcaggtaccatcaaggcagaggaagagtaggatgggcacagaaaaccagatgggaagcagggccacatctgCtctaaggacacaggtggtctcctgaggacatcaggcccctgtgctcagaggagaaatccatgctgccctctgtctcacttctaaaAGATCGGAAGAGCAC
>chr17_45655682_45655683_45655682_A
ACGCTCTTCCGATCTcaaaggtgggaggattgcttgaggctaagagttcaagaccagcctgggcaacatagtgagacccccatctctacaaaaatttttAaaataaattagccaggcatagtggcctgagcctgtagtcccagctacttgagaggctgaggcaggaggatcgattgagcccaggaAGATCGGAAGAGCAC
>chr17_45655682_45655683_45655682_T
ACGCTCTTCCGATCTcaaaggtgggaggattgcttgaggctaagagttcaagaccagcctgggcaacatagtgagacccccatctctacaaaaatttttTaaataaattagccaggcatagtggcctgagcctgtagtcccagctacttgagaggctgaggcaggaggatcgattgagcccaggaAGATCGGAAGAGCAC
>chr17_45656617_45656618_45656617_G
ACGCTCTTCCGATCTcagtaactatttatggagttgggagagtcacatgaagtcatgtccacacagtgcatccatggattggaccttcaagcggaatttGccttgtggaaagatctagaaggacaccaaaagcagcaagggcaacatggatagaggcatggctcggcagggcactttgtgccgacAGATCGGAAGAGCAC
>chr17_45656617_45656618_45656617_A
ACGCTCTTCCGATCTcagtaactatttatggagttgggagagtcacatgaagtcatgtccacacagtgcatccatggattggaccttcaagcggaatttAccttgtggaaagatctagaaggacaccaaaagcagcaagggcaacatggatagaggcatggctcggcagggcactttgtgccgacAGATCGGAAGAGCAC
>chr17_45656938_45656939_45656938_T
ACGCTCTTCCGATCTtctaggctgctgataatcataataataatcgctgctaaaaaatgattgagagcttactatgtgccaggctgcgcacagcatttaTggattaactcacggaatcattaggtcacgctaatggaagggacttgggtaatccctttgccaaggagccacctgtcacctttagtAGATCGGAAGAGCAC
>chr17_45656938_45656939_45656938_C
ACGCTCTTCCGATCTtctaggctgctgataatcataataataatcgctgctaaaaaatgattgagagcttactatgtgccaggctgcgcacagcatttaCggattaactcacggaatcattaggtcacgctaatggaagggacttgggtaatccctttgccaaggagccacctgtcacctttagtAGATCGGAAGAGCAC
>chr17_45657137_45657138_45657137_A
ACGCTCTTCCGATCTactcaggcctccccacccttacctccccataagtcatgaccctctcctaaaagtcctagaagttcagagccagaagggacttggAagatccctagtccagttcctttttatttttattttttttgagacaggtctcactctcctgtccaggctggagtgcagtgatggggAGATCGGAAGAGCAC
>chr17_45657137_45657138_45657137_G
ACGCTCTTCCGATCTactcaggcctccccacccttacctccccataagtcatgaccctctcctaaaagtcctagaagttcagagccagaagggacttggGagatccctagtccagttcctttttatttttattttttttgagacaggtctcactctcctgtccaggctggagtgcagtgatggggAGATCGGAAGAGCAC
>chr17_45657277_45657278_45657277_T
ACGCTCTTCCGATCTtcctgtccaggctggagtgcagtgatggggtgatcacagctcactgaagccttgacctcctgggcccaagtgatcctcccacctTagccttccaagtagctgggactacagttgcatgccaccacacccagctatttttttttatttttatagagacagggtctcactatAGATCGGAAGAGCAC
>chr17_45657277_45657278_45657277_C
ACGCTCTTCCGATCTtcctgtccaggctggagtgcagtgatggggtgatcacagctcactgaagccttgacctcctgggcccaagtgatcctcccacctCagccttccaagtagctgggactacagttgcatgccaccacacccagctatttttttttatttttatagagacagggtctcactatAGATCGGAAGAGCAC
>chr17_45657910_45657911_45657910_C
ACGCTCTTCCGATCTgggaggttcagagaggcacagtaactttagatgtgtgcaggtggccagaaatagccactgagcagttctatggccctgcccaggCcagtaccgtggccagcctgggaagctaaatcttcaagactagcttagttaggattgcagtctggtttccccaaatccttcaaaccAGATCGGAAGAGCAC
>chr17_45657910_45657911_45657910_T
ACGCTCTTCCGATCTgggaggttcagagaggcacagtaactttagatgtgtgcaggtggccagaaatagccactgagcagttctatggccctgcccaggTcagtaccgtggccagcctgggaagctaaatcttcaagactagcttagttaggattgcagtctggtttccccaaatccttcaaaccAGATCGGAAGAGCAC
>chr17_45659397_45659398_45659397_C
ACGCTCTTCCGATCTttttggtatttttagtagagatggggtttcaccatgttagtcaggctggtctcaaactcctgacctcaggtgatccacctgcctCggtctcccaaagtgctgggattacaggcatgagccaccgcgcccagtcttgggttcctgctttcgattcctttgggtacatacctAGATCGGAAGAGCAC
>chr17_45659397_45659398_45659397_T
ACGCTCTTCCGATCTttttggtatttttagtagagatggggtttcaccatgttagtcaggctggtctcaaactcctgacctcaggtgatccacctgcctTggtctcccaaagtgctgggattacaggcatgagccaccgcgcccagtcttgggttcctgctttcgattcctttgggtacatacctAGATCGGAAGAGCAC
>chr17_45659674_45659675_45659674_G
ACGCTCTTCCGATCTtgtatgggttctgatttctccatcctgaacaactcttgttatttttgaaacaggtttctttccttttctttctttcttgttgttGttgagaaggagtttcgctcttgttgcccaggctggagtgcaatggcacgatctccactcctcacaacctctgcctccctggttcaAGATCGGAAGAGCAC
>chr17_45659674_45659675_45659674_A
ACGCTCTTCCGATCTtgtatgggttctgatttctccatcctgaacaactcttgttatttttgaaacaggtttctttccttttctttctttcttgttgttAttgagaaggagtttcgctcttgttgcccaggctggagtgcaatggcacgatctccactcctcacaacctctgcctccctggttcaAGATCGGAAGAGCAC
>chr17_45661261_45661262_45661261_T
ACGCTCTTCCGATCTtatattctatagttctttgaccattacatcttttccaagtcccagcctgcatgtgacaccagtcttgaattttccttgagcttcTggaactcaatgctcaggaacacgtgtttcttccatgacagggatagggcagtggccggctggctgagtggtgactgctgcagcccAGATCGGAAGAGCAC
>chr17_45661261_45661262_45661261_G
ACGCTCTTCCGATCTtatattctatagttctttgaccattacatcttttccaagtcccagcctgcatgtgacaccagtcttgaattttccttgagcttcGggaactcaatgctcaggaacacgtgtttcttccatgacagggatagggcagtggccggctggctgagtggtgactgctgcagcccAGATCGGAAGAGCAC
>chr17_45661310_45661311_45661310_C
ACGCTCTTCCGATCTcatgtgacaccagtcttgaattttccttgagcttctggaactcaatgctcaggaacacgtgtttcttccatgacagggatagggCagtggccggctggctgagtggtgactgctgcagccctctggccagtctaggagggcatggcacctcaagcaaggtggagtggggcAGATCGGAAGAGCAC
>chr17_45661310_45661311_45661310_A
ACGCTCTTCCGATCTcatgtgacaccagtcttgaattttccttgagcttctggaactcaatgctcaggaacacgtgtttcttccatgacagggatagggAagtggccggctggctgagtggtgactgctgcagccctctggccagtctaggagggcatggcacctcaagcaaggtggagtggggcAGATCGGAAGAGCAC
>chr17_45663490_45663491_45663490_C
ACGCTCTTCCGATCTttatagtgtgtatcactactttattcatttttatggctgaatattatttcattgtatggatacgctacataaaattttaggattCggccaggcgcggtggctcacacctgtaatcacagcactttgggaagctgaggggggtggctcatttgatgtcaggagtgtgagacAGATCGGAAGAGCAC
>chr17_45663490_45663491_45663490_T
ACGCTCTTCCGATCTttatagtgtgtatcactactttattcatttttatggctgaatattatttcattgtatggatacgctacataaaattttaggattTggccaggcgcggtggctcacacctgtaatcacagcactttgggaagctgaggggggtggctcatttgatgtcaggagtgtgagacAGATCGGAAGAGCAC
>chr17_45663601_45663602_45663601_C
ACGCTCTTCCGATCTaatcacagcactttgggaagctgaggggggtggctcatttgatgtcaggagtgtgagaccagcctggccaacatggtgaaacccCgtctctactaaaaatacaaaaattagccaggtgtggtggggggcgcctgtaatcacagctacttgggacactgagtcagaagaatAGATCGGAAGAGCAC
>chr17_45663601_45663602_45663601_T
ACGCTCTTCCGATCTaatcacagcactttgggaagctgaggggggtggctcatttgatgtcaggagtgtgagaccagcctggccaacatggtgaaacccTgtctctactaaaaatacaaaaattagccaggtgtggtggggggcgcctgtaatcacagctacttgggacactgagtcagaagaatAGATCGGAAGAGCAC
>chr17_45663662_45663663_45663662_A
ACGCTCTTCCGATCTgcctggccaacatggtgaaaccccgtctctactaaaaatacaaaaattagccaggtgtggtggggggcgcctgtaatcacagctActtgggacactgagtcagaagaattgcttgaactcgggaggtggaggttgcagtgaaccgagattgtgccactgcactccagcatAGATCGGAAGAGCAC
>chr17_45663662_45663663_45663662_G
ACGCTCTTCCGATCTgcctggccaacatggtgaaaccccgtctctactaaaaatacaaaaattagccaggtgtggtggggggcgcctgtaatcacagctGcttgggacactgagtcagaagaattgcttgaactcgggaggtggaggttgcagtgaaccgagattgtgccactgcactccagcatAGATCGGAAGAGCAC
>chr17_45664086_45664087_45664086_C
ACGCTCTTCCGATCTgactctgggattgtgtgtgtctccagacttcttatctgagagtgaagaatctttattccatatgacattggcaattgggtattcCattacctgcacctaaagcattcctccctgtagtacagcaatctcacagggttgttgtgagcattaaataagataacaaatatgcaAGATCGGAAGAGCAC
>chr17_45664086_45664087_45664086_T
ACGCTCTTCCGATCTgactctgggattgtgtgtgtctccagacttcttatctgagagtgaagaatctttattccatatgacattggcaattgggtattcTattacctgcacctaaagcattcctccctgtagtacagcaatctcacagggttgttgtgagcattaaataagataacaaatatgcaAGATCGGAAGAGCAC
>chr17_45669052_45669053_45669052_T
ACGCTCTTCCGATCTatgaacaaatgaatgaacaaatgttgttctctctgtctggaacatgtttaccttcctcttggccagtcaaggtgtgtcatttttTtttttttcagcttacctcttccctgcagcccctccaggcaatgctgtcctgagtcctcagctcttatgttgtatatatgtcctatAGATCGGAAGAGCAC
>chr17_45669052_45669053_45669052_A
ACGCTCTTCCGATCTatgaacaaatgaatgaacaaatgttgttctctctgtctggaacatgtttaccttcctcttggccagtcaaggtgtgtcatttttAtttttttcagcttacctcttccctgcagcccctccaggcaatgctgtcctgagtcctcagctcttatgttgtatatatgtcctatAGATCGGAAGAGCAC
>chr17_45669473_45669474_45669473_T
ACGCTCTTCCGATCTagttcgagttcctgattccccgctttggatggctcccagccagctgatgctcatgcagtctggaaggctccagaggtcttctgaTttgcccacaccccccatcctctggatggcactcctcatcaggtatgaaacccatggggtcttggctaaaaaaacgaggttaaacaAGATCGGAAGAGCAC
>chr17_45669473_45669474_45669473_C
ACGCTCTTCCGATCTagttcgagttcctgattccccgctttggatggctcccagccagctgatgctcatgcagtctggaaggctccagaggtcttctgaCttgcccacaccccccatcctctggatggcactcctcatcaggtatgaaacccatggggtcttggctaaaaaaacgaggttaaacaAGATCGGAAGAGCAC
>chr17_45670311_45670312_45670311_C
ACGCTCTTCCGATCTcttagtttctccatctgtaaaacggagataattctatctaccctcaaaaggtctaatgattcaataagtccttagaaagtctggCacatcgtggatactattaagtattgcctgataaggataatcaaaatattttccatatagtttaattacattgagctctcattttgAGATCGGAAGAGCAC
>chr17_45670311_45670312_45670311_T
ACGCTCTTCCGATCTcttagtttctccatctgtaaaacggagataattctatctaccctcaaaaggtctaatgattcaataagtccttagaaagtctggTacatcgtggatactattaagtattgcctgataaggataatcaaaatattttccatatagtttaattacattgagctctcattttgAGATCGGAAGAGCAC
>chr17_45670317_45670318_45670317_G
ACGCTCTTCCGATCTttctccatctgtaaaacggagataattctatctaccctcaaaaggtctaatgattcaataagtccttagaaagtctggcacatcGtggatactattaagtattgcctgataaggataatcaaaatattttccatatagtttaattacattgagctctcattttgagtctgAGATCGGAAGAGCAC
>chr17_45670317_45670318_45670317_A
ACGCTCTTCCGATCTttctccatctgtaaaacggagataattctatctaccctcaaaaggtctaatgattcaataagtccttagaaagtctggcacatcAtggatactattaagtattgcctgataaggataatcaaaatattttccatatagtttaattacattgagctctcattttgagtctgAGATCGGAAGAGCAC
>chr17_45670680_45670681_45670680_C
ACGCTCTTCCGATCTcatccctgccaggttggcttcaagtcacacagacacagcccaccttggctttttcgaccaggctgaaggcagccctagtgtgtaCggagttggttccttccggtgggttcgtggtctcaccaacttcaggaatggagccacggaccttcgcatgagtgttacagctcttaAGATCGGAAGAGCAC
>chr17_45670680_45670681_45670680_T
ACGCTCTTCCGATCTcatccctgccaggttggcttcaagtcacacagacacagcccaccttggctttttcgaccaggctgaaggcagccctagtgtgtaTggagttggttccttccggtgggttcgtggtctcaccaacttcaggaatggagccacggaccttcgcatgagtgttacagctcttaAGATCGGAAGAGCAC
>chr17_45670735_45670736_45670735_A
ACGCTCTTCCGATCTgaccaggctgaaggcagccctagtgtgtacggagttggttccttccggtgggttcgtggtctcaccaacttcaggaatggagccAcggaccttcgcatgagtgttacagctcttaaagatggcacggacccaaagagccagcagcagcaagatttattgtgaaaagcgaaAGATCGGAAGAGCAC
>chr17_45670735_45670736_45670735_G
ACGCTCTTCCGATCTgaccaggctgaaggcagccctagtgtgtacggagttggttccttccggtgggttcgtggtctcaccaacttcaggaatggagccGcggaccttcgcatgagtgttacagctcttaaagatggcacggacccaaagagccagcagcagcaagatttattgtgaaaagcgaaAGATCGGAAGAGCAC
>chr17_45671046_45671047_45671046_A
ACGCTCTTCCGATCTagtgcccttttttcaatcctccccgcaattggctacttttagaatcctgctgattggtgcattttacagagcgttgattggctcAttttacagagcgctgattggtgcgtttttcttttttgagatggagtcttgctctgtcgcccaagctggagtgcagtggcgcaatcAGATCGGAAGAGCAC
>chr17_45671046_45671047_45671046_G
ACGCTCTTCCGATCTagtgcccttttttcaatcctccccgcaattggctacttttagaatcctgctgattggtgcattttacagagcgttgattggctcGttttacagagcgctgattggtgcgtttttcttttttgagatggagtcttgctctgtcgcccaagctggagtgcagtggcgcaatcAGATCGGAAGAGCAC
>chr17_45671802_45671803_45671802_G
ACGCTCTTCCGATCTgaataccataggcagcccttggagggtaggggagggaatgaatagggtggtttgaagaaaactgatcttggctctgctgaccctGgcctgggccaggcagctccctaagggcattgtattataactgttggtagaggggctgcaagattgtgggagcatccccacaaccgAGATCGGAAGAGCAC
>chr17_45671802_45671803_45671802_C
ACGCTCTTCCGATCTgaataccataggcagcccttggagggtaggggagggaatgaatagggtggtttgaagaaaactgatcttggctctgctgaccctCgcctgggccaggcagctccctaagggcattgtattataactgttggtagaggggctgcaagattgtgggagcatccccacaaccgAGATCGGAAGAGCAC
>chr17_45671895_45671896_45671895_T
ACGCTCTTCCGATCTcaggcagctccctaagggcattgtattataactgttggtagaggggctgcaagattgtgggagcatccccacaaccgggttgtgTccagaaagtgttcccgcccctgcccttttttttttgagactgggttttcttatgttgaccaggctggtctcgaactcctgagttcAGATCGGAAGAGCAC
>chr17_45671895_45671896_45671895_C
ACGCTCTTCCGATCTcaggcagctccctaagggcattgtattataactgttggtagaggggctgcaagattgtgggagcatccccacaaccgggttgtgCccagaaagtgttcccgcccctgcccttttttttttgagactgggttttcttatgttgaccaggctggtctcgaactcctgagttcAGATCGGAAGAGCAC
>chr17_45672088_45672089_45672088_G
ACGCTCTTCCGATCTctcgagtagctgggaccacaagcacgcgccaccacgcccagctttcccaccctcttcttcatcattttgctttcctggccacagGagcagaggcttttgtgcctggcatctcaccccttggccctcttccaaccccagctccagcagctgcccctcactgtgccttttcgAGATCGGAAGAGCAC
>chr17_45672088_45672089_45672088_A
ACGCTCTTCCGATCTctcgagtagctgggaccacaagcacgcgccaccacgcccagctttcccaccctcttcttcatcattttgctttcctggccacagAagcagaggcttttgtgcctggcatctcaccccttggccctcttccaaccccagctccagcagctgcccctcactgtgccttttcgAGATCGGAAGAGCAC
>chr17_45672583_45672584_45672583_G
ACGCTCTTCCGATCTgccaatcagaatcctcccctgggcaaacacgagctgctcacgtgtaggcactgcgtaggctgcaggtggtgcccagcacgtggaGgcggcgggatctgggatgtgcgagagagggtgagacccctgcgaaagaagagacaagcaggcgtgagagactaggggagcgtcttAGATCGGAAGAGCAC
>chr17_45672583_45672584_45672583_A
ACGCTCTTCCGATCTgccaatcagaatcctcccctgggcaaacacgagctgctcacgtgtaggcactgcgtaggctgcaggtggtgcccagcacgtggaAgcggcgggatctgggatgtgcgagagagggtgagacccctgcgaaagaagagacaagcaggcgtgagagactaggggagcgtcttAGATCGGAAGAGCAC
>chr17_45672644_45672645_45672644_G
ACGCTCTTCCGATCTgcaggtggtgcccagcacgtggaggcggcgggatctgggatgtgcgagagagggtgagacccctgcgaaagaagagacaagcagGcgtgagagactaggggagcgtcttggggttttgagcacctgaggctctggttgcttccttgggtctatgagtcccagctttcccaAGATCGGAAGAGCAC
>chr17_45672644_45672645_45672644_A
ACGCTCTTCCGATCTgcaggtggtgcccagcacgtggaggcggcgggatctgggatgtgcgagagagggtgagacccctgcgaaagaagagacaagcagAcgtgagagactaggggagcgtcttggggttttgagcacctgaggctctggttgcttccttgggtctatgagtcccagctttcccaAGATCGGAAGAGCAC
>chr17_45672771_45672772_45672771_G
ACGCTCTTCCGATCTggctctggttgcttccttgggtctatgagtcccagctttcccagccacatgaggtctaactttcctggagctggggtgaactggGtctgttactcaactgagagagaccaggctaagaggatgtttctgtcttccctcaggaacgaggggtccctgagggaaaggactggAGATCGGAAGAGCAC
>chr17_45672771_45672772_45672771_C
ACGCTCTTCCGATCTggctctggttgcttccttgggtctatgagtcccagctttcccagccacatgaggtctaactttcctggagctggggtgaactggCtctgttactcaactgagagagaccaggctaagaggatgtttctgtcttccctcaggaacgaggggtccctgagggaaaggactggAGATCGGAAGAGCAC
>chr17_45672949_45672950_45672949_A
ACGCTCTTCCGATCTcatctctatgatcctagtgcagtgtctgaaggcatcaggtacgtcatgatgaatgaatgagtgaatgaatgagtgaatgagtgaAtgaatgaatgaatgaagaaaggagcgaacgagagagtgggtacattgtggatatcttttgctgttcttcctccctgccatcactgAGATCGGAAGAGCAC
>chr17_45672949_45672950_45672949_G
ACGCTCTTCCGATCTcatctctatgatcctagtgcagtgtctgaaggcatcaggtacgtcatgatgaatgaatgagtgaatgaatgagtgaatgagtgaGtgaatgaatgaatgaagaaaggagcgaacgagagagtgggtacattgtggatatcttttgctgttcttcctccctgccatcactgAGATCGGAAGAGCAC
>chr17_45673573_45673574_45673573_T
ACGCTCTTCCGATCTtaaaaaaattggttgtttactggttgtttattggcttgctattgagttttgagagcgttttttttttaattttctggatactagTcctttatcagatatacgttttgcagatagtttcttttttttatatttttttaaattatactttaagttctagggtacatgtgcacAGATCGGAAGAGCAC
>chr17_45673573_45673574_45673573_C
ACGCTCTTCCGATCTtaaaaaaattggttgtttactggttgtttattggcttgctattgagttttgagagcgttttttttttaattttctggatactagCcctttatcagatatacgttttgcagatagtttcttttttttatatttttttaaattatactttaagttctagggtacatgtgcacAGATCGGAAGAGCAC
>chr17_45675200_45675201_45675200_C
ACGCTCTTCCGATCTgcaacctcactccacagctggcactaagcgagccaagtagaaaccatataattactgaccttggtttagagtgctctcctttagCtccttccctccccagccgtgggcggccacttaagccggttgcctcaccctctagcccagccagaggcttccacacctagagaaacAGATCGGAAGAGCAC
>chr17_45675200_45675201_45675200_T
ACGCTCTTCCGATCTgcaacctcactccacagctggcactaagcgagccaagtagaaaccatataattactgaccttggtttagagtgctctcctttagTtccttccctccccagccgtgggcggccacttaagccggttgcctcaccctctagcccagccagaggcttccacacctagagaaacAGATCGGAAGAGCAC
>chr17_45676088_45676089_45676088_A
ACGCTCTTCCGATCTtggtctctgtcctgactactcaactcttgtattgtgacagtagacatagacaatatgtaaatcagtgggcatggctgtgttttaAtaaaactttatttacaaaacaggctggatttttggttcaagggctgtagtttgttgatcaccatcctaggagggtggttctcaaaAGATCGGAAGAGCAC
>chr17_45676088_45676089_45676088_G
ACGCTCTTCCGATCTtggtctctgtcctgactactcaactcttgtattgtgacagtagacatagacaatatgtaaatcagtgggcatggctgtgttttaGtaaaactttatttacaaaacaggctggatttttggttcaagggctgtagtttgttgatcaccatcctaggagggtggttctcaaaAGATCGGAAGAGCAC
>chr17_45676276_45676277_45676276_A
ACGCTCTTCCGATCTagcagtatcagggtcatttggaaacagaagtacagcttttgcggtgagtgccaaggccctactgaattagaaactctggggttgAgacccagtgatgtgtgttttaacaagtcctccaggtgattcgtatgcatgctgcggtttaagcatcatcactgttatggggtcctAGATCGGAAGAGCAC
>chr17_45676276_45676277_45676276_G
ACGCTCTTCCGATCTagcagtatcagggtcatttggaaacagaagtacagcttttgcggtgagtgccaaggccctactgaattagaaactctggggttgGgacccagtgatgtgtgttttaacaagtcctccaggtgattcgtatgcatgctgcggtttaagcatcatcactgttatggggtcctAGATCGGAAGAGCAC
>chr17_45676644_45676645_45676644_T
ACGCTCTTCCGATCTcacctggcttccaaccacacctgcttctccaaggtggggcacccagtgctccctgagatctgggttttggttttttcctttgtcTtatcccccaaccccctggcaccctggctccttcctagaaactctctatggggctttgtgattagggaggacctcagttcaagtttAGATCGGAAGAGCAC
>chr17_45676644_45676645_45676644_C
ACGCTCTTCCGATCTcacctggcttccaaccacacctgcttctccaaggtggggcacccagtgctccctgagatctgggttttggttttttcctttgtcCtatcccccaaccccctggcaccctggctccttcctagaaactctctatggggctttgtgattagggaggacctcagttcaagtttAGATCGGAAGAGCAC
>chr17_45676843_45676844_45676843_G
ACGCTCTTCCGATCTttgcaatacggggttggggggatgacctgtgcgggtgaaggagtgtggaatggaaacaaaccaggagaggaaggagggaggggaGagagcaggaggaggacttggatgtagaagcacctggcacagtggcatgtcaccaagattcagtgaaggccagttcccttccccgcAGATCGGAAGAGCAC
>chr17_45676843_45676844_45676843_C
ACGCTCTTCCGATCTttgcaatacggggttggggggatgacctgtgcgggtgaaggagtgtggaatggaaacaaaccaggagaggaaggagggaggggaCagagcaggaggaggacttggatgtagaagcacctggcacagtggcatgtcaccaagattcagtgaaggccagttcccttccccgcAGATCGGAAGAGCAC
>chr17_45677139_45677140_45677139_A
ACGCTCTTCCGATCTagcgttgacagtgtgcctggtagtacagttgtcccccagtatctgtgggagatttgttccaggacccccatgaataccaagattAtcaggtgctcagatcctttagtattctaaatgctttatatgaattaatgcattaaatcctcacggcaacccggagggtaggcactAGATCGGAAGAGCAC
>chr17_45677139_45677140_45677139_C
ACGCTCTTCCGATCTagcgttgacagtgtgcctggtagtacagttgtcccccagtatctgtgggagatttgttccaggacccccatgaataccaagattCtcaggtgctcagatcctttagtattctaaatgctttatatgaattaatgcattaaatcctcacggcaacccggagggtaggcactAGATCGGAAGAGCAC
>chr17_45677203_45677204_45677203_G
ACGCTCTTCCGATCTcccccatgaataccaagattatcaggtgctcagatcctttagtattctaaatgctttatatgaattaatgcattaaatcctcacGgcaacccggagggtaggcactgtaattacctccattttacagatggggagctgaggctttaagaagttaggtgacctgcacatggAGATCGGAAGAGCAC
>chr17_45677203_45677204_45677203_A
ACGCTCTTCCGATCTcccccatgaataccaagattatcaggtgctcagatcctttagtattctaaatgctttatatgaattaatgcattaaatcctcacAgcaacccggagggtaggcactgtaattacctccattttacagatggggagctgaggctttaagaagttaggtgacctgcacatggAGATCGGAAGAGCAC
>chr17_45678974_45678975_45678974_T
ACGCTCTTCCGATCTacctcccaatgggtgccaggattctcccccacttaaggttcaaaccccgactgactgtcttagctgtgccccaaattgttacaaTtgccccccgcctcttggatgagtcttgtgggtttggcggctcattcccctccaagcccaactcaggccattagaatggggctgcaAGATCGGAAGAGCAC
>chr17_45678974_45678975_45678974_C
ACGCTCTTCCGATCTacctcccaatgggtgccaggattctcccccacttaaggttcaaaccccgactgactgtcttagctgtgccccaaattgttacaaCtgccccccgcctcttggatgagtcttgtgggtttggcggctcattcccctccaagcccaactcaggccattagaatggggctgcaAGATCGGAAGAGCAC
>chr17_45679010_45679011_45679010_G
ACGCTCTTCCGATCTggttcaaaccccgactgactgtcttagctgtgccccaaattgttacaattgccccccgcctcttggatgagtcttgtgggtttgGcggctcattcccctccaagcccaactcaggccattagaatggggctgcaggatggtgtggtgtgcctgcatcccccaccccgcccAGATCGGAAGAGCAC
>chr17_45679010_45679011_45679010_C
ACGCTCTTCCGATCTggttcaaaccccgactgactgtcttagctgtgccccaaattgttacaattgccccccgcctcttggatgagtcttgtgggtttgCcggctcattcccctccaagcccaactcaggccattagaatggggctgcaggatggtgtggtgtgcctgcatcccccaccccgcccAGATCGGAAGAGCAC
>chr17_45679467_45679468_45679467_C
ACGCTCTTCCGATCTcctctccttgagtgtgggtggactcagtgacttccttctaatgcagaaagtagaaacaagaatatgtgacttctgagactaggtCatgaaaggcaccatggcttccttctctttcctggattactcactgcaagggaaagccagctgccatgttgtgaggatactcaagcAGATCGGAAGAGCAC
>chr17_45679467_45679468_45679467_A
ACGCTCTTCCGATCTcctctccttgagtgtgggtggactcagtgacttccttctaatgcagaaagtagaaacaagaatatgtgacttctgagactaggtAatgaaaggcaccatggcttccttctctttcctggattactcactgcaagggaaagccagctgccatgttgtgaggatactcaagcAGATCGGAAGAGCAC
>chr17_45679544_45679545_45679544_T
ACGCTCTTCCGATCTactaggtcatgaaaggcaccatggcttccttctctttcctggattactcactgcaagggaaagccagctgccatgttgtgaggaTactcaagcaacccagtggagagatggtgagaaactgaagcctcctgccaatagctagcaaagaaacgaggccttttgccaagagcAGATCGGAAGAGCAC
>chr17_45679544_45679545_45679544_C
ACGCTCTTCCGATCTactaggtcatgaaaggcaccatggcttccttctctttcctggattactcactgcaagggaaagccagctgccatgttgtgaggaCactcaagcaacccagtggagagatggtgagaaactgaagcctcctgccaatagctagcaaagaaacgaggccttttgccaagagcAGATCGGAAGAGCAC
>chr17_45679795_45679796_45679795_C
ACGCTCTTCCGATCTtctgcaacctcattagagaccctaagccagaaccacccagccaagctgctgctgaatctctgattcacagaagctgtgagatacCaaacgtttgttgttttaagctactaagttgtgggtcattttttaaatgcaatgatgggaaactaatacacaagtcaggagccacaAGATCGGAAGAGCAC
>chr17_45679795_45679796_45679795_T
ACGCTCTTCCGATCTtctgcaacctcattagagaccctaagccagaaccacccagccaagctgctgctgaatctctgattcacagaagctgtgagatacTaaacgtttgttgttttaagctactaagttgtgggtcattttttaaatgcaatgatgggaaactaatacacaagtcaggagccacaAGATCGGAAGAGCAC
>chr17_45680084_45680085_45680084_C
ACGCTCTTCCGATCTccatttactgttagtgctattacccctgttgtccatgtcaggaaactggggctcagataggtcaggtcatgtgaccaaggttgcCgagctcatcggtggcacagccaggatttgagcccagtctgtctgctctggtccatactttcccactcttgatgctgtcttgatgaAGATCGGAAGAGCAC
>chr17_45680084_45680085_45680084_A
ACGCTCTTCCGATCTccatttactgttagtgctattacccctgttgtccatgtcaggaaactggggctcagataggtcaggtcatgtgaccaaggttgcAgagctcatcggtggcacagccaggatttgagcccagtctgtctgctctggtccatactttcccactcttgatgctgtcttgatgaAGATCGGAAGAGCAC
>chr17_45680410_45680411_45680410_T
ACGCTCTTCCGATCTtagggtgccccagggtaggtcagctctgtctgctaaagatctagtgagccaaggatgaggatgtgacagcttggctttaagagcTcctgtgcaaacgtgtagcttccttcagcaataccatctcctgattctccctcacagacatgtgtgcccaggtctgtttgcaatgaAGATCGGAAGAGCAC
>chr17_45680410_45680411_45680410_C
ACGCTCTTCCGATCTtagggtgccccagggtaggtcagctctgtctgctaaagatctagtgagccaaggatgaggatgtgacagcttggctttaagagcCcctgtgcaaacgtgtagcttccttcagcaataccatctcctgattctccctcacagacatgtgtgcccaggtctgtttgcaatgaAGATCGGAAGAGCAC
>chr17_45680411_45680412_45680411_C
ACGCTCTTCCGATCTagggtgccccagggtaggtcagctctgtctgctaaagatctagtgagccaaggatgaggatgtgacagcttggctttaagagctCctgtgcaaacgtgtagcttccttcagcaataccatctcctgattctccctcacagacatgtgtgcccaggtctgtttgcaatgacAGATCGGAAGAGCAC
>chr17_45680411_45680412_45680411_T
ACGCTCTTCCGATCTagggtgccccagggtaggtcagctctgtctgctaaagatctagtgagccaaggatgaggatgtgacagcttggctttaagagctTctgtgcaaacgtgtagcttccttcagcaataccatctcctgattctccctcacagacatgtgtgcccaggtctgtttgcaatgacAGATCGGAAGAGCAC
>chr17_45681376_45681377_45681376_T
ACGCTCTTCCGATCTggacagtcgaggggctgcctggagcctcctgcaactccaccctcatcctgctccaccctctccctgaagaacctccacaggctcTttggtcctgtttgtgaggaacctggcccctcatcctgctattcagggccctccaagctctttcctgggccctacaccgcaccatcAGATCGGAAGAGCAC
>chr17_45681376_45681377_45681376_C
ACGCTCTTCCGATCTggacagtcgaggggctgcctggagcctcctgcaactccaccctcatcctgctccaccctctccctgaagaacctccacaggctcCttggtcctgtttgtgaggaacctggcccctcatcctgctattcagggccctccaagctctttcctgggccctacaccgcaccatcAGATCGGAAGAGCAC
>chr17_45682060_45682061_45682060_C
ACGCTCTTCCGATCTagatgcattgcctgtcttaaatctacagctgtatgcacaaatacttttttatttttttctggagtgtttgccgcttttcaaaggCtttgcgaaccataaaatggtctaactaacttggtaccagctttccagtctaggcccacctggatgtttactcccagcaaatctggAGATCGGAAGAGCAC
>chr17_45682060_45682061_45682060_T
ACGCTCTTCCGATCTagatgcattgcctgtcttaaatctacagctgtatgcacaaatacttttttatttttttctggagtgtttgccgcttttcaaaggTtttgcgaaccataaaatggtctaactaacttggtaccagctttccagtctaggcccacctggatgtttactcccagcaaatctggAGATCGGAAGAGCAC
>chr17_45682714_45682715_45682714_C
ACGCTCTTCCGATCTccacagcatgttcacaaaagctaagcagcaaagagaaatggcttccccaaagactgtcctatcccagtacaactttgtcttcttCttattattattttagatggagtctcgctctgtcacccaggctggagtgcagtggcgcaatctcagctcattgcaacctcctcctcAGATCGGAAGAGCAC
>chr17_45682714_45682715_45682714_A
ACGCTCTTCCGATCTccacagcatgttcacaaaagctaagcagcaaagagaaatggcttccccaaagactgtcctatcccagtacaactttgtcttcttAttattattattttagatggagtctcgctctgtcacccaggctggagtgcagtggcgcaatctcagctcattgcaacctcctcctcAGATCGGAAGAGCAC
>chr17_45682826_45682827_45682826_A
ACGCTCTTCCGATCTtctgtcacccaggctggagtgcagtggcgcaatctcagctcattgcaacctcctcctcccgggttcaagtaattctcctgtctcAgcctcccgagtagctgggattacaggtacccaccaccacgccctgctaattttttgtatttttagtagagacggggtttcaccatAGATCGGAAGAGCAC
>chr17_45682826_45682827_45682826_G
ACGCTCTTCCGATCTtctgtcacccaggctggagtgcagtggcgcaatctcagctcattgcaacctcctcctcccgggttcaagtaattctcctgtctcGgcctcccgagtagctgggattacaggtacccaccaccacgccctgctaattttttgtatttttagtagagacggggtttcaccatAGATCGGAAGAGCAC
>chr17_45682833_45682834_45682833_C
ACGCTCTTCCGATCTcccaggctggagtgcagtggcgcaatctcagctcattgcaacctcctcctcccgggttcaagtaattctcctgtctcagcctccCgagtagctgggattacaggtacccaccaccacgccctgctaattttttgtatttttagtagagacggggtttcaccatgttggccAGATCGGAAGAGCAC
>chr17_45682833_45682834_45682833_T
ACGCTCTTCCGATCTcccaggctggagtgcagtggcgcaatctcagctcattgcaacctcctcctcccgggttcaagtaattctcctgtctcagcctccTgagtagctgggattacaggtacccaccaccacgccctgctaattttttgtatttttagtagagacggggtttcaccatgttggccAGATCGGAAGAGCAC
>chr17_45683023_45683024_45683023_A
ACGCTCTTCCGATCTaccttgcgatgtgcccgcctcggcctcccaaagtgctgggattacaggcatgagccactgcacccagccatttttttttcacatAtaataagttcctgaaaatgtctaagaatataaatgtatcaaagttagataataatcttacactatgcaagaaggaggagagcctgAGATCGGAAGAGCAC
>chr17_45683023_45683024_45683023_G
ACGCTCTTCCGATCTaccttgcgatgtgcccgcctcggcctcccaaagtgctgggattacaggcatgagccactgcacccagccatttttttttcacatGtaataagttcctgaaaatgtctaagaatataaatgtatcaaagttagataataatcttacactatgcaagaaggaggagagcctgAGATCGGAAGAGCAC
>chr17_45683150_45683151_45683150_A
ACGCTCTTCCGATCTgttagataataatcttacactatgcaagaaggaggagagcctggcggttaagaatgtggacagtgacctacctacacgggcataAatctgccacttcctaggtgtgtggctgagacctctctgtgcctcagttttctgaaagacggaatgattatagaaaccaccttataAGATCGGAAGAGCAC
>chr17_45683150_45683151_45683150_T
ACGCTCTTCCGATCTgttagataataatcttacactatgcaagaaggaggagagcctggcggttaagaatgtggacagtgacctacctacacgggcataTatctgccacttcctaggtgtgtggctgagacctctctgtgcctcagttttctgaaagacggaatgattatagaaaccaccttataAGATCGGAAGAGCAC
>chr17_45683211_45683212_45683211_G
ACGCTCTTCCGATCTagtgacctacctacacgggcataaatctgccacttcctaggtgtgtggctgagacctctctgtgcctcagttttctgaaagacgGaatgattatagaaaccaccttatagggttcttgtgcaaattaagtaatatatatataaagcgctcagaacagggtcgtatgcactAGATCGGAAGAGCAC
>chr17_45683211_45683212_45683211_A
ACGCTCTTCCGATCTagtgacctacctacacgggcataaatctgccacttcctaggtgtgtggctgagacctctctgtgcctcagttttctgaaagacgAaatgattatagaaaccaccttatagggttcttgtgcaaattaagtaatatatatataaagcgctcagaacagggtcgtatgcactAGATCGGAAGAGCAC
>chr17_45683233_45683234_45683233_A
ACGCTCTTCCGATCTaaatctgccacttcctaggtgtgtggctgagacctctctgtgcctcagttttctgaaagacggaatgattatagaaaccaccttAtagggttcttgtgcaaattaagtaatatatatataaagcgctcagaacagggtcgtatgcactgaatatgttaataattattattAGATCGGAAGAGCAC
>chr17_45683233_45683234_45683233_C
ACGCTCTTCCGATCTaaatctgccacttcctaggtgtgtggctgagacctctctgtgcctcagttttctgaaagacggaatgattatagaaaccaccttCtagggttcttgtgcaaattaagtaatatatatataaagcgctcagaacagggtcgtatgcactgaatatgttaataattattattAGATCGGAAGAGCAC
>chr17_45683319_45683320_45683319_T
ACGCTCTTCCGATCTagggttcttgtgcaaattaagtaatatatatataaagcgctcagaacagggtcgtatgcactgaatatgttaataattattattTtatgttttaaggtggattctatactcagctaaaaataatgacaactccctaattatattttgcttctaagaacattgatcacttaAGATCGGAAGAGCAC
>chr17_45683319_45683320_45683319_C
ACGCTCTTCCGATCTagggttcttgtgcaaattaagtaatatatatataaagcgctcagaacagggtcgtatgcactgaatatgttaataattattattCtatgttttaaggtggattctatactcagctaaaaataatgacaactccctaattatattttgcttctaagaacattgatcacttaAGATCGGAAGAGCAC
>chr17_45684015_45684016_45684015_A
ACGCTCTTCCGATCTtctcctgcctcggcctcccaagtaactgaggccacaggtgtgccaccatgcccagttaatttttgcattttttagtaaaagccaAattttgccatgttggcccggctggtctcaaaactcctgacctgaggtgatcctcccgcctcagcatcccaaagtgctgggattacAGATCGGAAGAGCAC
>chr17_45684015_45684016_45684015_G
ACGCTCTTCCGATCTtctcctgcctcggcctcccaagtaactgaggccacaggtgtgccaccatgcccagttaatttttgcattttttagtaaaagccaGattttgccatgttggcccggctggtctcaaaactcctgacctgaggtgatcctcccgcctcagcatcccaaagtgctgggattacAGATCGGAAGAGCAC
>chr17_45684116_45684117_45684116_T
ACGCTCTTCCGATCTccggctggtctcaaaactcctgacctgaggtgatcctcccgcctcagcatcccaaagtgctgggattacaggcatgagccactgTgcctggcctcattttaattttaattatattaactttttgagaccctttcttgtttattacctagtacctatactttaaattttccAGATCGGAAGAGCAC
>chr17_45684116_45684117_45684116_C
ACGCTCTTCCGATCTccggctggtctcaaaactcctgacctgaggtgatcctcccgcctcagcatcccaaagtgctgggattacaggcatgagccactgCgcctggcctcattttaattttaattatattaactttttgagaccctttcttgtttattacctagtacctatactttaaattttccAGATCGGAAGAGCAC
>chr17_45684490_45684491_45684490_C
ACGCTCTTCCGATCTaatgtcaaagtccaaacctataacagtggtgatggttcaaaagccaaaaatccttgaggctgggacgtatgtctgggttcatgtCaatgatcttgttggaagagcaatttgttaccatgaagtaggagacagatagtcttcactttgataacagacccattccaagagagAGATCGGAAGAGCAC
>chr17_45684490_45684491_45684490_T
ACGCTCTTCCGATCTaatgtcaaagtccaaacctataacagtggtgatggttcaaaagccaaaaatccttgaggctgggacgtatgtctgggttcatgtTaatgatcttgttggaagagcaatttgttaccatgaagtaggagacagatagtcttcactttgataacagacccattccaagagagAGATCGGAAGAGCAC
>chr17_45684573_45684574_45684573_G
ACGCTCTTCCGATCTtcaatgatcttgttggaagagcaatttgttaccatgaagtaggagacagatagtcttcactttgataacagacccattccaagaGagctggctataaagaaactattcatagtgtgagtcacatttttttaaaaattccattataaaactaagacggtcttctaaaggaaAGATCGGAAGAGCAC
>chr17_45684573_45684574_45684573_C
ACGCTCTTCCGATCTtcaatgatcttgttggaagagcaatttgttaccatgaagtaggagacagatagtcttcactttgataacagacccattccaagaCagctggctataaagaaactattcatagtgtgagtcacatttttttaaaaattccattataaaactaagacggtcttctaaaggaaAGATCGGAAGAGCAC
>chr17_45684608_45684609_45684608_C
ACGCTCTTCCGATCTgaagtaggagacagatagtcttcactttgataacagacccattccaagagagctggctataaagaaactattcatagtgtgagtCacatttttttaaaaattccattataaaactaagacggtcttctaaaggaaaatggagagctttgaaaagttttggtggatagggcAGATCGGAAGAGCAC
>chr17_45684608_45684609_45684608_A
ACGCTCTTCCGATCTgaagtaggagacagatagtcttcactttgataacagacccattccaagagagctggctataaagaaactattcatagtgtgagtAacatttttttaaaaattccattataaaactaagacggtcttctaaaggaaaatggagagctttgaaaagttttggtggatagggcAGATCGGAAGAGCAC
>chr17_45684889_45684890_45684889_T
ACGCTCTTCCGATCTttttttttaaacacaagtttccacttttattagttttatataatgatgcaccaaggttcgtcttgggcctcagaatttagctaaTgtatgtgttttcttttctttctttttttttaaattttattattattatactttaagttctagggtacatgtgcacaacgtgcaggAGATCGGAAGAGCAC
>chr17_45684889_45684890_45684889_C
ACGCTCTTCCGATCTttttttttaaacacaagtttccacttttattagttttatataatgatgcaccaaggttcgtcttgggcctcagaatttagctaaCgtatgtgttttcttttctttctttttttttaaattttattattattatactttaagttctagggtacatgtgcacaacgtgcaggAGATCGGAAGAGCAC
>chr17_45685063_45685064_45685063_C
ACGCTCTTCCGATCTttacacatgtatacatgtgccacgttggtgtgctgcacccattaactcgtcatttagcattaggtatatctcctaatgctatccCtccccactccccctaccccacaacagtccccggtgtgtgatgttccccttcctggtccgtgtgttctcattgttcaattcccaccAGATCGGAAGAGCAC
>chr17_45685063_45685064_45685063_T
ACGCTCTTCCGATCTttacacatgtatacatgtgccacgttggtgtgctgcacccattaactcgtcatttagcattaggtatatctcctaatgctatccTtccccactccccctaccccacaacagtccccggtgtgtgatgttccccttcctggtccgtgtgttctcattgttcaattcccaccAGATCGGAAGAGCAC
>chr17_45685188_45685189_45685188_A
ACGCTCTTCCGATCTtgttccccttcctggtccgtgtgttctcattgttcaattcccacctgtgagtgagaacatgcggtgtttggtttttttgtccttAcgatagtttgccgagaatgatggtttccagcttctggaaatacggtgaaatttacggcagactgcctaagtttacaaggagcaacAGATCGGAAGAGCAC
>chr17_45685188_45685189_45685188_G
ACGCTCTTCCGATCTtgttccccttcctggtccgtgtgttctcattgttcaattcccacctgtgagtgagaacatgcggtgtttggtttttttgtccttGcgatagtttgccgagaatgatggtttccagcttctggaaatacggtgaaatttacggcagactgcctaagtttacaaggagcaacAGATCGGAAGAGCAC
>chr17_45685228_45685229_45685228_A
ACGCTCTTCCGATCTccacctgtgagtgagaacatgcggtgtttggtttttttgtccttacgatagtttgccgagaatgatggtttccagcttctggaaAtacggtgaaatttacggcagactgcctaagtttacaaggagcaacagatactccaggctacctcctcagtgtggcctgatccctcAGATCGGAAGAGCAC
>chr17_45685228_45685229_45685228_T
ACGCTCTTCCGATCTccacctgtgagtgagaacatgcggtgtttggtttttttgtccttacgatagtttgccgagaatgatggtttccagcttctggaaTtacggtgaaatttacggcagactgcctaagtttacaaggagcaacagatactccaggctacctcctcagtgtggcctgatccctcAGATCGGAAGAGCAC
>chr17_45685480_45685481_45685480_A
ACGCTCTTCCGATCTcgttttttgaagacaggtttgttttgttgcctaggctggagtgcaatggtgcagtcatggcttattgcagctgtaatctcacagActcaaatgatcctctagcctcagtctcccaagtacttgggactgcaggcatgagccaccaggcccagctaatttatttttattttAGATCGGAAGAGCAC
>chr17_45685480_45685481_45685480_G
ACGCTCTTCCGATCTcgttttttgaagacaggtttgttttgttgcctaggctggagtgcaatggtgcagtcatggcttattgcagctgtaatctcacagGctcaaatgatcctctagcctcagtctcccaagtacttgggactgcaggcatgagccaccaggcccagctaatttatttttattttAGATCGGAAGAGCAC
>chr17_45685641_45685642_45685641_T
ACGCTCTTCCGATCTttttattttcatttttgtggagacagggtccctctatgttgtccaggttggtctccatctcctgggatcaagcagtcctcctgcTttggcctcccaaagtgttaggattacaggcgtgagcccccgcacctggccttcagttctttttcaccacatttcattgtgtccttAGATCGGAAGAGCAC
>chr17_45685641_45685642_45685641_C
ACGCTCTTCCGATCTttttattttcatttttgtggagacagggtccctctatgttgtccaggttggtctccatctcctgggatcaagcagtcctcctgcCttggcctcccaaagtgttaggattacaggcgtgagcccccgcacctggccttcagttctttttcaccacatttcattgtgtccttAGATCGGAAGAGCAC
>chr17_45685875_45685876_45685875_C
ACGCTCTTCCGATCTcagtcttggtatgctcccttctttgatggctacattctggaagctggggaagacgcgtgtaagcctgagcagtatgtctggcacCgaaacatcaagagagccctgatgccacccgaggccttcacatgttgacgagatggctatgtatacacaagggctcctgcggcgggAGATCGGAAGAGCAC
>chr17_45685875_45685876_45685875_T
ACGCTCTTCCGATCTcagtcttggtatgctcccttctttgatggctacattctggaagctggggaagacgcgtgtaagcctgagcagtatgtctggcacTgaaacatcaagagagccctgatgccacccgaggccttcacatgttgacgagatggctatgtatacacaagggctcctgcggcgggAGATCGGAAGAGCAC
>chr17_45687012_45687013_45687012_G
ACGCTCTTCCGATCTaaaaaaagagagaaaaaaacttgcccactttcatcaatcttggaagctcagaccttagtaaaatttatttatttcaaagaaggtGcaataaaattgttcaagcccacttggaaatccattgtaagaggtgctggcattttgaaaaatcattttgctgattgcgagagtaaAGATCGGAAGAGCAC
>chr17_45687012_45687013_45687012_A
ACGCTCTTCCGATCTaaaaaaagagagaaaaaaacttgcccactttcatcaatcttggaagctcagaccttagtaaaatttatttatttcaaagaaggtAcaataaaattgttcaagcccacttggaaatccattgtaagaggtgctggcattttgaaaaatcattttgctgattgcgagagtaaAGATCGGAAGAGCAC
>chr17_45687199_45687200_45687199_A
ACGCTCTTCCGATCTtaattaagaaaatacaaaaaggtacatagaaataaaatctcccaagatgttacctctcagaaataaccattattagcatttaatAtgccactcctttttctgtgcacagcaatttataaaattacatggtactttatctacaatttttcatcttgcttttttcaccttaaAGATCGGAAGAGCAC
>chr17_45687199_45687200_45687199_G
ACGCTCTTCCGATCTtaattaagaaaatacaaaaaggtacatagaaataaaatctcccaagatgttacctctcagaaataaccattattagcatttaatGtgccactcctttttctgtgcacagcaatttataaaattacatggtactttatctacaatttttcatcttgcttttttcaccttaaAGATCGGAAGAGCAC
>chr17_45687430_45687431_45687430_G
ACGCTCTTCCGATCTataatatttcattgtctggttgtaccaggatttatttagccagttctctatttgcaggcttctaggaggtttcttatttttcatGattataaatgatgctgcagtgaatattcttgtccaggaaatctttatctgggtttctgataatttccttagaagagattccaagaAGATCGGAAGAGCAC
>chr17_45687430_45687431_45687430_T
ACGCTCTTCCGATCTataatatttcattgtctggttgtaccaggatttatttagccagttctctatttgcaggcttctaggaggtttcttatttttcatTattataaatgatgctgcagtgaatattcttgtccaggaaatctttatctgggtttctgataatttccttagaagagattccaagaAGATCGGAAGAGCAC
>chr17_45687481_45687482_45687481_G
ACGCTCTTCCGATCTttgcaggcttctaggaggtttcttatttttcatgattataaatgatgctgcagtgaatattcttgtccaggaaatctttatctgGgtttctgataatttccttagaagagattccaagaagggaaattgtggagtctcaattctgctgggtgttacctgtctcctatggaAGATCGGAAGAGCAC
>chr17_45687481_45687482_45687481_A
ACGCTCTTCCGATCTttgcaggcttctaggaggtttcttatttttcatgattataaatgatgctgcagtgaatattcttgtccaggaaatctttatctgAgtttctgataatttccttagaagagattccaagaagggaaattgtggagtctcaattctgctgggtgttacctgtctcctatggaAGATCGGAAGAGCAC
>chr17_45687621_45687622_45687621_G
ACGCTCTTCCGATCTttctgctgggtgttacctgtctcctatggatgctcagaaaggcggagtggctcctgttaccctgagtgggtagcatttcctgccGctaaggcctcctaaaggcctagaccacacaatttttattcctgctggggagagatggaaaaggggcccctgagcctccccagacaAGATCGGAAGAGCAC
>chr17_45687621_45687622_45687621_A
ACGCTCTTCCGATCTttctgctgggtgttacctgtctcctatggatgctcagaaaggcggagtggctcctgttaccctgagtgggtagcatttcctgccActaaggcctcctaaaggcctagaccacacaatttttattcctgctggggagagatggaaaaggggcccctgagcctccccagacaAGATCGGAAGAGCAC
>chr17_45688015_45688016_45688015_G
ACGCTCTTCCGATCTtagagctgggtcctctcccctgctgatggccactccagagtgtcagagtcaggggttagcttgaggtgggaggctgggtgagagGttgcacaagggcctgggcttggcctctaaggccaagtccctgcctggggtgagctcagccaggcaaaggtggcacccatgcactaAGATCGGAAGAGCAC
>chr17_45688015_45688016_45688015_C
ACGCTCTTCCGATCTtagagctgggtcctctcccctgctgatggccactccagagtgtcagagtcaggggttagcttgaggtgggaggctgggtgagagCttgcacaagggcctgggcttggcctctaaggccaagtccctgcctggggtgagctcagccaggcaaaggtggcacccatgcactaAGATCGGAAGAGCAC
>chr17_45688084_45688085_45688084_G
ACGCTCTTCCGATCTgaggctgggtgagaggttgcacaagggcctgggcttggcctctaaggccaagtccctgcctggggtgagctcagccaggcaaagGtggcacccatgcactacagtgtggaccttcaaggacctagcctcagactcttggctgctgtcctaaacttacagggctgcagagaAGATCGGAAGAGCAC
>chr17_45688084_45688085_45688084_A
ACGCTCTTCCGATCTgaggctgggtgagaggttgcacaagggcctgggcttggcctctaaggccaagtccctgcctggggtgagctcagccaggcaaagAtggcacccatgcactacagtgtggaccttcaaggacctagcctcagactcttggctgctgtcctaaacttacagggctgcagagaAGATCGGAAGAGCAC
>chr17_45688412_45688413_45688412_C
ACGCTCTTCCGATCTctgcactccaaggtcaggggatttaaacggagttctgggggctgtaacagcccacaatgttggagcactttgaaatgtgcaaaaCgcgtttgcagatcacatctcgctgaatactcaacccaggctccagagactccggggtcacgtgacatgcatatagtcacacagctAGATCGGAAGAGCAC
>chr17_45688412_45688413_45688412_T
ACGCTCTTCCGATCTctgcactccaaggtcaggggatttaaacggagttctgggggctgtaacagcccacaatgttggagcactttgaaatgtgcaaaaTgcgtttgcagatcacatctcgctgaatactcaacccaggctccagagactccggggtcacgtgacatgcatatagtcacacagctAGATCGGAAGAGCAC
>chr17_45688986_45688987_45688986_G
ACGCTCTTCCGATCTtccctcaggaggtcatctgagagctctctcggggtggatgtcacatgtgctttgggatggtccccaagggctgccatatggaccGatctatgtgccaggctggccatgtgccccggatcctggagctgtcagaagggctggagatctagcccacagaccccggccaggtaAGATCGGAAGAGCAC
>chr17_45688986_45688987_45688986_C
ACGCTCTTCCGATCTtccctcaggaggtcatctgagagctctctcggggtggatgtcacatgtgctttgggatggtccccaagggctgccatatggaccCatctatgtgccaggctggccatgtgccccggatcctggagctgtcagaagggctggagatctagcccacagaccccggccaggtaAGATCGGAAGAGCAC
>chr17_45689049_45689050_45689049_A
ACGCTCTTCCGATCTccaagggctgccatatggaccgatctatgtgccaggctggccatgtgccccggatcctggagctgtcagaagggctggagatctAgcccacagaccccggccaggtagcatcacctttaatagatgtgtggccaggcctggcaggggactggggacatctgccacctgtgAGATCGGAAGAGCAC
>chr17_45689049_45689050_45689049_G
ACGCTCTTCCGATCTccaagggctgccatatggaccgatctatgtgccaggctggccatgtgccccggatcctggagctgtcagaagggctggagatctGgcccacagaccccggccaggtagcatcacctttaatagatgtgtggccaggcctggcaggggactggggacatctgccacctgtgAGATCGGAAGAGCAC
>chr17_45689052_45689053_45689052_C
ACGCTCTTCCGATCTagggctgccatatggaccgatctatgtgccaggctggccatgtgccccggatcctggagctgtcagaagggctggagatctagcCcacagaccccggccaggtagcatcacctttaatagatgtgtggccaggcctggcaggggactggggacatctgccacctgtgcttAGATCGGAAGAGCAC
>chr17_45689052_45689053_45689052_T
ACGCTCTTCCGATCTagggctgccatatggaccgatctatgtgccaggctggccatgtgccccggatcctggagctgtcagaagggctggagatctagcTcacagaccccggccaggtagcatcacctttaatagatgtgtggccaggcctggcaggggactggggacatctgccacctgtgcttAGATCGGAAGAGCAC
>chr17_45690172_45690173_45690172_A
ACGCTCTTCCGATCTacaaatgctctttagttgtatgctgtggccggttcttggagagaggctgaaggggaaggaggaggaaggggctcaagaagtaggAcagggggagagaagcagccagaaacaggtgactagaaagaaggaaaaaaaaatcaaaactccgtaaaagagagggcatgaatgacAGATCGGAAGAGCAC
>chr17_45690172_45690173_45690172_G
ACGCTCTTCCGATCTacaaatgctctttagttgtatgctgtggccggttcttggagagaggctgaaggggaaggaggaggaaggggctcaagaagtaggGcagggggagagaagcagccagaaacaggtgactagaaagaaggaaaaaaaaatcaaaactccgtaaaagagagggcatgaatgacAGATCGGAAGAGCAC
>chr17_45690262_45690263_45690262_G
[truncated: 2,897,725 more chars]
