# Supplementary material for: Identifying severe COVID-19 risk variants modulating enhancer reporter activity in lung cells
Source: PLoS Genet. 2026 Jul 17;22(7):e1012222. doi: 10.1371/journal.pgen.1012222 (PMC13399529; doi:10.1371/journal.pgen.1012222)
Supplement: S2 Table — Showing candidate sequence activity as log2FC with padj (FDR) as computed using DESeq2, including normalized input and output read counts averaged across biological replicates. (XLSX) [file pgen.1012222.s009.xlsx]

## Sheet: STARR_DESeq2_results_full_libra
Oligo_ID	log2FoldChange	padj	Input_average	Output_average	Category
A549_neg_chr1:197864189-197864359	-0.0558038	0.544044	847.133	810.401	Neg_ctrl
A549_neg_chr13:59152867-59153037	0.103481	0.144028	799.584	854.322	Neg_ctrl
A549_neg_chr15:69069872-69070042	-0.11052	0.270246	729.225	684.423	Neg_ctrl
A549_neg_chr17:36269405-36269575	0.0362405	0.593622	780.647	798.274	Neg_ctrl
A549_neg_chr18:3291701-3291871	0.065029	0.279772	1420.95	1493.96	Neg_ctrl
A549_neg_chr4:131161395-131161565	-0.140886	0.125686	859.626	771.998	Neg_ctrl
A549_neg_chr5:30034567-30034737	0.372237	2.4643e-06	876.192	1129.93	Neg_ctrl
A549_neg_chr6:74434671-74434841	0.00427608	0.94739	1928.7	1930.67	Neg_ctrl
A549_neg_chr9:111115992-111116162	0.107264	0.22448	839.732	902.716	Neg_ctrl
A549_neg_chr9:17641401-17641571	0.00610219	0.93208	1043.16	1040.44	Neg_ctrl
A549_pos_chr1:10744524-10744694	4.23088	3.16082e-61	217.913	4094.06	Pos_ctrl_A549
A549_pos_chr1:111214546-111214716	4.46034	2.88251e-28	894.544	19694.1	Pos_ctrl_A549
A549_pos_chr1:187630699-187630869	4.20724	1.88976e-15	1553.22	28691.7	Pos_ctrl_A549
A549_pos_chr1:244735516-244735686	5.05772	1.47177e-43	546.681	18210	Pos_ctrl_A549
A549_pos_chr1:69055314-69055484	4.45478	6.975e-33	828.835	18177.8	Pos_ctrl_A549
A549_pos_chr1:9182118-9182288	5.08983	3.20075e-28	676.91	23054.3	Pos_ctrl_A549
A549_pos_chr10:127863271-127863441	5.24508	3.74799e-25	681.29	25839	Pos_ctrl_A549
A549_pos_chr10:16196988-16197158	3.96983	7.26592e-40	907.021	14214.7	Pos_ctrl_A549
A549_pos_chr10:53619825-53619995	4.10711	7.71328e-77	642.276	11071.2	Pos_ctrl_A549
A549_pos_chr10:65615406-65615576	4.51348	7.41791e-76	504.147	11517.6	Pos_ctrl_A549
A549_pos_chr10:80805434-80805604	4.00753	1.31124e-20	1318.76	21212.2	Pos_ctrl_A549
A549_pos_chr12:15936860-15937030	5.06374	6.22219e-18	1202.67	40225.2	Pos_ctrl_A549
A549_pos_chr13:111052234-111052404	3.91489	9.42434e-191	301.969	4553.81	Pos_ctrl_A549
A549_pos_chr13:48066630-48066800	4.32748	4.15963e-104	454.868	9137.73	Pos_ctrl_A549
A549_pos_chr13:48072394-48072564	4.59628	5.9481e-94	416.861	10086.7	Pos_ctrl_A549
A549_pos_chr15:62262664-62262834	4.26811	1.90871e-97	491.498	9473.59	Pos_ctrl_A549
A549_pos_chr15:80003209-80003379	5.49988	1.403e-81	164.599	7450.2	Pos_ctrl_A549
A549_pos_chr16:24381860-24382030	4.07313	1.0213e-203	236.011	3975.55	Pos_ctrl_A549
A549_pos_chr16:25553852-25554022	4.55568	1.50516e-47	649.867	15285.4	Pos_ctrl_A549
A549_pos_chr16:77991812-77991982	3.73043	3.86486e-184	391.955	5206.12	Pos_ctrl_A549
A549_pos_chr16:77995912-77996082	4.69853	1.23057e-20	1014.69	26348.4	Pos_ctrl_A549
A549_pos_chr17:39046861-39047031	5.29332	5.43315e-18	978.668	38378.9	Pos_ctrl_A549
A549_pos_chr17:43872366-43872536	3.29547	5.41846e-101	392.073	3853.05	Pos_ctrl_A549
A549_pos_chr17:74514488-74514658	3.00965	9.76956e-96	460.4	3704.4	Pos_ctrl_A549
A549_pos_chr19:18224500-18224670	4.07023	1.61072e-44	816.018	13709.6	Pos_ctrl_A549
A549_pos_chr19:53295160-53295330	4.72774	1.98536e-49	552.797	14650.1	Pos_ctrl_A549
A549_pos_chr19:6577532-6577702	4.35811	1.45255e-34	819.208	16802.2	Pos_ctrl_A549
A549_pos_chr2:185568060-185568230	3.52098	3.78051e-67	894.129	10267.2	Pos_ctrl_A549
A549_pos_chr2:238453042-238453212	3.76849	8.78902e-32	991.302	13511.7	Pos_ctrl_A549
A549_pos_chr2:61277876-61278046	4.85214	2.06508e-34	669.987	19352.7	Pos_ctrl_A549
A549_pos_chr2:99040950-99041120	3.59698	1.1611e-54	962.644	11651.3	Pos_ctrl_A549
A549_pos_chr20:9015688-9015858	1.22744	1.171e-06	581.614	1359.62	Pos_ctrl_A549
A549_pos_chr21:20592528-20592698	4.5473	1.19574e-29	835.475	19536.6	Pos_ctrl_A549
A549_pos_chr21:33367290-33367460	4.85137	1.38862e-14	1301.66	37576.6	Pos_ctrl_A549
A549_pos_chr21:44766350-44766520	4.17069	5.44312e-36	881.865	15883.8	Pos_ctrl_A549
A549_pos_chr22:49386383-49386553	4.16803	2.03585e-36	925.552	16640.3	Pos_ctrl_A549
A549_pos_chr3:145357889-145358059	3.90019	7.72761e-287	342.609	5119.25	Pos_ctrl_A549
A549_pos_chr3:912878-913048	4.71308	6.52051e-16	1361.79	35719.3	Pos_ctrl_A549
A549_pos_chr4:26406754-26406924	4.33126	1.78841e-40	780.243	15708.4	Pos_ctrl_A549
A549_pos_chr4:62431658-62431828	3.9424	1.26653e-95	613.638	9437.5	Pos_ctrl_A549
A549_pos_chr4:76782001-76782171	4.10376	6.17052e-25	1159.2	19931.8	Pos_ctrl_A549
A549_pos_chr4:77342563-77342733	4.57768	1.22152e-191	300.16	7171.05	Pos_ctrl_A549
A549_pos_chr4:8063730-8063900	4.44172	5.5827e-14	1526.45	33173.2	Pos_ctrl_A549
A549_pos_chr4:83171056-83171226	3.99406	7.78634e-20	1378.37	21965	Pos_ctrl_A549
A549_pos_chr5:174328838-174329008	4.99575	1.35617e-30	689.897	22013.2	Pos_ctrl_A549
A549_pos_chr5:27472100-27472270	4.45735	1.46902e-83	521.529	11459.8	Pos_ctrl_A549
A549_pos_chr6:111107172-111107342	4.49124	1.95697e-15	1580.43	35545.7	Pos_ctrl_A549
A549_pos_chr6:152221873-152222043	4.84493	2.00388e-15	1269.34	36480	Pos_ctrl_A549
A549_pos_chr6:160134363-160134533	3.81877	5.1108e-93	496.748	7008.46	Pos_ctrl_A549
A549_pos_chr6:168168734-168168904	3.98568	5.16277e-81	397.195	6294.23	Pos_ctrl_A549
A549_pos_chr6:4383908-4384078	4.36224	3.10772e-42	743.595	15295.4	Pos_ctrl_A549
A549_pos_chr6:75272276-75272446	4.43582	3.61583e-22	1086.77	23522.3	Pos_ctrl_A549
A549_pos_chr7:121505908-121506078	5.04844	1.34336e-86	347.83	11512.5	Pos_ctrl_A549
A549_pos_chr7:33287983-33288153	3.953	0	351.804	5451.61	Pos_ctrl_A549
A549_pos_chr7:56791680-56791850	4.17549	1.403e-81	587.315	10615.7	Pos_ctrl_A549
A549_pos_chr7:70849644-70849814	4.66728	5.64155e-11	1824.03	46347.9	Pos_ctrl_A549
A549_pos_chr8:49110451-49110621	4.37866	1.73439e-44	729.135	15170.1	Pos_ctrl_A549
A549_pos_chr8:53273060-53273230	3.46233	2.69918e-152	408.5	4508.25	Pos_ctrl_A549
A549_pos_chrX:26373950-26374120	3.84032	2.47963e-107	555.412	7959.27	Pos_ctrl_A549
A549_pos_chrX:4710750-4710920	4.82887	2.24341e-97	398.848	11339	Pos_ctrl_A549
A549_pos_chrX:87265628-87265798	4.62897	7.13767e-17	1239.51	30670.9	Pos_ctrl_A549
chr1_155038761_155038762_rs79814035_C	0.409509	8.01277e-11	930.68	1230.36	Covid_GWAS
chr1_155038761_155038762_rs79814035_T	0.383627	2.71456e-06	927.711	1205.42	Covid_GWAS
chr1_155066988_155066989_rs114301457_C	0.294506	0.000303959	553.351	670.091	Covid_GWAS
chr1_155066988_155066989_rs114301457_T	0.448433	7.0946e-08	453.323	618.428	Covid_GWAS
chr1_155090454_155090455_rs181793634_C	-0.050214	0.60903	513.422	494.094	Covid_GWAS
chr1_155090454_155090455_rs181793634_G	0.255626	0.00397723	595.966	712.098	Covid_GWAS
chr1_155090454_C_chr1_155090468_A	0.0458009	0.540159	766.159	794.235	Covid_GWAS
chr1_155090454_C_chr1_155090468_G	-0.128355	0.166206	722.02	666.544	Covid_GWAS
chr1_155090454_G_chr1_155090468_A	0.207515	0.00389223	741.707	863.009	Covid_GWAS
chr1_155090454_G_chr1_155090468_G	0.115754	0.168918	665.924	719.36	Covid_GWAS
chr1_155090468_155090469_rs184585274_A	0.0974561	0.204443	629.689	680.718	Covid_GWAS
chr1_155090468_155090469_rs184585274_G	-0.0020354	0.983772	629.643	630.813	Covid_GWAS
chr1_155164919_155164920_rs141942982_G	0.682212	0.121979	83.6844	136.742	Covid_GWAS
chr1_155164919_155164920_rs141942982_T	0.564828	0.190274	95.556	143.883	Covid_GWAS
chr1_155172916_155172917_rs41264911_A	0.407489	6.35151e-10	731.231	963.243	Covid_GWAS
chr1_155172916_155172917_rs41264911_G	0.512936	2.96187e-14	915.578	1297.14	Covid_GWAS
chr1_155175305_155175306_rs7528026_A	-0.605188	4.60617e-16	1165.56	756.33	Covid_GWAS
chr1_155175305_155175306_rs7528026_G	-0.77861	6.50592e-19	1035.33	597.211	Covid_GWAS
chr1_155181061_155181062_rs111508230_C	0.773628	1.57249e-17	320.243	548.044	Covid_GWAS
chr1_155181061_155181062_rs111508230_T	0.770206	3.53182e-14	345.77	591.098	Covid_GWAS
chr1_155197995_155197996_rs41264915_A	-0.272619	1.00628e-05	1063.81	877.459	Covid_GWAS
chr1_155197995_155197996_rs41264915_G	-0.236524	0.00102324	1168.72	987.986	Covid_GWAS
chr1_155199270_155199271_rs193041782_C	-0.0940868	0.553234	240.206	223.317	Covid_GWAS
chr1_155199270_155199271_rs193041782_T	-0.386293	0.0163471	326.567	247.253	Covid_GWAS
chr1_155202934_155202935_rs35154152_C	-0.0118666	0.905806	478.731	475.094	Covid_GWAS
chr1_155202934_155202935_rs35154152_T	-0.110773	0.261737	442.658	411.674	Covid_GWAS
chr1_155203736_155203737_rs67579710_A	-0.0830449	0.501109	375.505	349.116	Covid_GWAS
chr1_155203736_155203737_rs67579710_G	0.228873	0.0136711	423.706	500.617	Covid_GWAS
chr1_155206689_155206690_rs182936472_A	0.0278158	0.905076	142.966	148.186	Covid_GWAS
chr1_155206689_155206690_rs182936472_C	-0.0503132	0.780365	181.487	177.548	Covid_GWAS
chr1_155247645_155247646_rs35236794_A	0.290138	0.47138	56.4731	71.1198	Covid_GWAS
chr1_155247645_155247646_rs35236794_G	0.454311	0.275298	67.1242	94.1813	Covid_GWAS
chr1_155247645_A_chr1_155247646_G_chr1_155247647_T	-0.60808	7.95793e-10	604.516	398.29	Covid_GWAS
chr1_155247645_A_chr1_155247646_T_chr1_155247647_A	-0.275725	0.00107251	613.687	503.753	Covid_GWAS
chr1_155247645_A_chr1_155247646_T_chr1_155247647_T	-0.412381	0.000830006	628.486	470.851	Covid_GWAS
chr1_155247645_G_chr1_155247646_G_chr1_155247647_T	0.420556	0.321632	78.6531	107.22	Covid_GWAS
chr1_155247645_G_chr1_155247646_T_chr1_155247647_T	-0.110098	0.24932	554.831	509.733	Covid_GWAS
chr1_155248377_155248378_rs61491392_C	0.502813	1.91573e-13	763.774	1071	Covid_GWAS
chr1_155248377_155248378_rs61491392_T	0.42239	5.23603e-09	842.511	1117.92	Covid_GWAS
chr1_155248574_155248575_rs60004094_C	-0.17611	0.0847313	750.338	659.66	Covid_GWAS
chr1_155248574_155248575_rs60004094_T	-0.332096	0.0152856	749.894	593.931	Covid_GWAS
chr1_155248574_C_chr1_155248655_A	0.0700822	0.427986	672.3	700.862	Covid_GWAS
chr1_155248574_C_chr1_155248655_G	-0.147143	0.0231197	860.489	781.591	Covid_GWAS
chr1_155248574_T_chr1_155248655_A	-0.0682011	0.414358	691.248	658.881	Covid_GWAS
chr1_155248574_T_chr1_155248655_G	-0.166709	0.0189241	779.294	691.019	Covid_GWAS
chr1_155248655_155248656_rs59249587_A	-0.126143	0.129289	754.788	700.651	Covid_GWAS
chr1_155248655_155248656_rs59249587_G	-0.303337	9.35597e-05	639.985	514.567	Covid_GWAS
chr1_155248887_155248888_rs59920729_C	-0.708921	5.68123e-10	461.569	285.72	Covid_GWAS
chr1_155248887_155248888_rs59920729_G	-0.538926	2.14405e-07	504.257	347.572	Covid_GWAS
chr1_155249416_155249417_rs1546818_A	-0.302129	0.00029564	843.307	677.56	Covid_GWAS
chr1_155249416_155249417_rs1546818_T	-0.319427	0.00719648	602.66	482.056	Covid_GWAS
chr1_155249834_155249835_rs2361536_A	0.640933	0.205334	25.5301	41.2705	Covid_GWAS
chr1_155249834_155249835_rs2361536_C	0.388653	0.423413	28.8079	39.2062	Covid_GWAS
chr1_155250077_155250078_rs741756_A	0.0944099	0.735496	292.239	316.765	Covid_GWAS
chr1_155250077_155250078_rs741756_C	-0.0307521	0.898907	306.374	304.189	Covid_GWAS
chr1_155252046_155252047_rs2072647_A	-0.116909	0.155581	1217.16	1126.91	Covid_GWAS
chr1_155252046_155252047_rs2072647_C	0.0448841	0.647195	1245.38	1293.74	Covid_GWAS
chr1_155252211_155252212_155252210_-	0.353957	0.00226171	1009.83	1299.13	Covid_GWAS
chr1_155252211_155252212_155252210_T	0.418235	0.122203	769.686	1031.68	Covid_GWAS
chr1_155252386_155252387_rs60599279_C	0.145521	0.14605	792.952	882.98	Covid_GWAS
chr1_155252386_155252387_rs60599279_T	0.0569656	0.579814	788.193	826.76	Covid_GWAS
chr1_155252938_155252939_rs61092432_C	1.24504	0.00142331	67.0452	161.424	Covid_GWAS
chr1_155252938_155252939_rs61092432_T	0.985421	0.00518872	96.8299	194.719	Covid_GWAS
chr1_155252938_C_chr1_155252939_A	0.300361	5.76629e-06	667.249	827.738	Covid_GWAS
chr1_155252938_C_chr1_155252939_G	0.943783	0.0103669	56.6133	111.102	Covid_GWAS
chr1_155253216_155253217_rs11264346_A	-0.025358	0.764083	691.702	686.342	Covid_GWAS
chr1_155253216_155253217_rs11264346_T	0.068425	0.42695	529.171	556.399	Covid_GWAS
chr1_155254300_155254301_rs60972118_A	0.031963	0.799487	686.82	693.305	Covid_GWAS
chr1_155254300_155254301_rs60972118_C	-0.0451532	0.801469	559.194	536.649	Covid_GWAS
chr1_155254510_155254511_rs2242577_A	0.508353	1.53742e-06	349.489	493.406	Covid_GWAS
chr1_155254510_155254511_rs2242577_C	0.5873	4.43197e-05	277.569	414.944	Covid_GWAS
chr1_155257852_155257853_rs756862670_-	0.284302	0.00277699	651.928	804.44	Covid_GWAS
chr1_155257852_155257853_rs756862670_T	0.342669	0.00170318	481.477	619.067	Covid_GWAS
chr1_155258012_155258013_155258011_-	-2.57301	2.28759e-08	309.88	53.9161	Covid_GWAS
chr1_155258012_155258013_155258011_T	-2.87823	1.01806e-08	314.435	44.5515	Covid_GWAS
chr1_155258255_155258256_rs60546788_A	-3.27964	2.50306e-06	246.172	27.021	Covid_GWAS
chr1_155258255_155258256_rs60546788_G	-3.29596	1.43032e-10	267.1	28.6941	Covid_GWAS
chr1_155259431_155259432_rs9729564_A	-0.284284	0.0678927	314.06	253.893	Covid_GWAS
chr1_155259431_155259432_rs9729564_G	-0.292896	0.0044906	373.66	302.195	Covid_GWAS
chr1_155259975_155259976_rs59190190_C	-0.404264	0.128	219.297	168.828	Covid_GWAS
chr1_155259975_155259976_rs59190190_T	-0.361162	0.193772	284.471	224.874	Covid_GWAS
chr1_155260124_155260125_rs57627315_G	-0.0782374	0.292243	651.686	613.3	Covid_GWAS
chr1_155260124_155260125_rs57627315_T	-0.0408126	0.62839	766.461	750.033	Covid_GWAS
chr1_155260340_155260341_rs1142287_C	0.372754	3.50767e-05	701.372	916.047	Covid_GWAS
chr1_155260340_155260341_rs1142287_T	0.363019	0.000340315	656.682	848.648	Covid_GWAS
chr1_155260915_155260916_rs1327813189_-	0.330272	0.184673	802.756	1012.6	Covid_GWAS
chr1_155260915_155260916_rs1327813189_T	0.43155	0.224886	913.057	1234	Covid_GWAS
chr1_155262283_155262284_rs1046188_C	0.471121	3.97591e-14	865.794	1193.44	Covid_GWAS
chr1_155262283_155262284_rs1046188_T	0.464746	3.57555e-10	808.41	1107.42	Covid_GWAS
chr1_155265030_155265031_rs56562993_A	-0.163011	0.00553385	1090.15	969.55	Covid_GWAS
chr1_155265030_155265031_rs56562993_G	0.0019411	0.983062	921.15	912.865	Covid_GWAS
chr1_155265702_155265703_rs1078699_C	0.109357	0.26917	497.185	541.075	Covid_GWAS
chr1_155265702_155265703_rs1078699_T	0.084126	0.264276	700.312	744.747	Covid_GWAS
chr1_155269833_155269834_rs2361543_A	-0.447024	0.000186967	618.705	445.956	Covid_GWAS
chr1_155269833_155269834_rs2361543_G	-0.29818	5.76436e-05	622.631	502.459	Covid_GWAS
chr1_155270580_155270581_rs141027697_A	-0.135553	0.0516943	2357.51	2148.88	Covid_GWAS
chr1_155270580_155270581_rs141027697_AC	-0.283311	6.51626e-06	2084.55	1706.63	Covid_GWAS
chr1_155271312_155271313_rs28463199_A	-0.20551	0.0481069	404.029	354.012	Covid_GWAS
chr1_155271312_155271313_rs28463199_G	-0.149829	0.0901131	448.918	407.115	Covid_GWAS
chr1_155271570_155271571_rs2236863_A	0.166782	0.0103869	729.405	824.172	Covid_GWAS
chr1_155271570_155271571_rs2236863_G	0.329254	0.00145194	752.515	953.759	Covid_GWAS
chr1_155274301_155274302_rs12563994_C	1.01952	0.000733406	153.241	314.344	Covid_GWAS
chr1_155274301_155274302_rs12563994_T	0.903926	0.012818	134.365	253.989	Covid_GWAS
chr1_155275527_155275528_rs10128085_A	2.19805	0.00401562	11.9796	56.0505	Covid_GWAS
chr1_155275527_155275528_rs10128085_G	2.00922	0.00377481	14.0334	57.5958	Covid_GWAS
chr1_155277916_155277917_rs12749306_G	0.888902	5.96487e-18	561.637	1043.84	Covid_GWAS
chr1_155277916_155277917_rs12749306_T	0.915308	1.21881e-18	485.598	918.81	Covid_GWAS
chr1_155278322_155278323_rs11264349_A	-0.65066	1.20889e-07	652.48	409.796	Covid_GWAS
chr1_155278322_155278323_rs11264349_T	-0.547998	1.62354e-05	676.005	458.065	Covid_GWAS
chr1_155278784_155278785_rs7549276_A	-0.0176929	0.872197	1299.65	1293.46	Covid_GWAS
chr1_155278784_155278785_rs7549276_G	-0.0528282	0.607997	1279.47	1242	Covid_GWAS
chr1_155279907_155279908_rs7554780_G	-1.62571	3.165e-37	1363.61	439.695	Covid_GWAS
chr1_155279907_155279908_rs7554780_T	-1.88372	1.42907e-38	1206.08	323.027	Covid_GWAS
chr1_155280264_155280265_rs201036045_T	-1.01297	2.44825e-16	496.624	245.066	Covid_GWAS
chr1_155280264_155280265_rs201036045_TTTTA	-1.24846	8.34823e-17	404.056	169.034	Covid_GWAS
chr1_155280900_155280901_rs60322449_A	0.240206	0.0725873	371.147	444.389	Covid_GWAS
chr1_155280900_155280901_rs60322449_T	0.253786	0.00347716	384.514	460.436	Covid_GWAS
chr1_155283042_155283043_rs12049375_A	0.935365	5.14998e-08	311.977	597.368	Covid_GWAS
chr1_155283042_155283043_rs12049375_G	0.993241	6.22549e-24	299.657	599.814	Covid_GWAS
chr1_155283792_155283793_rs58237053_A	-0.0674472	0.38194	747.438	711.023	Covid_GWAS
chr1_155283792_155283793_rs58237053_G	-0.0750144	0.319351	659.255	624.231	Covid_GWAS
chr1_155286046_155286047_rs11264352_C	-0.862078	6.2758e-13	443.559	242.047	Covid_GWAS
chr1_155286046_155286047_rs11264352_T	-0.784376	4.18654e-05	478.758	278.082	Covid_GWAS
chr1_155286046_C_chr1_155286115_C	0.383981	3.65341e-09	761.828	991.366	Covid_GWAS
chr1_155286046_C_chr1_155286115_G	0.100959	0.223427	882.609	946.887	Covid_GWAS
chr1_155286046_T_chr1_155286115_C	0.432569	1.38727e-14	830.342	1117.28	Covid_GWAS
chr1_155286046_T_chr1_155286115_G	0.168232	0.0483875	812.79	912.839	Covid_GWAS
chr1_155286115_155286116_rs11264353_C	0.787873	1.48017e-18	627.839	1093.82	Covid_GWAS
chr1_155286115_155286116_rs11264353_G	0.320559	0.000680672	840.691	1054.16	Covid_GWAS
chr1_155286291_155286292_rs11264354_A	0.466881	4.13521e-06	469.383	654.127	Covid_GWAS
chr1_155286291_155286292_rs11264354_G	0.497063	3.66106e-06	470.112	666.683	Covid_GWAS
chr1_155286440_155286441_rs57629927_A	0.542394	6.00876e-09	345.235	508.964	Covid_GWAS
chr1_155286440_155286441_rs57629927_C	0.404684	0.000297273	339.171	450.759	Covid_GWAS
chr1_155287701_155287702_rs59963637_G	0.649463	0.253181	11.885	19.598	Covid_GWAS
chr1_155288961_155288962_rs59601708_A	0.755396	0.00798482	137.03	234.485	Covid_GWAS
chr1_155288961_155288962_rs59601708_G	0.791272	0.00647418	124.802	219.095	Covid_GWAS
chr1_155288961_A_chr1_155288965_C	0.443767	0.0841415	112.852	156.813	Covid_GWAS
chr1_155288961_A_chr1_155288965_T	-0.0564525	0.564492	1058.76	1009.92	Covid_GWAS
chr1_155288965_155288966_rs3814318_C	0.789784	0.0102174	93.9271	165.717	Covid_GWAS
chr1_155288965_155288966_rs3814318_T	0.933513	0.0128441	91.446	177.712	Covid_GWAS
chr1_155289532_155289533_rs3192613_C	-0.168972	0.0350763	642.016	569.059	Covid_GWAS
chr1_155289532_155289533_rs3192613_T	-0.171315	0.0292412	803.291	704.889	Covid_GWAS
chr1_155290305_155290306_rs932972_A	0.0111909	0.912989	400.643	405.257	Covid_GWAS
chr1_155290305_155290306_rs932972_G	-0.0331713	0.757363	483.261	471.7	Covid_GWAS
chr1_155290559_155290560_rs1052177_A	-0.636527	2.54238e-09	600.918	382.473	Covid_GWAS
chr1_155290559_155290560_rs1052177_G	-0.352744	0.00213573	431.201	339.632	Covid_GWAS
chr1_155290559_A_chr1_155290592_G	0.190191	0.0667501	420.658	483.451	Covid_GWAS
chr1_155290559_A_chr1_155290592_T	0.275871	0.0011031	498.672	597.253	Covid_GWAS
chr1_155290559_G_chr1_155290592_G	0.4595	3.11626e-09	501.823	685.853	Covid_GWAS
chr1_155290559_G_chr1_155290592_T	0.531213	7.74817e-14	534.287	775.287	Covid_GWAS
chr1_155290592_155290593_rs1052176_G	0.308477	6.28368e-06	648.797	800.771	Covid_GWAS
chr1_155290592_155290593_rs1052176_T	0.293162	6.46338e-05	666.102	806.3	Covid_GWAS
chr1_155292822_155292823_rs56606852_C	-0.150828	0.0160294	1069.25	962.538	Covid_GWAS
chr1_155292822_155292823_rs56606852_G	-0.188632	0.00367509	935.983	821.224	Covid_GWAS
chr1_155295386_155295387_rs2071053_A	0.152053	0.314773	452.873	500.466	Covid_GWAS
chr1_155295386_155295387_rs2071053_G	0.389877	0.000128514	368.851	478.305	Covid_GWAS
chr1_155296544_155296545_rs8177968_C	-0.854255	2.27419e-09	394.201	216.815	Covid_GWAS
chr1_155296544_155296545_rs8177968_T	-0.741793	2.75092e-08	380.821	223.248	Covid_GWAS
chr1_155298329_155298330_rs12067675_C	0.992509	0.0195921	184.916	369.34	Covid_GWAS
chr1_155298329_155298330_rs12067675_T	0.632098	0.0206608	210.249	328.713	Covid_GWAS
chr1_155298634_155298635_rs12741350_C	0.0270478	0.860721	408.922	419.085	Covid_GWAS
chr1_155298634_155298635_rs12741350_T	0.0255867	0.952251	144.095	148.882	Covid_GWAS
chr1_155299985_155299986_rs57506287_A	0.176304	0.00279513	878.903	988.096	Covid_GWAS
chr1_155299985_155299986_rs57506287_G	0.173055	0.0130623	919.768	1033.92	Covid_GWAS
chr1_155302483_155302484_rs56764050_C	-0.623853	1.26758e-06	433.233	280.283	Covid_GWAS
chr1_155302483_155302484_rs56764050_T	-0.503266	4.645e-05	529.299	375.596	Covid_GWAS
chr1_155304078_155304079_rs56802970_A	-0.0887336	0.235953	667.796	625.066	Covid_GWAS
chr1_155304078_155304079_rs56802970_G	-0.136279	0.0535257	781.565	704.834	Covid_GWAS
chr1_155305169_155305170_rs56600536_C	-1.8622	2.23831e-37	784.319	213.229	Covid_GWAS
chr1_155305169_155305170_rs56600536_G	-2.57534	4.63148e-65	870.685	143.956	Covid_GWAS
chr1_155305936_155305937_rs10908461_C	0.371427	0.00237023	482.127	617.297	Covid_GWAS
chr1_155305936_155305937_rs10908461_T	0.398017	9.95035e-06	441.706	579.234	Covid_GWAS
chr1_155308172_155308173_rs60173759_C	-0.728702	9.715e-05	326.771	201.149	Covid_GWAS
chr1_155308172_155308173_rs60173759_T	-0.538177	0.00967637	308.055	216.356	Covid_GWAS
chr1_155309691_155309692_rs59477014_G	1.26845	1.57401e-05	137.972	336.26	Covid_GWAS
chr1_155309691_155309692_rs59477014_T	0.114046	0.12012	925.941	994.511	Covid_GWAS
chr1_155310373_155310374_rs11264358_C	-0.047011	0.902019	134.796	133.016	Covid_GWAS
chr1_155310373_155310374_rs11264358_T	-0.152161	0.651961	135.749	124.671	Covid_GWAS
chr1_155313038_155313039_rs61019766_A	1.25486	0.0548956	143.494	343.719	Covid_GWAS
chr1_155313038_155313039_rs61019766_G	1.07981	0.00641941	128.902	275.197	Covid_GWAS
chr1_155314188_155314189_rs1051233464_A	-2.42429	1.97636e-31	954.795	183.407	Covid_GWAS
chr1_155314188_155314189_rs1051233464_AT	-2.55853	7.96491e-26	810.07	142.029	Covid_GWAS
chr1_155314470_155314471_rs10796941_C	-0.117042	0.18792	455.105	423.819	Covid_GWAS
chr1_155314470_155314471_rs10796941_T	0.121243	0.21524	421.305	459.126	Covid_GWAS
chr1_155314795_155314796_rs74229265_A	-0.28362	0.343277	203.922	170.961	Covid_GWAS
chr1_155314795_155314796_rs74229265_T	0.020599	0.96357	117.397	121.839	Covid_GWAS
chr1_155316063_155316064_rs10908462_C	0.00510482	0.973186	341.349	339.837	Covid_GWAS
chr1_155316063_155316064_rs10908462_T	-0.288385	0.00991572	367.382	297.82	Covid_GWAS
chr1_155316380_155316381_rs1572090462_A	-0.0830106	0.316435	567.735	535.947	Covid_GWAS
chr1_155316380_155316381_rs1572090462_AG	-0.192243	0.0630581	658.767	574.651	Covid_GWAS
chr1_155316380_A_chr1_155316467_C	-0.481756	1.6796e-08	567.3	405.709	Covid_GWAS
chr1_155316380_A_chr1_155316467_T	-0.33638	1.48098e-05	600.754	470.522	Covid_GWAS
chr1_155316380_AG_chr1_155316467_C	-0.483887	3.48898e-06	528.563	376.568	Covid_GWAS
chr1_155316380_AG_chr1_155316467_T	-0.411195	5.65439e-06	548.941	413.51	Covid_GWAS
chr1_155316467_155316468_rs10908463_C	-0.146238	0.343608	317.6	287.383	Covid_GWAS
chr1_155316467_155316468_rs10908463_T	0.0258022	0.842292	288.615	292.414	Covid_GWAS
chr1_155319754_155319755_rs11264361_G	-0.444379	0.00395366	678.066	492.988	Covid_GWAS
chr1_155319754_155319755_rs11264361_T	-1.93164	1.89073e-18	653.916	168.505	Covid_GWAS
chr1_155330591_155330592_rs41264225_A	0.24102	6.04223e-05	919.618	1082.18	Covid_GWAS
chr1_155330591_155330592_rs41264225_G	0.33557	6.99185e-08	850.02	1076.55	Covid_GWAS
chr1_155334536_155334537_rs6692183_G	1.57163	2.71477e-05	271.711	809.574	Covid_GWAS
chr1_155334536_155334537_rs6692183_T	1.26513	0.000236418	354.657	854.54	Covid_GWAS
chr1_155334790_155334791_rs6677385_A	0.452813	0.0083045	490.296	676.946	Covid_GWAS
chr1_155334790_155334791_rs6677385_C	0.302443	0.0644783	616.38	763.054	Covid_GWAS
chr1_155350701_155350702_rs12049455_A	0.216205	0.131062	562.198	650.873	Covid_GWAS
chr1_155350701_155350702_rs12049455_T	0.116486	0.312906	501.978	541.542	Covid_GWAS
chr1_155351758_155351759_rs59282113_A	0.00544042	0.970655	253.028	254.349	Covid_GWAS
chr1_155351758_155351759_rs59282113_G	-0.239936	0.0418163	319.437	271.852	Covid_GWAS
chr1_155351887_155351888_rs12021631_A	-2.64734	1.21808e-09	134.799	22.8495	Covid_GWAS
chr1_155351887_155351888_rs12021631_T	-2.68007	3.4088e-10	256.447	41.3984	Covid_GWAS
chr1_155352351_155352352_rs12239114_A	1.23289	0.0415301	57.717	137.617	Covid_GWAS
chr1_155352351_155352352_rs12239114_G	0.940395	0.0627204	59.9011	116.978	Covid_GWAS
chr1_155355915_155355916_SNP2_G	0.361421	0.584399	229.895	296.742	Covid_GWAS
chr1_155355915_155355916_SNP2_GT	-0.0283475	0.959836	196.601	195.217	Covid_GWAS
chr1_155356934_155356935_rs187612895_T	0.0324876	0.886539	281.228	291.955	Covid_GWAS
chr1_155356934_155356935_rs187612895_TA	0.398093	0.137577	201.62	269.965	Covid_GWAS
chr1_155358605_155358606_rs7415003_A	0.266738	0.0521476	217.273	260.865	Covid_GWAS
chr1_155358605_155358606_rs7415003_G	0.313521	0.00360108	302.649	376.885	Covid_GWAS
chr1_155363203_155363204_rs11264365_A	0.283495	0.00148089	509.09	613.997	Covid_GWAS
chr1_155363203_155363204_rs11264365_G	0.0836023	0.45389	556.907	592.846	Covid_GWAS
chr1_155364745_155364746_rs66926303_A	0.399604	9.19084e-10	812.095	1078.92	Covid_GWAS
chr1_155364745_155364746_rs66926303_G	0.470643	1.12004e-17	781.15	1083.69	Covid_GWAS
chr1_155365620_155365621_rs74229266_A	0.170054	0.00273661	1763.14	1978.25	Covid_GWAS
chr1_155365620_155365621_rs74229266_T	0.231068	1.52562e-05	2253.85	2650.29	Covid_GWAS
chr1_155367547_155367548_rs11264367_C	0.289558	0.000187168	550.704	668.086	Covid_GWAS
chr1_155367547_155367548_rs11264367_T	0.355416	1.34156e-06	625.442	804.108	Covid_GWAS
chr1_155375252_155375253_rs58679405_A	-0.375425	2.10594e-05	723.779	549.704	Covid_GWAS
chr1_155375252_155375253_rs58679405_G	-0.28522	0.0145562	655.562	534.286	Covid_GWAS
chr1_155375799_155375800_rs1343737952_-	0.456134	0.0307848	392.109	543.244	Covid_GWAS
chr1_155375799_155375800_rs1343737952_A	0.696822	0.041913	344.033	560.243	Covid_GWAS
chr1_155376951_155376952_rs71517782_A	0.0224849	0.830406	566.524	579.983	Covid_GWAS
chr1_155376951_155376952_rs71517782_G	0.0720125	0.458043	601.421	638.509	Covid_GWAS
chr1_155387818_155387819_rs2025669_A	0.0915003	0.158258	783.253	829.671	Covid_GWAS
chr1_155387818_155387819_rs2025669_G	0.0222828	0.772969	781.845	792.448	Covid_GWAS
chr1_155389191_155389192_rs12081067_A	0.0544953	0.496623	596.816	616.883	Covid_GWAS
chr1_155389191_155389192_rs12081067_G	0.175702	0.0045811	729.728	822.74	Covid_GWAS
chr1_155389659_155389660_rs57154857_C	-0.187907	0.101341	419.728	366.532	Covid_GWAS
chr1_155389659_155389660_rs57154857_T	-0.060165	0.540394	465.71	443.257	Covid_GWAS
chr1_155390213_155390214_rs199883645_-	-0.338171	0.000201916	744.413	588.72	Covid_GWAS
chr1_155390213_155390214_rs199883645_ATAA	-0.329598	0.000702741	624.258	501.446	Covid_GWAS
chr1_155390787_155390788_rs60646249_A	-0.208731	0.0410855	537.48	458.019	Covid_GWAS
chr1_155390787_155390788_rs60646249_G	-0.229286	0.10425	592.873	501.046	Covid_GWAS
chr1_155394536_155394537_rs56675301_C	0.0718148	0.492081	444.118	471.205	Covid_GWAS
chr1_155394536_155394537_rs56675301_T	-0.0818251	0.250362	793.895	752.032	Covid_GWAS
chr1_155395228_155395229_rs193112569_C	-0.273575	0.0275054	565.007	459.869	Covid_GWAS
chr1_155395228_155395229_rs193112569_T	-0.206524	0.0258241	492.579	425.687	Covid_GWAS
chr1_155399511_155399512_rs12025532_C	-0.0950121	0.51174	227.643	213.684	Covid_GWAS
chr1_155399511_155399512_rs12025532_T	0.0554081	0.773513	262.775	274.086	Covid_GWAS
chr1_155401656_155401657_rs11264370_C	-0.0163322	0.900145	317.258	312.241	Covid_GWAS
chr1_155401656_155401657_rs11264370_T	0.125767	0.239506	298.769	326.282	Covid_GWAS
chr1_155410555_155410556_rs201221587_T	-0.258029	0.00210512	690.704	572.237	Covid_GWAS
chr1_155410555_155410556_rs201221587_TG	-0.221527	0.0126802	648.303	547.111	Covid_GWAS
chr1_155412635_155412636_rs79476744_C	0.0451027	0.639488	688.053	719.185	Covid_GWAS
chr1_155412635_155412636_rs79476744_T	-0.131558	0.129573	776.572	706.561	Covid_GWAS
chr1_155419897_155419898_rs10908465_C	-0.373212	0.000225377	768.546	588.619	Covid_GWAS
chr1_155419897_155419898_rs10908465_T	-0.49002	2.60636e-08	754.321	532.071	Covid_GWAS
chr1_155422643_155422644_rs562499439_T	0.383782	0.302686	464.099	607.745	Covid_GWAS
chr1_155422643_155422644_rs562499439_TTTTC	0.418857	0.250757	413.501	554.839	Covid_GWAS
chr1_155428344_155428345_rs1661327253_-	0.11387	0.395917	333.695	364.968	Covid_GWAS
chr1_155428344_155428345_rs1661327253_G	0.108116	0.556708	309.541	336.896	Covid_GWAS
chr1_155431370_155431371_rs12028416_G	-0.489266	3.03885e-12	1160.66	818.613	Covid_GWAS
chr1_155431370_155431371_rs12028416_T	-0.56768	1.23373e-18	1222.79	822.229	Covid_GWAS
chr1_155431370_G_chr1_155431469_C	-0.271428	0.0068869	862.454	707.787	Covid_GWAS
chr1_155431370_G_chr1_155431469_T	-0.606278	5.63408e-10	888.203	576.069	Covid_GWAS
chr1_155431370_T_chr1_155431469_C	-0.413679	6.44315e-07	837.535	619.363	Covid_GWAS
chr1_155431370_T_chr1_155431469_T	-0.526954	7.4698e-09	1013.1	697.623	Covid_GWAS
chr1_155431469_155431470_rs12026638_C	-0.486625	1.65268e-06	703.442	499.481	Covid_GWAS
chr1_155431469_155431470_rs12026638_T	-0.632516	2.49176e-10	733.663	466.8	Covid_GWAS
chr1_155437305_155437306_rs12041534_C	-0.310465	0.00612644	505.586	413.029	Covid_GWAS
chr1_155437305_155437306_rs12041534_T	-0.162208	0.0615709	516.311	465.183	Covid_GWAS
chr1_155444938_155444939_rs60741079_C	-0.0550293	0.448285	829.454	803.165	Covid_GWAS
chr1_155444938_155444939_rs60741079_T	-0.0781053	0.246131	1013.23	960.648	Covid_GWAS
chr1_155451721_155451722_rs11264374_A	0.298436	0.0800174	266.095	329.47	Covid_GWAS
chr1_155451721_155451722_rs11264374_C	0.490302	1.24226e-08	398.511	558.133	Covid_GWAS
chr1_155454274_155454275_rs58824510_C	-0.250778	1.39206e-05	1130.89	949.59	Covid_GWAS
chr1_155454274_155454275_rs58824510_T	-0.172812	0.0462617	1076.37	949.485	Covid_GWAS
chr1_155455471_155455472_155455470_-	-0.198378	0.0109065	1157.5	1000.38	Covid_GWAS
chr1_155455471_155455472_155455470_AT	-0.0822193	0.301445	1206.74	1137.72	Covid_GWAS
chr1_155457897_155457898_rs10796945_A	-0.11947	0.0890979	1063.1	968.832	Covid_GWAS
chr1_155457897_155457898_rs10796945_G	-0.146295	0.0747779	1182.31	1072.35	Covid_GWAS
chr1_155458685_155458686_rs58520345_A	-0.316754	0.0214219	437.821	347.438	Covid_GWAS
chr1_155458685_155458686_rs58520345_C	-0.034975	0.769309	381.158	369.169	Covid_GWAS
chr1_155459699_155459700_rs61510995_A	-0.555175	2.9126e-07	876.806	591.431	Covid_GWAS
chr1_155459699_155459700_rs61510995_T	-0.495875	1.66202e-10	775.98	543.756	Covid_GWAS
chr1_155461381_155461382_rs748213233_-	-0.6762	1.83508e-15	778.557	484.756	Covid_GWAS
chr1_155461381_155461382_rs748213233_GTT	-0.935691	4.38765e-14	779.39	403.171	Covid_GWAS
chr1_155467878_155467879_rs12067371_C	-0.29144	2.58694e-06	1747.73	1423.1	Covid_GWAS
chr1_155467878_155467879_rs12067371_T	-0.249796	2.94035e-07	1644.98	1384.34	Covid_GWAS
chr1_155469271_155469272_rs10908467_C	0.876683	0.00470212	547.252	1007.67	Covid_GWAS
chr1_155469271_155469272_rs10908467_T	0.844422	0.00233348	443.247	799.19	Covid_GWAS
chr1_155494615_155494616_rs79615747_A	-0.167651	0.0421894	716.05	632.242	Covid_GWAS
chr1_155494615_155494616_rs79615747_G	-0.10344	0.165417	724.598	673.124	Covid_GWAS
chr1_155496993_155496994_rs56931085_C	-1.82548	7.66732e-31	792.127	221.369	Covid_GWAS
chr1_155496993_155496994_rs56931085_G	-1.61512	8.81217e-25	663.655	211.632	Covid_GWAS
chr1_155498941_155498942_rs10908469_A	-0.578511	0.219574	104.153	71.5332	Covid_GWAS
chr1_155498941_155498942_rs10908469_C	-0.729583	0.0550329	163.405	101.1	Covid_GWAS
chr1_155536176_155536177_rs59522034_A	-0.164618	0.079913	439.929	389.249	Covid_GWAS
chr1_155536176_155536177_rs59522034_G	-0.248052	0.0383235	439.009	366.929	Covid_GWAS
chr1_155537752_155537753_rs5020058_A	-0.101217	0.167239	1286.2	1200.58	Covid_GWAS
chr1_155537752_155537753_rs5020058_T	-0.00711728	0.975143	1340.01	1338.06	Covid_GWAS
chr1_155539316_155539317_rs10752611_C	-0.438444	4.14299e-09	1730.44	1285.26	Covid_GWAS
chr1_155539316_155539317_rs10752611_T	-0.245366	0.0593466	1865.45	1580.16	Covid_GWAS
chr1_155545786_155545787_rs56881499_C	-0.567854	0.000132489	492.855	326.679	Covid_GWAS
chr1_155545786_155545787_rs56881499_T	-0.40557	2.90321e-06	491.762	369.454	Covid_GWAS
chr1_155550028_155550029_rs1311920882_-	-0.121703	0.430203	1122.07	1039.81	Covid_GWAS
chr1_155550028_155550029_rs1311920882_T	0.093559	0.804734	721.194	772.122	Covid_GWAS
chr1_155550353_155550354_rs11264380_C	-0.326459	0.0586406	469.34	369.976	Covid_GWAS
chr1_155550353_155550354_rs11264380_T	-0.506594	0.000203008	460.323	320.066	Covid_GWAS
chr1_155552781_155552782_rs60417627_C	-1.86864	9.76089e-39	652.178	178.69	Covid_GWAS
chr1_155552781_155552782_rs60417627_T	-2.18591	1.37283e-23	454.795	101.091	Covid_GWAS
chr1_155557222_155557223_rs10908470_G	-0.483457	5.68832e-08	1114.49	791.572	Covid_GWAS
chr1_155557222_155557223_rs10908470_T	-0.344737	5.95427e-07	1156.03	916.93	Covid_GWAS
chr1_155566646_155566647_rs12030596_A	-1.80913	5.35584e-21	788.586	228.284	Covid_GWAS
chr1_155566646_155566647_rs12030596_G	0.619939	0.0300279	823.7	1268.81	Covid_GWAS
chr1_155570869_155570870_rs58302180_G	0.190126	0.0135978	779.25	883.427	Covid_GWAS
chr1_155570869_155570870_rs58302180_T	0.052642	0.557596	862.046	885.634	Covid_GWAS
chr1_155573151_155573152_rs10908471_A	-0.42488	1.09004e-08	1074.34	789.816	Covid_GWAS
chr1_155573151_155573152_rs10908471_G	-0.409857	4.60505e-10	1167.6	874.62	Covid_GWAS
chr1_155574465_155574466_rs10908472_C	-0.339493	2.36467e-05	898.405	703.969	Covid_GWAS
chr1_155574465_155574466_rs10908472_T	-0.219701	0.00574615	633.129	548.075	Covid_GWAS
chr1_155575555_155575556_rs12733776_C	-2.01927	6.97531e-43	646.181	154.507	Covid_GWAS
chr1_155575555_155575556_rs12733776_T	-1.58369	1.8172e-24	658.38	218.139	Covid_GWAS
chr1_155582693_155582694_rs59828346_C	-0.0767486	0.558711	370.34	347.392	Covid_GWAS
chr1_155582693_155582694_rs59828346_T	-0.195893	0.0796837	350.734	305.914	Covid_GWAS
chr1_155588874_155588875_rs17377786_G	0.617102	0.0911332	288.455	444.117	Covid_GWAS
chr1_155588874_155588875_rs17377786_T	0.755541	0.0420632	299.351	507.014	Covid_GWAS
chr1_155589379_155589380_rs11264386_G	-0.21156	0.497943	320.436	280.625	Covid_GWAS
chr1_155589379_155589380_rs11264386_T	-0.0435294	0.927179	359.35	350.873	Covid_GWAS
chr1_155592576_155592577_rs58996091_C	0.00987453	0.967711	417.168	425.374	Covid_GWAS
chr1_155592576_155592577_rs58996091_T	-0.00917766	0.96357	434.672	437.263	Covid_GWAS
chr1_155592792_155592793_rs6427278_C	-0.0586967	0.513453	517.433	499.423	Covid_GWAS
chr1_155592792_155592793_rs6427278_T	-0.0690618	0.359367	643.231	614.931	Covid_GWAS
chr1_155593361_155593362_rs11264387_A	-0.155839	0.102472	626.896	556.718	Covid_GWAS
chr1_155593361_155593362_rs11264387_C	-0.153138	0.0567217	630.567	562.032	Covid_GWAS
chr1_155601818_155601819_rs12093350_A	-0.539162	6.28309e-08	624.587	422.972	Covid_GWAS
chr1_155601818_155601819_rs12093350_G	-0.595834	2.85302e-05	591.912	384.464	Covid_GWAS
chr1_155604680_155604681_rs57704243_A	0.318818	0.000124937	416.097	519.153	Covid_GWAS
chr1_155604680_155604681_rs57704243_C	0.248733	0.0384207	320.772	383.312	Covid_GWAS
chr1_155608258_155608259_rs34124416_C	-0.226555	0.00113131	831.669	704.632	Covid_GWAS
chr1_155608258_155608259_rs34124416_G	-0.20258	0.00419948	734.696	637.768	Covid_GWAS
chr1_155616653_155616654_rs16836936_G	0.116041	0.130759	641.611	691.506	Covid_GWAS
chr1_155616653_155616654_rs16836936_T	0.144442	0.0581203	623.139	683.28	Covid_GWAS
chr1_155620001_155620002_rs34228076_G	1.78472	0.000964282	15.8715	56.0628	Covid_GWAS
chr1_155620001_155620002_rs34228076_T	0.874064	0.0121052	97.9003	181.757	Covid_GWAS
chr1_155636433_155636434_rs4971095_A	-0.0615125	0.568955	533.306	505.236	Covid_GWAS
chr1_155636433_155636434_rs4971095_G	-0.09429	0.32357	511.212	471.835	Covid_GWAS
chr1_155637138_155637139_rs12047626_C	-0.110067	0.215367	520.348	477.523	Covid_GWAS
chr1_155637138_155637139_rs12047626_T	-0.116396	0.222087	451.844	415.212	Covid_GWAS
chr1_155641208_155641209_rs12742077_A	0.138141	0.148099	409.616	453.764	Covid_GWAS
chr1_155641208_155641209_rs12742077_G	0.152335	0.258824	385.091	433.873	Covid_GWAS
chr1_155641694_155641695_rs11264397_C	-0.18404	0.0148515	852.8	749.895	Covid_GWAS
chr1_155641694_155641695_rs11264397_G	-0.0541934	0.487525	622.298	596.592	Covid_GWAS
chr1_155642056_155642057_rs12040100_G	0.114561	0.153045	618.033	662.216	Covid_GWAS
chr1_155642056_155642057_rs12040100_T	0.149538	0.0250396	670.483	737.949	Covid_GWAS
chr1_155644454_155644455_rs61409380_C	-0.0500273	0.736764	263.447	251.176	Covid_GWAS
chr1_155644454_155644455_rs61409380_T	-0.111424	0.471688	239.762	219.121	Covid_GWAS
chr1_155644708_155644709_rs12022088_C	0.810531	5.20352e-11	180.152	313.676	Covid_GWAS
chr1_155644708_155644709_rs12022088_T	0.843026	2.10507e-10	257.475	456.875	Covid_GWAS
chr1_155645024_155645025_rs59087249_A	-0.303462	0.000716304	555.028	455.243	Covid_GWAS
chr1_155645024_155645025_rs59087249_C	-0.221855	0.0201072	536.618	464.826	Covid_GWAS
chr1_155648839_155648840_rs17378003_A	0.179206	0.176641	1344.93	1514.77	Covid_GWAS
chr1_155648839_155648840_rs17378003_G	0.184558	0.201093	1241.26	1402.86	Covid_GWAS
chr1_155655153_155655154_rs12047756_A	-0.0202281	0.71371	2299.83	2271.48	Covid_GWAS
chr1_155655153_155655154_rs12047756_G	-0.00827777	0.889955	2130.25	2125.3	Covid_GWAS
chr1_155655811_155655812_rs2175391_G	-0.527695	7.4533e-24	1875.18	1292.47	Covid_GWAS
chr1_155655811_155655812_rs2175391_T	-0.587124	7.56775e-24	1253.87	830.724	Covid_GWAS
chr1_155660961_155660962_rs17369526_A	0.265033	0.00167221	785.82	940.786	Covid_GWAS
chr1_155660961_155660962_rs17369526_G	0.231464	0.000791336	658.215	776.038	Covid_GWAS
chr1_155662541_155662542_rs145181137_A	-0.14627	0.526537	348.444	319.995	Covid_GWAS
chr1_155662541_155662542_rs145181137_AC	-0.17332	0.398036	387.197	347.086	Covid_GWAS
chr1_155663516_155663517_rs604764_C	-0.0746533	0.611531	299.896	280.818	Covid_GWAS
chr1_155663516_155663517_rs604764_T	-0.0619479	0.674545	279.848	265.811	Covid_GWAS
chr1_155665166_155665167_rs7521594_C	-0.271347	0.000843171	641.548	525.559	Covid_GWAS
chr1_155665166_155665167_rs7521594_T	-0.203016	0.00948823	769.684	663.547	Covid_GWAS
chr1_155666130_155666131_rs905194785_A	0.0688605	0.801469	715.125	753.838	Covid_GWAS
chr1_155666130_155666131_rs905194785_AT	0.0143143	0.96489	833.202	844.807	Covid_GWAS
chr1_155673612_155673613_rs10908479_C	-0.165063	0.103652	815.509	717.907	Covid_GWAS
chr1_155673612_155673613_rs10908479_T	-0.267582	0.000259848	786.593	652.901	Covid_GWAS
chr1_155673927_155673928_rs12758945_C	-0.201132	0.296594	201.907	177.644	Covid_GWAS
chr1_155673927_155673928_rs12758945_T	-0.173185	0.436887	133.653	118.05	Covid_GWAS
chr1_155680036_155680037_rs34620961_C	0.0830495	0.501819	445.431	476.934	Covid_GWAS
chr1_155680036_155680037_rs34620961_G	0.197317	0.0389302	376.988	430.77	Covid_GWAS
chr1_155682290_155682291_rs56621886_A	-0.231108	0.000122739	896.365	763.483	Covid_GWAS
chr1_155682290_155682291_rs56621886_T	-0.377838	1.10002e-09	938.721	722.501	Covid_GWAS
chr1_155682607_155682608_rs6672128_C	-0.304397	0.000228834	514.027	415.652	Covid_GWAS
chr1_155682607_155682608_rs6672128_T	-0.386692	2.90337e-05	437.225	335.465	Covid_GWAS
chr1_155683762_155683763_rs143717871_T	-0.176668	0.00913796	699.174	621.537	Covid_GWAS
chr1_155683762_155683763_rs143717871_TA	-0.144647	0.0661523	663.27	601.107	Covid_GWAS
chr1_155881975_155881976_rs189087412_C	-0.0360274	0.904189	280.293	276.245	Covid_GWAS
chr1_155881975_155881976_rs189087412_T	0.0574067	0.856072	257.727	272.198	Covid_GWAS
chr1_35671648_35671649_SNP1_A	1.40907	0.00279913	870.525	2313.19	Covid_GWAS
chr1_35671648_35671649_SNP1_ACTTG	1.33494	0.00598751	812.439	2050.93	Covid_GWAS
chr1_64926857_64926858_64926857_T	-0.164679	0.0807081	855.97	755.843	Covid_GWAS
chr1_64927850_64927851_64927850_C	-0.512207	5.58448e-11	1225.53	850.277	Covid_GWAS
chr1_64927850_64927851_64927850_T	-0.469647	1.07736e-08	1195.44	854.481	Covid_GWAS
chr1_64930382_64930383_64930382_A	0.0121319	0.887173	699.869	707.333	Covid_GWAS
chr1_64930382_64930383_64930382_G	0.149591	0.0495479	537.894	595.335	Covid_GWAS
chr1_64930671_64930672_rs10889508_C	-0.621153	4.98464e-12	1422.83	918.59	Covid_GWAS
chr1_64930671_64930672_rs10889508_T	-0.599028	2.71296e-20	1374.09	899.148	Covid_GWAS
chr1_64935347_64935348_rs11208547_C	0.624863	1.39653e-13	616.832	959.94	Covid_GWAS
chr1_64935347_64935348_rs11208547_T	0.609539	2.61693e-09	570.5	876.364	Covid_GWAS
chr1_64937461_64937462_rs11208550_A	0.0358315	0.665067	753.501	764.292	Covid_GWAS
chr1_64937461_64937462_rs11208550_G	0.119296	0.0499332	919.713	992.793	Covid_GWAS
chr1_64940131_64940132_rs9645414_C	-0.702495	1.53069e-07	576.641	351.642	Covid_GWAS
chr1_64940131_64940132_rs9645414_G	-0.701325	3.68687e-10	584.764	354.698	Covid_GWAS
chr1_64944858_64944859_64944857_-	0.0885307	0.178828	797.21	841.713	Covid_GWAS
chr1_64944858_64944859_64944857_C	0.0974963	0.112064	964.798	1033.01	Covid_GWAS
chr1_64947147_64947148_rs11208552_G	0.544511	2.25197e-07	561.817	826.412	Covid_GWAS
chr1_64947147_64947148_rs11208552_T	0.423385	2.5201e-05	786.89	1061.39	Covid_GWAS
chr1_64948270_64948271_rs12046291_A	-0.427725	1.5317e-08	1107.52	823.064	Covid_GWAS
chr1_64948270_64948271_rs12046291_G	-0.519557	6.90551e-08	919.594	632.242	Covid_GWAS
chr1_64948783_64948784_rs58889545_C	0.565469	2.7045e-08	797.871	1182.72	Covid_GWAS
chr1_64948783_64948784_rs58889545_G	0.615815	1.41159e-10	808.423	1240.58	Covid_GWAS
chr1_64950268_64950269_rs10889511_C	0.248661	0.078243	192.248	228.315	Covid_GWAS
chr1_64950268_64950269_rs10889511_T	0.285479	0.0327363	248.088	306.461	Covid_GWAS
chr1_64951779_64951780_rs12730896_C	-0.342615	0.0211146	553.434	434.886	Covid_GWAS
chr1_64951779_64951780_rs12730896_T	0.0090009	0.924524	598.378	597.062	Covid_GWAS
chr1_64951889_64951890_rs12023040_C	0.177315	0.0849783	402.181	462.137	Covid_GWAS
chr1_64951889_64951890_rs12023040_G	0.0153638	0.900333	374.774	378.965	Covid_GWAS
chr1_64955375_64955376_rs4916014_A	-0.197258	0.131593	325.432	279.648	Covid_GWAS
chr1_64955375_64955376_rs4916014_G	-0.25269	0.0270408	323.401	271.984	Covid_GWAS
chr1_64955375_A_chr1_64955388_G	-0.186879	0.0533843	400.696	351.049	Covid_GWAS
chr1_64955375_A_chr1_64955388_T	-0.461246	5.7432e-06	415.607	299.84	Covid_GWAS
chr1_64955375_G_chr1_64955388_G	-0.144994	0.154715	389.519	350.415	Covid_GWAS
chr1_64955375_G_chr1_64955388_T	-0.375667	0.00137907	339.338	260.864	Covid_GWAS
chr1_64955388_64955389_rs4244165_G	0.542632	0.0844056	75.2864	112.376	Covid_GWAS
chr1_64955388_64955389_rs4244165_T	0.815825	0.0503091	65.0736	116.999	Covid_GWAS
chr1_64956740_64956741_rs12569186_A	-0.158769	0.170681	669.948	604.259	Covid_GWAS
chr1_64956740_64956741_rs12569186_C	-0.298888	0.000310055	577.597	473.911	Covid_GWAS
chr1_64957179_64957180_rs11208556_A	-0.332881	0.0223372	361.436	283.987	Covid_GWAS
chr1_64957179_64957180_rs11208556_C	-0.470642	0.00148883	355.264	251.743	Covid_GWAS
chr1_64959518_64959519_rs1646246240_G	-0.187244	0.0463461	1041.45	906.474	Covid_GWAS
chr1_64959518_64959519_rs1646246240_GTA	-0.103967	0.107702	1323.03	1223.72	Covid_GWAS
chr1_64961793_64961794_rs4915675_A	0.163637	0.00812018	1059.69	1183.38	Covid_GWAS
chr1_64961793_64961794_rs4915675_G	0.284437	1.21265e-05	976.358	1192.01	Covid_GWAS
chr1_64962419_64962420_rs1039124_A	0.249921	7.56093e-05	793.174	942.215	Covid_GWAS
chr1_64962419_64962420_rs1039124_G	0.227448	5.65562e-05	818.183	961.491	Covid_GWAS
chr1_64962597_64962598_rs1039125_C	0.240847	0.0169933	506.275	591.133	Covid_GWAS
chr1_64962597_64962598_rs1039125_T	0.13644	0.101143	596.776	650.783	Covid_GWAS
chr1_64965916_64965917_rs12127284_C	0.514273	4.83401e-13	944.677	1352.41	Covid_GWAS
chr1_64965916_64965917_rs12127284_T	0.448061	1.9047e-06	1009	1377.32	Covid_GWAS
chr1_64968519_64968520_rs56301536_C	-0.216022	0.0399163	637.98	544.253	Covid_GWAS
chr1_64968519_64968520_rs56301536_T	-0.312345	0.00248738	560.114	447.814	Covid_GWAS
chr1_64968519_C_chr1_64968553_A	0.233229	0.0289213	333.386	387.933	Covid_GWAS
chr1_64968519_C_chr1_64968553_C	0.0582901	0.761556	279.149	285.801	Covid_GWAS
chr1_64968519_T_chr1_64968553_A	-0.0886721	0.592776	289.234	270.434	Covid_GWAS
chr1_64968519_T_chr1_64968553_C	-0.00524594	0.970199	266.052	262.373	Covid_GWAS
chr1_64968553_64968554_rs55947781_A	0.0724253	0.623939	264.211	273.335	Covid_GWAS
chr1_64968553_64968554_rs55947781_C	-0.00523432	0.970199	259.435	258.071	Covid_GWAS
chr1_64969600_64969601_rs61502313_C	-0.246551	0.00793309	540.761	448.952	Covid_GWAS
chr1_64969600_64969601_rs61502313_G	-0.148376	0.0959867	518.2	473.354	Covid_GWAS
chr1_64979859_64979860_rs11579758_A	0.0310306	0.667438	1507.32	1546.8	Covid_GWAS
chr1_64979859_64979860_rs11579758_G	0.0826049	0.265642	1293.95	1379.65	Covid_GWAS
chr1_64995008_64995009_rs57828136_C	-0.633912	0.279804	116.933	77.105	Covid_GWAS
chr1_64995008_64995009_rs57828136_T	-0.632442	0.28734	129.294	85.5181	Covid_GWAS
chr1_77479047_77479048_77479047_C	-0.483889	1.88007e-09	868.924	618.517	Covid_GWAS
chr1_77479047_77479048_77479047_G	-0.358937	1.17536e-06	588.81	459.81	Covid_GWAS
chr1_77480280_77480281_77480280_A	-0.104209	0.196772	673.948	620.075	Covid_GWAS
chr1_77480280_77480281_77480280_G	0.0768832	0.393388	630.93	660.223	Covid_GWAS
chr1_77481324_77481325_77481324_C	-3.10532	8.82007e-39	556.107	61.6173	Covid_GWAS
chr1_77481324_77481325_77481324_T	-3.53671	4.4736e-31	386.649	30.916	Covid_GWAS
chr1_77481554_77481555_77481554_A	-0.184446	0.14606	826.065	721.794	Covid_GWAS
chr1_77481554_77481555_77481554_G	-0.0158407	0.859594	1009.1	988.801	Covid_GWAS
chr1_77483438_A_chr1_77483444_A	-4.0166	1.64001e-21	319.172	21.7096	Covid_GWAS
chr1_77483438_A_chr1_77483444_T	-4.68983	7.86131e-241	1340.04	50.8577	Covid_GWAS
chr1_77483438_G_chr1_77483444_A	-3.76903	6.35592e-48	386.114	29.7595	Covid_GWAS
chr1_77483438_G_chr1_77483444_T	-4.20601	6.06413e-32	341.042	20.1481	Covid_GWAS
chr1_77483444_77483445_77483444_A	-2.54668	5.88413e-14	171.803	30.5649	Covid_GWAS
chr1_77483444_77483445_77483444_T	-2.47841	1.94699e-09	162.151	30.7344	Covid_GWAS
chr1_77485645_77485646_77485645_A	0.240521	0.0281842	544.467	634.679	Covid_GWAS
chr1_77485645_77485646_77485645_T	0.209275	0.0135949	449.289	516.619	Covid_GWAS
chr1_77488712_77488713_77488712_C	0.225131	0.00888703	938.303	1104.76	Covid_GWAS
chr1_77488712_77488713_77488712_G	0.0144484	0.87508	833.074	838.589	Covid_GWAS
chr1_77501822_77501823_rs71658797_A	-0.274573	3.89611e-06	1228.55	1021.64	Covid_GWAS
chr1_77501822_77501823_rs71658797_T	-0.390354	3.01448e-14	1290.89	984.593	Covid_GWAS
chr1_77512520_77512521_77512520_A	-0.369575	3.33261e-06	776.007	602.181	Covid_GWAS
chr1_77512520_77512521_77512520_G	-0.397385	4.12898e-07	845.197	646.725	Covid_GWAS
chr1_9046896_9046897_rs61662703_C	0.162596	0.0624502	692.14	780.066	Covid_GWAS
chr1_9046896_9046897_rs61662703_T	0.145893	0.0460105	663.591	734.228	Covid_GWAS
chr1_9055292_9055293_rs59646453_C	0.0968443	0.575415	220.335	237.393	Covid_GWAS
chr1_9055292_9055293_rs59646453_T	0.00944361	0.945647	274.206	275.155	Covid_GWAS
chr1_9061448_9061449_rs2896012_A	0.469307	7.63583e-08	415.399	570.032	Covid_GWAS
chr1_9061448_9061449_rs2896012_T	0.658883	0.0348305	417.468	657.119	Covid_GWAS
chr1_9062343_9062344_rs57576506_A	0.524218	2.77148e-06	584.428	846.417	Covid_GWAS
chr1_9062343_9062344_rs57576506_G	0.324521	0.00210207	557.222	701.24	Covid_GWAS
chr1_9062610_9062611_rs2505973_A	0.426105	0.000376497	309.58	418.788	Covid_GWAS
chr1_9062610_9062611_rs2505973_G	0.525018	2.25032e-08	430.842	625.955	Covid_GWAS
chr1_9067100_9067101_rs57376231_A	0.435048	5.649e-12	1218.98	1656.08	Covid_GWAS
chr1_9067100_9067101_rs57376231_C	0.348833	1.18511e-06	1197.49	1533.24	Covid_GWAS
chr1_9067100_A_chr1_9067157_A	0.6009	6.13455e-20	1282.15	1946	Covid_GWAS
chr1_9067100_A_chr1_9067157_C	0.637307	2.15864e-22	1408.47	2197.57	Covid_GWAS
chr1_9067100_C_chr1_9067157_A	0.641846	6.34718e-22	1034.09	1625.24	Covid_GWAS
chr1_9067100_C_chr1_9067157_C	0.625956	1.43395e-13	1168.64	1802.21	Covid_GWAS
chr1_9067157_9067158_rs60335016_A	0.751815	3.40612e-28	1058.99	1788.91	Covid_GWAS
chr1_9067157_9067158_rs60335016_C	0.72054	4.79816e-25	1203.48	1987.38	Covid_GWAS
chr1_9068430_9068431_rs1705306_G	0.993136	0.112898	181.441	362.51	Covid_GWAS
chr1_9068430_9068431_rs1705306_T	0.979117	0.0206457	135.253	269.425	Covid_GWAS
chr1_9069886_9069887_rs770041_A	0.27997	0.00175693	493.4	605.923	Covid_GWAS
chr1_9069886_9069887_rs770041_G	0.201128	0.0171462	470.899	540.199	Covid_GWAS
chr10_10216776_10216777_SNP21_C	-1.00371	3.71601e-13	620.973	315.657	Covid_GWAS
chr10_10216776_10216777_SNP21_CTG	-1.23381	6.11499e-17	543.586	236.044	Covid_GWAS
chr10_79468285_79468286_79468285_C	0.339867	6.62414e-09	708.629	896.049	Covid_GWAS
chr10_79468285_79468286_79468285_T	0.346827	1.63879e-10	846.773	1082.32	Covid_GWAS
chr10_79502116_79502117_79502116_A	-0.209803	0.0942669	347.794	299.118	Covid_GWAS
chr10_79502116_79502117_79502116_G	-0.103745	0.547239	277.748	254.828	Covid_GWAS
chr10_79518244_79518245_79518244_A	0.642304	1.64355e-14	557.545	873.143	Covid_GWAS
chr10_79518244_79518245_79518244_G	1.17051	1.27065e-26	490.123	1095.33	Covid_GWAS
chr10_79539958_79539959_79539958_C	0.415149	0.584237	15.5744	21.9421	Covid_GWAS
chr10_79539958_C_chr10_79539959_C	0.681032	0.167425	82.7698	135.061	Covid_GWAS
chr10_79556699_79556700_79556699_A	0.887417	0.0125763	75.7893	142.8	Covid_GWAS
chr10_79556699_79556700_79556699_C	1.01331	0.000976766	81.8953	168.516	Covid_GWAS
chr10_79556699_A_chr10_79556700_C	1.10399	0.000658084	70.9538	155.247	Covid_GWAS
chr10_79556699_A_chr10_79556700_T	0.0280491	0.724075	937.392	960.834	Covid_GWAS
chr10_79557536_79557537_79557536_A	0.120277	0.149076	494.623	535.96	Covid_GWAS
chr10_79557536_79557537_79557536_G	0.0876668	0.509676	349.711	368.529	Covid_GWAS
chr10_79558486_79558487_79558486_C	0.137389	0.0530184	847.677	927.399	Covid_GWAS
chr10_79558486_79558487_79558486_T	0.144815	0.0163921	875.169	970.18	Covid_GWAS
chr10_79564147_79564148_79564147_C	-0.128097	0.0471801	1201.38	1104.73	Covid_GWAS
chr10_79564147_79564148_79564147_T	-0.0743613	0.19366	1123.72	1065.38	Covid_GWAS
chr10_79568056_79568057_79568056_G	-1.59732	3.86621e-53	836.792	279.852	Covid_GWAS
chr10_79568056_79568057_79568056_T	-1.79784	2.21849e-47	929.215	263.388	Covid_GWAS
chr10_79570912_79570913_79570912_A	0.419252	1.40101e-05	771.905	1027.46	Covid_GWAS
chr10_79570912_79570913_79570912_C	0.387394	0.000716517	897.668	1165.76	Covid_GWAS
chr10_79577610_79577611_79577610_C	0.0539075	0.592679	496.897	511.035	Covid_GWAS
chr10_79577610_79577611_79577610_T	-0.0222142	0.860159	544.078	528.568	Covid_GWAS
chr10_79580798_79580799_79580798_A	-0.0198317	0.896103	406.719	394.12	Covid_GWAS
chr10_79580798_79580799_79580798_G	-0.0261835	0.803067	417.814	409.196	Covid_GWAS
chr10_79583421_79583422_79583421_C	0.135784	0.170232	405.496	446.35	Covid_GWAS
chr10_79583421_79583422_79583421_T	-0.0368268	0.70968	459.979	448.924	Covid_GWAS
chr10_79598601_79598602_79598601_A	-0.164714	0.0322761	538.476	478.389	Covid_GWAS
chr10_79598601_79598602_79598601_G	-0.097105	0.486075	434.437	403.178	Covid_GWAS
chr10_79600287_79600288_79600287_A	-0.401196	2.02453e-06	613.181	464.815	Covid_GWAS
chr10_79600287_79600288_79600287_C	-0.507177	3.78242e-08	706.343	488.684	Covid_GWAS
chr10_79612746_79612747_79612746_A	0.251465	0.0104113	443.702	521.898	Covid_GWAS
chr10_79612746_79612747_79612746_T	0.243201	0.00258072	409.4	485.551	Covid_GWAS
chr10_79612746_A_chr10_79612817_A	0.50737	7.09147e-06	230.48	324.765	Covid_GWAS
chr10_79612746_A_chr10_79612817_G	0.405664	0.00154879	249.825	328.004	Covid_GWAS
chr10_79612746_T_chr10_79612817_A	0.492929	1.33291e-06	316.308	445.956	Covid_GWAS
chr10_79612746_T_chr10_79612817_G	0.317625	0.00316342	317.514	394.958	Covid_GWAS
chr10_79612817_79612818_79612817_A	-0.010089	0.933538	346.295	342.621	Covid_GWAS
chr10_79612817_79612818_79612817_G	-0.0916467	0.521524	359.019	333.462	Covid_GWAS
chr10_79613426_79613427_79613426_C	0.224074	0.000663638	872.201	1021.73	Covid_GWAS
chr10_79613426_79613427_79613426_G	0.189915	0.00513416	771.159	881.64	Covid_GWAS
chr10_79614895_79614896_79614895_C	0.183863	0.000242533	1797.45	2046.65	Covid_GWAS
chr10_79614895_79614896_79614895_T	0.118962	0.0243482	1806.86	1955.29	Covid_GWAS
chr10_79615230_79615231_79615230_C	-0.0754684	0.519599	1063.12	999.651	Covid_GWAS
chr10_79615230_79615231_79615230_T	-0.106414	0.388508	1006.48	926.817	Covid_GWAS
chr10_79617234_79617235_79617234_A	0.170486	0.0315995	729.838	820.353	Covid_GWAS
chr10_79617234_79617235_79617234_T	0.0934851	0.2517	690.691	735.223	Covid_GWAS
chr10_79619690_79619691_79619690_A	-0.179466	0.224106	526.556	457.741	Covid_GWAS
chr10_79619690_79619691_79619690_G	0.0330962	0.703191	544.941	554.853	Covid_GWAS
chr10_79622956_79622957_79622956_C	-0.046575	0.712562	396.675	383.945	Covid_GWAS
chr10_79622956_79622957_79622956_T	0.0992845	0.194415	647.758	689.346	Covid_GWAS
chr10_79626654_79626655_79626654_C	0.184843	0.00111547	1799.72	2053.58	Covid_GWAS
chr10_79626654_79626655_79626654_T	0.215668	0.00264077	2088.13	2433.53	Covid_GWAS
chr10_79628619_79628620_79628619_C	0.212472	0.00969633	535.589	615.38	Covid_GWAS
chr10_79628619_79628620_79628619_T	0.0487636	0.676496	459.699	470.582	Covid_GWAS
chr10_79630621_79630622_79630621_C	0.651826	2.73395e-13	483.12	761.127	Covid_GWAS
chr10_79630621_79630622_79630621_T	0.3929	1.04716e-05	653.29	850.486	Covid_GWAS
chr10_79634012_79634013_79634012_A	-0.0856711	0.288055	1525.9	1424.83	Covid_GWAS
chr10_79634012_79634013_79634012_G	-0.081621	0.260673	1556.53	1472.76	Covid_GWAS
chr10_79634628_79634629_79634628_A	-0.606672	4.84662e-18	893.765	581.648	Covid_GWAS
chr10_79634628_79634629_79634628_C	-0.693317	2.53376e-28	1242.41	770.701	Covid_GWAS
chr10_79634765_79634766_79634765_A	-0.206509	0.000268043	1083.01	936.751	Covid_GWAS
chr10_79634765_79634766_79634765_G	-0.159283	0.00718658	1281.78	1142.9	Covid_GWAS
chr10_79635035_79635036_79635035_C	0.00511258	0.941021	917.337	916.799	Covid_GWAS
chr10_79635035_79635036_79635035_T	0.0108841	0.887352	751.474	756.786	Covid_GWAS
chr10_79635998_79635999_79635998_A	0.277964	0.00130032	687.958	836.522	Covid_GWAS
chr10_79635998_79635999_79635998_C	0.302587	9.17735e-06	718.911	893.188	Covid_GWAS
chr10_79636806_79636807_79636806_C	-1.18278	3.99049e-24	1030.49	450.021	Covid_GWAS
chr10_79636806_79636807_79636806_T	-1.50575	5.05019e-40	1088.96	379.018	Covid_GWAS
chr10_79637811_79637812_79637811_A	-0.565814	4.64584e-15	776.864	523.928	Covid_GWAS
chr10_79637811_79637812_79637811_C	-0.503233	3.655e-09	635.638	443.613	Covid_GWAS
chr10_79639495_79639496_79639495_A	-0.0263009	0.724634	1524.27	1507.58	Covid_GWAS
chr10_79639495_79639496_79639495_C	-0.0632744	0.383122	1619.32	1559.87	Covid_GWAS
chr10_79639809_79639810_79639809_C	-0.0744847	0.258956	841.253	801.584	Covid_GWAS
chr10_79639809_79639810_79639809_G	0.0205653	0.795212	747.918	755.577	Covid_GWAS
chr10_79640095_79640096_79640095_A	-0.623234	7.61628e-07	381.35	247.63	Covid_GWAS
chr10_79640095_79640096_79640095_G	-0.399934	2.50864e-05	652.352	490.642	Covid_GWAS
chr10_79642782_79642783_79642782_C	0.384594	3.90343e-11	902.349	1184.1	Covid_GWAS
chr10_79642782_79642783_79642782_T	0.331579	2.09555e-07	938.059	1183.27	Covid_GWAS
chr10_79645176_79645177_79645176_A	-0.158182	0.197173	386.413	341.19	Covid_GWAS
chr10_79645176_79645177_79645176_G	-0.0589904	0.606758	398.044	377.694	Covid_GWAS
chr10_79645797_79645798_79645797_A	-0.385089	1.90683e-06	895.21	681.338	Covid_GWAS
chr10_79645797_79645798_79645797_T	-0.147996	0.0466586	791.912	711.061	Covid_GWAS
chr10_79646308_79646309_79646308_C	-0.167183	0.00805991	828.663	736.978	Covid_GWAS
chr10_79646308_79646309_79646308_T	-0.259668	0.000242545	988.288	822.408	Covid_GWAS
chr10_79647443_79647444_79647443_A	-0.453811	0.0761603	153.378	109.514	Covid_GWAS
chr10_79647443_79647444_79647443_G	-0.171341	0.231945	248.542	218.914	Covid_GWAS
chr10_79648121_79648122_79648121_A	-0.0342193	0.637753	802.657	782.787	Covid_GWAS
chr10_79648121_79648122_79648121_C	0.0166581	0.822933	851.45	858.309	Covid_GWAS
chr10_79648325_79648326_79648325_G	1.34627	1.60346e-05	123.453	317.245	Covid_GWAS
chr10_79648325_79648326_79648325_T	1.43385	2.49312e-05	110.876	302.592	Covid_GWAS
chr10_79648325_G_chr10_79648328_C	0.475609	2.22202e-15	822.955	1144.96	Covid_GWAS
chr10_79648325_G_chr10_79648328_T	1.38285	0.000251528	95.8598	252.667	Covid_GWAS
chr10_79648325_T_chr10_79648328_C	1.3823	0.00613973	137.343	359.738	Covid_GWAS
chr10_79648325_T_chr10_79648328_T	1.77176	0.000486558	32.899	114.042	Covid_GWAS
chr10_79648328_79648329_79648328_C	1.23438	0.000147454	86.9066	207.655	Covid_GWAS
chr10_79648328_79648329_79648328_T	1.38705	5.87339e-06	84.7358	225.229	Covid_GWAS
chr10_79653283_79653284_79653283_C	-0.134536	0.0715116	658.154	598.07	Covid_GWAS
chr10_79653283_79653284_79653283_G	-0.10062	0.184718	849.087	782.563	Covid_GWAS
chr10_79654601_79654602_79654601_A	0.0877004	0.189045	956.765	1013.97	Covid_GWAS
chr10_79654601_79654602_79654601_C	0.0432763	0.497563	1007.83	1035.45	Covid_GWAS
chr10_79656046_79656047_79656046_A	-0.5905	3.63219e-34	1732.69	1152.16	Covid_GWAS
chr10_79656046_79656047_79656046_G	-0.524172	1.50631e-24	2370.95	1657.11	Covid_GWAS
chr10_79656046_A_chr10_79656083_A	-0.484643	5.7958e-13	1285.44	913.626	Covid_GWAS
chr10_79656046_A_chr10_79656083_T	-0.601119	2.36769e-11	1312.41	855.212	Covid_GWAS
chr10_79656046_G_chr10_79656083_A	-0.414071	4.48725e-14	1844.39	1386.16	Covid_GWAS
chr10_79656046_G_chr10_79656083_T	-0.4413	3.05785e-16	1780.73	1310.69	Covid_GWAS
chr10_79656083_79656084_79656083_A	-0.499779	2.24774e-07	680.522	486.526	Covid_GWAS
chr10_79656083_79656084_79656083_T	-0.573883	6.57874e-13	590.251	396.235	Covid_GWAS
chr10_79656346_79656347_79656346_G	0.306186	0.000348487	434.118	537.877	Covid_GWAS
chr10_79656346_79656347_79656346_T	0.191064	0.151482	520.263	586.026	Covid_GWAS
chr10_79657795_79657796_79657795_C	-0.137027	0.0897634	511.156	463.462	Covid_GWAS
chr10_79657795_79657796_79657795_G	-0.0937718	0.289145	450.086	419.286	Covid_GWAS
chr10_79663389_79663390_79663389_C	-0.340849	6.99062e-06	704.803	552.533	Covid_GWAS
chr10_79663389_79663390_79663389_G	-0.306446	0.000398142	678.188	540.957	Covid_GWAS
chr10_79675406_79675407_79675406_A	-0.202477	0.0172554	693.674	608.122	Covid_GWAS
chr10_79675406_79675407_79675406_G	-0.148568	0.0756611	811.071	736.618	Covid_GWAS
chr10_79686046_79686047_79686046_A	-0.139509	0.342912	244.716	225.566	Covid_GWAS
chr10_79686046_79686047_79686046_G	-0.144558	0.343293	227.841	207.499	Covid_GWAS
chr10_79791812_79791813_79791812_A	-0.201217	0.00276075	759.536	659.29	Covid_GWAS
chr10_79791812_79791813_79791812_G	-0.240112	0.00100788	702.116	590.186	Covid_GWAS
chr10_79817858_79817859_79817858_G	0.421031	6.92918e-11	636.675	849.768	Covid_GWAS
chr10_79817858_79817859_79817858_T	0.318129	0.000176423	564.536	696.636	Covid_GWAS
chr10_79819135_79819136_79819135_C	-0.107372	0.283894	865.735	793.559	Covid_GWAS
chr10_79819135_79819136_79819135_T	-0.0886868	0.431223	767.557	719.232	Covid_GWAS
chr10_79819869_79819870_79819869_C	-2.33952	6.11988e-55	857.004	165.208	Covid_GWAS
chr10_79819869_79819870_79819869_T	-2.3015	7.99474e-29	794.118	156.543	Covid_GWAS
chr10_79834529_79834530_79834529_C	0.111087	0.552464	271.417	291.642	Covid_GWAS
chr10_79834529_79834530_79834529_T	0.0317819	0.871838	258.733	262.462	Covid_GWAS
chr10_79836744_79836745_79836744_G	-0.104973	0.129334	1081.43	1008.33	Covid_GWAS
chr10_79836744_79836745_79836744_T	-0.0776543	0.435013	1015.57	957.009	Covid_GWAS
chr10_79866530_79866531_79866530_A	-0.0654558	0.446301	487.197	465.761	Covid_GWAS
chr10_79866530_79866531_79866530_C	-0.0380274	0.764083	342.061	328.724	Covid_GWAS
chr10_79876409_79876410_79876409_A	-0.200342	0.156376	389.617	336.99	Covid_GWAS
chr10_79876409_79876410_79876409_G	-0.378464	0.0060067	341.944	258.977	Covid_GWAS
chr10_79883695_79883696_79883695_C	0.16428	0.134264	499.826	552.45	Covid_GWAS
chr10_79883695_79883696_79883695_T	0.305268	6.78372e-06	527.527	647.545	Covid_GWAS
chr10_79884686_79884687_79884686_A	-0.135676	0.14101	762.179	686.998	Covid_GWAS
chr10_79884686_79884687_79884686_G	-0.125261	0.0796652	796.924	723.343	Covid_GWAS
chr10_79885234_79885235_79885234_A	-2.4969	1.40647e-63	949.634	165.087	Covid_GWAS
chr10_79885234_79885235_79885234_G	-2.94935	1.66753e-88	909.902	114.358	Covid_GWAS
chr10_79885234_A_chr10_79885252_C	-1.84015	1.01337e-62	1051.76	290.291	Covid_GWAS
chr10_79885234_A_chr10_79885252_T	-1.65814	7.55031e-66	943.975	297.99	Covid_GWAS
chr10_79885234_G_chr10_79885252_C	-1.85747	2.23754e-43	902.704	247.017	Covid_GWAS
chr10_79885234_G_chr10_79885252_T	-1.84903	7.00853e-41	721.389	197.903	Covid_GWAS
chr10_79885252_79885253_79885252_C	-1.87174	3.2689e-49	1039.39	278.457	Covid_GWAS
chr10_79885252_79885253_79885252_T	-1.91356	4.09783e-43	1034.18	268.254	Covid_GWAS
chr10_79885876_79885877_79885876_G	0.0191824	0.96357	198.818	204.13	Covid_GWAS
chr10_79885876_79885877_79885876_T	0.0593801	0.878582	218.19	230.15	Covid_GWAS
chr10_79886022_79886023_79886022_A	-0.258271	1.11798e-06	1505.35	1258.89	Covid_GWAS
chr10_79886022_79886023_79886022_T	-0.319913	1.53069e-07	1516.23	1210.71	Covid_GWAS
chr10_79886022_A_chr10_79886101_C	-0.399821	0.000227955	354.181	267.885	Covid_GWAS
chr10_79886022_A_chr10_79886101_T	-0.367539	0.00166866	402.99	309.475	Covid_GWAS
chr10_79886022_T_chr10_79886101_C	-0.485576	0.000676039	508.215	359.15	Covid_GWAS
chr10_79886022_T_chr10_79886101_T	-0.565342	1.07433e-06	459.959	307.623	Covid_GWAS
chr10_79886101_79886102_79886101_C	-0.131903	0.0239052	1048.16	958.539	Covid_GWAS
chr10_79886101_79886102_79886101_T	-0.19059	0.00349631	999.476	869.961	Covid_GWAS
chr10_79886649_79886650_79886649_G	0.022967	0.81818	563.887	570.574	Covid_GWAS
chr10_79886649_79886650_79886649_T	0.0542784	0.485949	617.124	640.109	Covid_GWAS
chr10_79886885_79886886_79886885_A	-0.879973	1.26587e-25	1035.62	560.244	Covid_GWAS
chr10_79886885_79886886_79886885_C	-0.982199	4.78681e-43	960.174	483.043	Covid_GWAS
chr10_79887482_79887483_79887482_C	0.375514	7.28835e-14	1734.54	2247.89	Covid_GWAS
chr10_79887482_79887483_79887482_T	0.379678	3.15959e-12	1459.38	1893.39	Covid_GWAS
chr10_79888319_79888320_79888319_C	0.313876	5.28826e-09	1556.03	1933.51	Covid_GWAS
chr10_79888319_79888320_79888319_T	0.335109	1.48633e-05	1517.4	1923.25	Covid_GWAS
chr10_79889812_79889813_79889812_A	-0.347734	0.00022306	561.352	436.283	Covid_GWAS
chr10_79889812_79889813_79889812_G	-0.439612	1.12885e-05	720.593	527.875	Covid_GWAS
chr10_79890073_79890074_79890073_A	0.0210655	0.801469	661.29	668.671	Covid_GWAS
chr10_79890073_79890074_79890073_C	0.00199297	0.982516	549.151	546.958	Covid_GWAS
chr10_79890073_A_chr10_79890152_A	-0.0652682	0.467913	594.91	563.798	Covid_GWAS
chr10_79890073_A_chr10_79890152_C	-0.122458	0.298157	536.158	487.413	Covid_GWAS
chr10_79890073_C_chr10_79890152_A	-0.203512	0.00482237	636.206	553.254	Covid_GWAS
chr10_79890073_C_chr10_79890152_C	-0.180589	0.0496256	441.215	388.088	Covid_GWAS
chr10_79890152_79890153_79890152_A	0.21315	0.0020538	1347.36	1551.18	Covid_GWAS
chr10_79890152_79890153_79890152_C	0.147666	0.0148515	1162.42	1275.8	Covid_GWAS
chr10_79890987_79890988_79890987_C	0.0342434	0.696337	672.716	683.223	Covid_GWAS
chr10_79890987_79890988_79890987_T	-0.224866	0.00871509	668.463	568.588	Covid_GWAS
chr10_79891340_79891341_79891340_C	-0.426112	7.63651e-05	551.918	407.825	Covid_GWAS
chr10_79891340_79891341_79891340_T	-0.394281	9.54161e-05	468.093	355.466	Covid_GWAS
chr10_79891712_79891713_79891712_A	-0.125621	0.0270725	1413.31	1296.42	Covid_GWAS
chr10_79891712_79891713_79891712_G	-0.188815	0.00758587	1183.92	1028.56	Covid_GWAS
chr10_79891712_A_chr10_79891766_C	-0.0953485	0.0678564	1200.41	1124.59	Covid_GWAS
chr10_79891712_A_chr10_79891766_G	0.0296879	0.696618	926.323	938.327	Covid_GWAS
chr10_79891712_G_chr10_79891766_C	-0.0756822	0.306569	1376.42	1311.81	Covid_GWAS
chr10_79891712_G_chr10_79891766_G	0.0778433	0.320068	1085.21	1149.42	Covid_GWAS
chr10_79891766_79891767_79891766_C	-1.01122	1.97019e-31	1362.03	671.71	Covid_GWAS
chr10_79891766_79891767_79891766_G	-0.893439	2.86438e-37	1123.73	601.837	Covid_GWAS
chr10_79892130_79892131_79892130_C	0.034618	0.645631	1806.17	1860.36	Covid_GWAS
chr10_79892130_79892131_79892130_T	-0.205428	0.000266501	1211.8	1050.86	Covid_GWAS
chr10_79892613_79892614_79892613_C	-0.31622	2.99083e-07	1091.11	870.854	Covid_GWAS
chr10_79892613_79892614_79892613_T	-0.277526	2.51582e-06	1053.23	875.964	Covid_GWAS
chr10_79892964_79892965_79892964_A	0.132549	0.0465615	1040.01	1128.81	Covid_GWAS
chr10_79892964_79892965_79892964_C	0.137961	0.0373253	991.749	1081.83	Covid_GWAS
chr10_79894680_79894681_79894680_A	-0.164136	0.00497111	1222.73	1090.32	Covid_GWAS
chr10_79894680_79894681_79894680_G	-0.163321	0.0614424	1047.3	928.69	Covid_GWAS
chr10_79895597_79895598_79895597_C	-0.583142	1.40255e-20	964.772	640.455	Covid_GWAS
chr10_79895597_79895598_79895597_T	-0.507911	2.92079e-08	1040.15	735.189	Covid_GWAS
chr10_79895801_79895802_79895801_A	-1.02911	3.25734e-23	482.976	237.064	Covid_GWAS
chr10_79895801_79895802_79895801_G	-1.0142	1.04089e-15	387.525	194.613	Covid_GWAS
chr10_79896305_79896306_79896305_C	-1.52572	8.9136e-49	856.165	292.156	Covid_GWAS
chr10_79896305_79896306_79896305_T	-1.6893	1.22122e-18	765.226	234.065	Covid_GWAS
chr10_79897010_79897011_79897010_C	0.259821	0.00242028	703.493	833.823	Covid_GWAS
chr10_79897010_79897011_79897010_T	0.169657	0.0324172	626.673	698.699	Covid_GWAS
chr10_79897946_79897947_79897946_C	-0.793001	3.45948e-12	673.98	385.361	Covid_GWAS
chr10_79897946_79897947_79897946_T	-0.82952	2.3305e-12	721.763	400.901	Covid_GWAS
chr10_79897946_C_chr10_79898002_A	-0.799029	1.03816e-14	1024.2	584.434	Covid_GWAS
chr10_79897946_C_chr10_79898002_G	-0.98042	3.56425e-21	732.52	363.879	Covid_GWAS
chr10_79897946_T_chr10_79898002_A	-0.899739	2.24609e-13	901.18	476.904	Covid_GWAS
chr10_79897946_T_chr10_79898002_G	-0.794452	2.2469e-16	863.64	496.717	Covid_GWAS
chr10_79898002_79898003_79898002_A	-0.639931	5.79806e-09	650.235	410.86	Covid_GWAS
chr10_79898002_79898003_79898002_G	-0.569858	1.10216e-07	756.86	508.63	Covid_GWAS
chr10_79898126_79898127_79898126_A	-0.68264	4.87821e-13	710.516	437.04	Covid_GWAS
chr10_79898126_79898127_79898126_G	-0.688667	1.45645e-14	759.013	469.363	Covid_GWAS
chr10_79898457_79898458_79898457_C	-0.514776	3.02963e-10	1115.48	771.139	Covid_GWAS
chr10_79898457_79898458_79898457_T	-0.341405	8.40565e-08	941.861	740.941	Covid_GWAS
chr10_79898635_79898636_79898635_A	-0.212907	0.00191093	912.73	778.353	Covid_GWAS
chr10_79898635_79898636_79898635_G	-0.282349	0.00632622	657.335	541.669	Covid_GWAS
chr10_79898635_A_chr10_79898668_C_chr10_79898692_A	-0.211858	0.000463964	1147.91	986.901	Covid_GWAS
chr10_79898635_A_chr10_79898668_C_chr10_79898692_G	-0.232343	0.02519	1175.95	993.418	Covid_GWAS
chr10_79898635_A_chr10_79898668_T_chr10_79898692_A	-0.318861	0.00300072	981.72	781.88	Covid_GWAS
chr10_79898635_A_chr10_79898668_T_chr10_79898692_G	-0.231991	0.0133749	1031.2	870.782	Covid_GWAS
chr10_79898635_G_chr10_79898668_C_chr10_79898692_A	-0.339533	5.00152e-07	1152.46	900.955	Covid_GWAS
chr10_79898635_G_chr10_79898668_C_chr10_79898692_G	-0.286892	0.000771307	1060.54	861.315	Covid_GWAS
chr10_79898635_G_chr10_79898668_T_chr10_79898692_A	-0.368088	0.000544341	874.12	670.358	Covid_GWAS
chr10_79898635_G_chr10_79898668_T_chr10_79898692_G	-0.269973	0.000820292	1017.05	836.318	Covid_GWAS
chr10_79898668_79898669_79898668_C	0.571753	0.129681	320.472	478.799	Covid_GWAS
chr10_79898668_79898669_79898668_T	0.52931	0.0454797	256.891	375.708	Covid_GWAS
chr10_79898692_79898693_79898692_A	-1.00097	3.4881e-21	1251.5	620.038	Covid_GWAS
chr10_79898692_79898693_79898692_G	-0.800534	2.14902e-19	1111.47	636.583	Covid_GWAS
chr10_79899019_79899020_79899019_A	-0.0558064	0.356492	1074.11	1034.83	Covid_GWAS
chr10_79899019_79899020_79899019_G	0.0268988	0.76958	951.287	969.015	Covid_GWAS
chr10_79899378_79899379_79899378_A	0.148262	0.00919943	1903.45	2115.81	Covid_GWAS
chr10_79899378_79899379_79899378_T	0.146612	0.0381491	1880.86	2086.76	Covid_GWAS
chr10_79899378_A_chr10_79899434_A	-0.23752	0.000306858	1303.45	1098.73	Covid_GWAS
chr10_79899378_A_chr10_79899434_C	-0.294672	5.01494e-05	1149.22	934.81	Covid_GWAS
chr10_79899378_T_chr10_79899434_A	-0.0660171	0.338907	1011.5	962.81	Covid_GWAS
chr10_79899378_T_chr10_79899434_C	-0.226769	0.000212381	1003.82	854.437	Covid_GWAS
chr10_79899434_79899435_79899434_A	-1.4933	1.77523e-27	1048.2	367.228	Covid_GWAS
chr10_79899434_79899435_79899434_C	-1.34527	5.13531e-91	1333.41	524.042	Covid_GWAS
chr10_79899822_79899823_79899822_A	0.096671	0.183191	628.605	669.998	Covid_GWAS
chr10_79899822_79899823_79899822_G	0.212425	0.0135581	504.197	579.919	Covid_GWAS
chr10_79900357_79900358_79900357_C	-0.0801183	0.169266	1004.96	947.762	Covid_GWAS
chr10_79900357_79900358_79900357_T	-0.0682079	0.310026	976.71	927.11	Covid_GWAS
chr10_79900930_79900931_79900930_G	0.0801325	0.205976	912.54	965.793	Covid_GWAS
chr10_79900930_79900931_79900930_T	0.0622579	0.333501	1037.06	1088.12	Covid_GWAS
chr10_79901041_79901042_79901041_G	-0.470142	5.7567e-11	1014.69	728.162	Covid_GWAS
chr10_79901041_79901042_79901041_T	-0.411833	1.94163e-09	979.764	735.751	Covid_GWAS
chr10_79901041_G_chr10_79901073_C	-0.634249	9.57467e-15	836.936	537.435	Covid_GWAS
chr10_79901041_G_chr10_79901073_T	-0.649254	1.74942e-24	961.117	609.701	Covid_GWAS
chr10_79901041_T_chr10_79901073_C	-0.584191	1.05879e-08	868.49	579.734	Covid_GWAS
chr10_79901041_T_chr10_79901073_T	-0.529516	2.71818e-14	812.639	568.284	Covid_GWAS
chr10_79901073_79901074_79901073_C	-0.413525	1.2215e-07	837.247	623.716	Covid_GWAS
chr10_79901073_79901074_79901073_T	-0.369762	1.03073e-10	1204.83	932.348	Covid_GWAS
chr10_79901790_79901791_79901790_C	-0.465672	5.19087e-06	835.184	600.152	Covid_GWAS
chr10_79901790_79901791_79901790_T	-0.440498	3.02806e-06	869.666	633.779	Covid_GWAS
chr10_79902097_79902098_79902097_A	0.275028	1.33067e-06	1054.96	1268.15	Covid_GWAS
chr10_79902097_79902098_79902097_G	0.258059	0.000180559	1226.98	1458.43	Covid_GWAS
chr10_79902710_79902711_79902710_C	-0.562197	1.31682e-08	855.021	578.436	Covid_GWAS
chr10_79902710_79902711_79902710_T	-0.45685	1.398e-08	823.495	595.146	Covid_GWAS
chr10_79902893_79902894_79902893_A	-1.4403	2.14663e-10	1730.73	636.764	Covid_GWAS
chr10_79902893_79902894_79902893_G	-1.23526	3.13743e-31	1779	750.06	Covid_GWAS
chr10_79902893_A_chr10_79902916_G	-1.63637	3.91812e-08	1965.5	632.351	Covid_GWAS
chr10_79902893_A_chr10_79902916_T	-2.35953	1.77269e-127	2143.05	412.124	Covid_GWAS
chr10_79902893_G_chr10_79902916_G	-1.3723	3.32783e-07	1849.28	714.839	Covid_GWAS
chr10_79902893_G_chr10_79902916_T	-2.2347	9.87682e-56	2172.68	457.637	Covid_GWAS
chr10_79902916_79902917_79902916_G	-2.04403	1.99062e-43	845.574	202.84	Covid_GWAS
chr10_79902916_79902917_79902916_T	-2.52259	9.41364e-39	1039.21	182.663	Covid_GWAS
chr10_79903098_79903099_79903098_C	-0.321007	0.0023912	369.259	298.088	Covid_GWAS
chr10_79903098_79903099_79903098_G	-0.248217	0.0433593	379.181	316.588	Covid_GWAS
chr10_79903616_79903617_79903616_A	-0.0177503	0.882704	434.137	427.086	Covid_GWAS
chr10_79903616_79903617_79903616_G	-0.0519204	0.628419	410.134	395.171	Covid_GWAS
chr10_79903616_A_chr10_79903640_C	-0.035485	0.721384	472.433	462.461	Covid_GWAS
chr10_79903616_A_chr10_79903640_T	-0.0470917	0.644502	403.464	388.384	Covid_GWAS
chr10_79903616_G_chr10_79903640_C	0.0270203	0.805427	473.829	475.706	Covid_GWAS
chr10_79903616_G_chr10_79903640_T	0.0248064	0.774074	489.219	498.301	Covid_GWAS
chr10_79903640_79903641_79903640_C	0.354449	0.063017	115.059	147.617	Covid_GWAS
chr10_79903640_79903641_79903640_T	-0.0974795	0.705338	144.846	133.012	Covid_GWAS
chr10_79904639_79904640_79904639_C	0.618675	5.02362e-10	948.673	1459.11	Covid_GWAS
chr10_79904639_79904640_79904639_G	0.625361	4.22554e-13	1062.79	1643.98	Covid_GWAS
chr10_79909718_79909719_79909718_A	0.740829	2.98942e-27	978.412	1639.9	Covid_GWAS
chr10_79909718_79909719_79909718_G	0.697647	2.08242e-15	1044.85	1696.85	Covid_GWAS
chr10_79910108_79910109_79910108_A	0.160203	0.00287736	1198.58	1339.14	Covid_GWAS
chr10_79910108_79910109_79910108_G	0.153174	0.00512196	931.201	1033.13	Covid_GWAS
chr10_79921698_79921699_79921698_A	-0.131525	0.073298	963.865	880.677	Covid_GWAS
chr10_79921698_79921699_79921698_G	-0.0535701	0.428092	880.979	846.106	Covid_GWAS
chr10_79922889_79922890_79922889_A	0.19024	0.0128441	563.477	636.633	Covid_GWAS
chr10_79922889_79922890_79922889_G	0.218113	0.00607067	526.94	610.086	Covid_GWAS
chr10_79923822_79923823_79923822_C	-0.242171	0.00161342	827.937	699.686	Covid_GWAS
chr10_79923822_79923823_79923822_G	-0.088462	0.307206	780.377	740.826	Covid_GWAS
chr10_79925283_79925284_79925283_A	-0.552687	9.69875e-08	739.582	499.302	Covid_GWAS
chr10_79925283_79925284_79925283_G	-0.833682	3.98452e-26	798.72	446.602	Covid_GWAS
chr10_79925837_T_chr10_79925838_A	1.8131	0.00503801	22.3235	79.586	Covid_GWAS
chr10_79925837_T_chr10_79925838_C	1.64004	0.0181485	12.9431	41.5705	Covid_GWAS
chr10_79928914_79928915_79928914_A	0.813597	1.36054e-14	263.814	463.521	Covid_GWAS
chr10_79928914_79928915_79928914_G	0.905551	3.34624e-12	257.397	485.37	Covid_GWAS
chr10_79929985_79929986_79929985_G	0.0322969	0.640827	790.313	807.006	Covid_GWAS
chr10_79929985_79929986_79929985_T	0.083675	0.270614	812.156	866.493	Covid_GWAS
chr10_79930616_79930617_79930616_C	-0.154092	0.166652	941.341	842.258	Covid_GWAS
chr10_79930616_79930617_79930616_G	-0.239223	0.000325067	832.684	706.542	Covid_GWAS
chr10_79931229_79931230_79931229_A	-0.0795175	0.408925	428.599	410.39	Covid_GWAS
chr10_79931229_79931230_79931229_C	0.0590544	0.564914	403.599	419.21	Covid_GWAS
chr10_79931229_A_chr10_79931278_A	-0.110878	0.200335	718.909	665.713	Covid_GWAS
chr10_79931229_A_chr10_79931278_G	-0.0385578	0.672857	558.508	540.069	Covid_GWAS
chr10_79931229_C_chr10_79931278_A	-0.061976	0.463875	703.759	674.366	Covid_GWAS
chr10_79931229_C_chr10_79931278_G	-0.0027998	0.97462	604.363	598.174	Covid_GWAS
chr10_79931278_79931279_79931278_A	0.217434	0.0029383	806.634	943.93	Covid_GWAS
chr10_79931278_79931279_79931278_G	0.298801	1.65088e-05	844.204	1044.9	Covid_GWAS
chr10_79932606_79932607_79932606_C	-0.503866	2.45951e-13	1033.09	725.44	Covid_GWAS
chr10_79932606_79932607_79932606_T	-0.449699	5.21755e-11	773.359	570.749	Covid_GWAS
chr10_79935276_79935277_79935276_A	0.719905	3.16801e-12	416.639	688.012	Covid_GWAS
chr10_79935276_79935277_79935276_G	-0.0360007	0.733919	399.37	393.006	Covid_GWAS
chr10_79936986_79936987_79936986_A	0.266758	0.0635703	277.912	334.114	Covid_GWAS
chr10_79936986_79936987_79936986_G	0.202753	0.239412	242.991	278.349	Covid_GWAS
chr10_79937163_79937164_79937163_A	0.0375129	0.747036	349.681	358.446	Covid_GWAS
chr10_79937163_79937164_79937163_G	0.053877	0.604823	368.727	379.677	Covid_GWAS
chr10_79937368_79937369_79937368_A	0.0548555	0.774543	385.412	399.313	Covid_GWAS
chr10_79937368_79937369_79937368_G	-0.0324119	0.87925	363.134	355.683	Covid_GWAS
chr10_79937517_79937518_79937517_C	0.282656	0.00281782	474.611	581.014	Covid_GWAS
chr10_79937517_79937518_79937517_T	0.279017	0.0100471	510.426	627.531	Covid_GWAS
chr10_79938341_79938342_79938341_A	0.394952	3.5655e-11	804.995	1053.42	Covid_GWAS
chr10_79938341_79938342_79938341_G	0.328596	4.85551e-08	869.282	1096.86	Covid_GWAS
chr10_79940225_79940226_79940225_C	-0.301164	0.000326534	622.391	498.716	Covid_GWAS
chr10_79940225_79940226_79940225_G	-0.298531	0.000220072	641.046	517.984	Covid_GWAS
chr10_79940334_79940335_79940334_A	-0.291159	8.02991e-09	1349.92	1106.93	Covid_GWAS
chr10_79940334_79940335_79940334_G	-0.363273	3.10878e-11	1074.01	837.389	Covid_GWAS
chr10_79941966_79941967_79941966_C	-0.0637006	0.462573	758.038	718.213	Covid_GWAS
chr10_79941966_79941967_79941966_T	-0.118785	0.266434	812.839	742.639	Covid_GWAS
chr10_79946568_79946569_rs58664997_A	0.457646	2.41581e-05	437.232	604.51	Covid_GWAS
chr10_79946568_79946569_rs58664997_G	0.606904	5.60231e-06	425.433	649.516	Covid_GWAS
chr10_79947857_79947858_79947857_A	0.0265816	0.692121	829.082	846.693	Covid_GWAS
chr10_79947857_79947858_79947857_C	-0.193949	0.0165705	651.642	564.7	Covid_GWAS
chr10_79951311_79951312_79951311_C	0.423311	1.37612e-10	683.035	911.04	Covid_GWAS
chr10_79951311_79951312_79951311_G	0.45902	7.82026e-14	743.777	1024.95	Covid_GWAS
chr10_79952684_79952685_79952684_C	-0.35867	0.000252106	467.153	365.602	Covid_GWAS
chr10_79952684_79952685_79952684_T	-0.320661	0.00146558	446.531	360.582	Covid_GWAS
chr10_79963123_79963124_79963123_C	-0.295188	0.00132648	523.117	421.937	Covid_GWAS
chr10_79963123_79963124_79963123_G	-0.15689	0.135031	512.133	458.002	Covid_GWAS
chr10_79964128_79964129_79964128_C	-0.285513	5.22421e-07	1580.71	1297.51	Covid_GWAS
chr10_79964128_79964129_79964128_T	-0.144914	0.160919	1596.05	1448.3	Covid_GWAS
chr10_79964780_79964781_79964780_A	-0.0563198	0.420377	778.065	743.33	Covid_GWAS
chr10_79964780_79964781_79964780_T	-0.135606	0.0665884	831.574	757.615	Covid_GWAS
chr10_79969516_79969517_79969516_A	0.747345	1.27541e-10	595.732	1004.85	Covid_GWAS
chr10_79969516_79969517_79969516_G	0.793912	5.70017e-11	551.858	962.263	Covid_GWAS
chr10_79970823_79970824_79970823_C	-0.521763	1.43187e-08	618.722	427.621	Covid_GWAS
chr10_79970823_79970824_79970823_T	-0.577195	1.04129e-09	604.806	402.775	Covid_GWAS
chr10_79973266_79973267_79973266_A	-1.5929	1.28872e-33	1114.43	363.54	Covid_GWAS
chr10_79973266_79973267_79973266_C	-1.58213	2.95533e-38	1065.58	348.896	Covid_GWAS
chr10_79975318_79975319_79975318_A	-0.106898	0.0821582	1852.46	1708.97	Covid_GWAS
chr10_79975318_79975319_79975318_C	-0.0152202	0.846986	1790.78	1762.98	Covid_GWAS
chr10_79979389_79979390_79979389_A	0.224143	0.0310765	733.428	857.487	Covid_GWAS
chr10_79979389_79979390_79979389_G	0.285948	0.0116564	706.54	864.69	Covid_GWAS
chr10_79980164_79980165_79980164_A	0.148209	0.102262	673.359	742.416	Covid_GWAS
chr10_79980164_79980165_79980164_C	0.173637	0.0440064	644.673	722.397	Covid_GWAS
chr10_79981386_79981387_79981386_A	-0.658605	2.86046e-10	463.503	293.844	Covid_GWAS
chr10_79981386_79981387_79981386_G	-0.748338	0.000102884	387.031	230.017	Covid_GWAS
chr10_79982904_79982905_79982904_A	0.384107	2.14484e-05	1361.25	1783.84	Covid_GWAS
chr10_79982904_79982905_79982904_T	0.407213	5.97745e-06	1277.05	1702.96	Covid_GWAS
chr10_79983822_79983823_79983822_C	0.100284	0.26804	773.714	823.692	Covid_GWAS
chr10_79983822_79983823_79983822_T	0.122548	0.0395983	785.088	852.653	Covid_GWAS
chr10_79986521_79986522_79986521_G	-0.278	0.000667065	539.096	448.096	Covid_GWAS
chr10_79986521_79986522_79986521_T	-0.123839	0.133966	525.086	484.88	Covid_GWAS
chr10_79990054_79990055_79990054_A	-0.17606	0.0551272	458.01	403.096	Covid_GWAS
chr10_79990054_79990055_79990054_G	-0.275111	0.00975239	468.542	384.144	Covid_GWAS
chr10_79991482_79991483_79991482_A	-0.0211534	0.846873	520.451	509.369	Covid_GWAS
chr10_79991482_79991483_79991482_T	-0.0143976	0.902019	562.581	551.209	Covid_GWAS
chr10_79992997_79992998_79992997_C	0.25884	1.01064e-05	1594.68	1896.82	Covid_GWAS
chr10_79992997_79992998_79992997_T	0.354562	2.28039e-13	1453.81	1854.6	Covid_GWAS
chr10_79996792_79996793_79996792_A	0.204392	0.00146458	1131.94	1307.41	Covid_GWAS
chr10_79996792_79996793_79996792_G	0.264297	2.3388e-05	967.443	1158.24	Covid_GWAS
chr10_79999205_79999206_79999205_A	-0.048105	0.502552	969.758	933.957	Covid_GWAS
chr10_79999205_79999206_79999205_G	-0.186441	0.0108766	844.44	735.619	Covid_GWAS
chr10_79999205_A_chr10_79999239_A	-0.0129643	0.832553	1035.46	1029.39	Covid_GWAS
chr10_79999205_A_chr10_79999239_G	-0.0313668	0.590889	1083.15	1059.49	Covid_GWAS
chr10_79999205_G_chr10_79999239_A	-0.122995	0.030917	1158.65	1059.2	Covid_GWAS
chr10_79999205_G_chr10_79999239_G	-0.116033	0.0848315	991.533	908.747	Covid_GWAS
chr10_79999239_79999240_79999239_A	-0.0913154	0.123877	1162.04	1087.06	Covid_GWAS
chr10_79999239_79999240_79999239_G	-0.131608	0.0398569	1143.16	1045.96	Covid_GWAS
chr10_80000198_80000199_80000198_A	-0.0505244	0.512162	1456.54	1413.13	Covid_GWAS
chr10_80000198_80000199_80000198_G	-0.101046	0.0687632	1497.9	1394.91	Covid_GWAS
chr10_80000907_80000908_80000907_C	-0.0754488	0.589429	324.776	310.375	Covid_GWAS
chr10_80000907_80000908_80000907_T	0.0537399	0.656757	321.161	330.128	Covid_GWAS
chr10_80002591_80002592_80002591_A	0.0962373	0.153459	745.663	791.237	Covid_GWAS
chr10_80002591_80002592_80002591_T	0.0637697	0.450075	567.795	587.518	Covid_GWAS
chr10_80007632_80007633_80007632_A	-0.0525394	0.720702	757.787	723.058	Covid_GWAS
chr10_80007632_80007633_80007632_G	-0.0746296	0.660688	786.861	740.131	Covid_GWAS
chr10_80011057_80011058_80011057_C	-0.265494	0.0394357	357.368	294.828	Covid_GWAS
chr10_80011057_80011058_80011057_T	-0.137119	0.153069	433.34	390.48	Covid_GWAS
chr10_80012807_80012808_80012807_A	-0.652913	2.4343e-07	327.966	208.049	Covid_GWAS
chr10_80012807_80012808_80012807_G	-0.566604	2.31172e-10	486.411	327.812	Covid_GWAS
chr10_80012807_A_chr10_80012826_A	-0.411707	0.00259997	297.812	222.01	Covid_GWAS
chr10_80012807_A_chr10_80012826_G	-0.457687	1.31559e-05	417.389	299.842	Covid_GWAS
chr10_80012807_G_chr10_80012826_A	-0.617733	5.57112e-06	349.668	227.166	Covid_GWAS
chr10_80012807_G_chr10_80012826_G	-0.570028	0.000384545	247.165	166.148	Covid_GWAS
chr10_80012826_80012827_80012826_A	-0.517845	0.000121106	310.547	217.276	Covid_GWAS
chr10_80012826_80012827_80012826_G	-0.365128	0.00621297	338.005	265.602	Covid_GWAS
chr10_80030127_80030128_80030127_C	0.151124	0.0067234	1012.38	1128.05	Covid_GWAS
chr10_80030127_80030128_80030127_G	0.0434158	0.518363	1054.48	1077.4	Covid_GWAS
chr10_80030279_80030280_80030279_A	0.389182	3.03542e-06	819.088	1076.38	Covid_GWAS
chr10_80030279_80030280_80030279_C	0.518443	1.61762e-07	528.246	763.288	Covid_GWAS
chr10_80034300_80034301_80034300_C	-0.553313	1.22581e-05	842.029	564.936	Covid_GWAS
chr10_80034300_80034301_80034300_T	-0.514289	2.47205e-05	803.355	560.809	Covid_GWAS
chr10_80035236_80035237_80035236_A	0.343113	1.72787e-06	919.664	1173.95	Covid_GWAS
chr10_80035236_80035237_80035236_T	0.423181	1.76156e-09	1012.76	1365.81	Covid_GWAS
chr10_80063099_80063100_80063099_A	0.374997	3.43003e-14	1681.74	2188.41	Covid_GWAS
chr10_80063099_80063100_80063099_G	0.425321	4.5783e-13	1621.08	2171.25	Covid_GWAS
chr10_80069261_80069262_80069261_C	-0.314017	0.000134511	2471.51	1980.7	Covid_GWAS
chr10_80069261_80069262_80069261_G	-0.333983	1.03834e-05	2843.57	2247.9	Covid_GWAS
chr11_1219991_1219992_1219991_G	0.568659	2.98761e-24	930.218	1385.65	Covid_GWAS
chr11_1219991_1219992_1219991_T	0.677198	1.77462e-28	840.546	1349.58	Covid_GWAS
chr11_34477299_34477300_rs7947771_G	0.269472	0.399428	131.55	161.367	Covid_GWAS
chr11_34477299_34477300_rs7947771_T	0.35277	0.182059	110.902	144.085	Covid_GWAS
chr11_34479140_34479141_rs1323690_A	-0.366659	0.000108808	632.793	492.095	Covid_GWAS
chr11_34479140_34479141_rs1323690_G	-0.447117	0.00559145	475.959	346.167	Covid_GWAS
chr11_34480495_34480496_rs7949972_C	0.756076	3.42654e-11	609.279	1031.26	Covid_GWAS
chr11_34480495_34480496_rs7949972_T	0.779681	7.07638e-23	728.919	1255.98	Covid_GWAS
chr11_34482745_34482746_rs61882275_A	0.0790062	0.288209	692.297	733.101	Covid_GWAS
chr11_34482745_34482746_rs61882275_G	0.105153	0.261182	604.966	657.644	Covid_GWAS
chr11_34507219_34507220_rs766826_C	0.218475	0.000842243	1121.56	1307.41	Covid_GWAS
chr11_34507219_34507220_rs766826_T	0.0424144	0.460243	1095.23	1132.7	Covid_GWAS
chr11_34508284_34508285_rs2924480_C	-0.29696	0.0189334	404.89	323.739	Covid_GWAS
chr11_34508284_34508285_rs2924480_T	-0.291034	0.0227838	439.662	353.023	Covid_GWAS
chr11_43535888_43535889_SNP22_G	0.0760386	0.462591	825.088	877.736	Covid_GWAS
chr11_43535888_43535889_SNP22_GT	0.383716	0.155528	624.68	818.312	Covid_GWAS
chr12_112911065_112911066_rs17413811_A	-0.208279	0.0328928	1306.83	1121.53	Covid_GWAS
chr12_112911065_112911066_rs17413811_G	-0.105812	0.266307	1335.33	1231.87	Covid_GWAS
chr12_112912991_112912992_rs59646450_G	-0.117638	0.0844433	1032.85	947.531	Covid_GWAS
chr12_112912991_112912992_rs59646450_T	-0.0508441	0.462591	1087.71	1044.16	Covid_GWAS
chr12_112913715_112913716_rs74310480_G	0.120558	0.209218	533.662	582.039	Covid_GWAS
chr12_112913715_112913716_rs74310480_T	-0.0337254	0.772082	412.348	399.516	Covid_GWAS
chr12_112914354_112914355_rs4767023_C	-0.931857	2.74007e-13	665.154	348.866	Covid_GWAS
chr12_112914354_112914355_rs4767023_T	-1.00121	2.46889e-23	708.412	349.332	Covid_GWAS
chr12_112919388_112919389_rs57204057_A	0.519277	4.99931e-16	749.31	1080.56	Covid_GWAS
chr12_112919388_112919389_rs57204057_G	0.515889	2.54163e-14	725.657	1045.08	Covid_GWAS
chr12_112919388_A_chr12_112919404_A	0.550848	3.4505e-09	695.87	1022.97	Covid_GWAS
chr12_112919388_A_chr12_112919404_G	0.536499	1.37745e-11	666.572	972.336	Covid_GWAS
chr12_112919388_G_chr12_112919404_A	0.581613	5.92233e-21	738.103	1106.84	Covid_GWAS
chr12_112919388_G_chr12_112919404_G	0.537719	5.92416e-12	738.44	1080.33	Covid_GWAS
chr12_112919404_112919405_rs17237660_A	0.428207	1.89874e-13	674.401	902.13	Covid_GWAS
chr12_112919404_112919405_rs17237660_G	0.371933	2.4624e-11	879.488	1146.69	Covid_GWAS
chr12_112919637_112919638_rs58192814_A	-0.440985	5.32146e-08	739.413	542.426	Covid_GWAS
chr12_112919637_112919638_rs58192814_G	-0.564188	4.8259e-09	833.743	564.311	Covid_GWAS
chr12_112920301_112920302_rs7135577_A	-0.201304	0.00867552	704.267	614.753	Covid_GWAS
chr12_112920301_112920302_rs7135577_G	-0.37524	8.27335e-06	742.138	575.726	Covid_GWAS
chr12_112920986_112920987_rs57591108_C	1.17185	0.000609902	113.9	259.709	Covid_GWAS
chr12_112920986_112920987_rs57591108_T	1.1649	0.00113588	137.992	312.326	Covid_GWAS
chr12_112920986_C_chr12_112920989_C	0.985816	0.00188983	122.774	246.392	Covid_GWAS
chr12_112920986_C_chr12_112920989_T	-0.0203093	0.750663	1049.42	1042.63	Covid_GWAS
chr12_112920986_T_chr12_112920989_C	1.64731	0.00653171	13.6318	44.1394	Covid_GWAS
chr12_112920986_T_chr12_112920989_T	0.886485	0.0113868	105.982	198.767	Covid_GWAS
chr12_112920989_112920990_rs57565468_C	0.920006	0.0108656	125.337	240.413	Covid_GWAS
chr12_112920989_112920990_rs57565468_T	1.09634	0.00257222	118.742	256.837	Covid_GWAS
chr12_112921327_112921328_rs56899648_A	-0.0622145	0.369048	1410.04	1354.28	Covid_GWAS
chr12_112921327_112921328_rs56899648_G	0.0183577	0.79093	1448.96	1479.98	Covid_GWAS
chr12_112921327_A_chr12_112921352_C_chr12_112921383_A	1.00898	0.00231378	130.267	265.942	Covid_GWAS
chr12_112921327_A_chr12_112921352_C_chr12_112921383_G	0.030287	0.715685	952.305	970.011	Covid_GWAS
chr12_112921327_A_chr12_112921352_T_chr12_112921383_A	0.935174	0.000959483	135.779	263.603	Covid_GWAS
chr12_112921327_A_chr12_112921352_T_chr12_112921383_G	0.00908893	0.891771	1005.59	1016.24	Covid_GWAS
chr12_112921327_G_chr12_112921352_C_chr12_112921383_A	0.0162742	0.846403	755.709	758.88	Covid_GWAS
chr12_112921327_G_chr12_112921352_C_chr12_112921383_G	0.0579806	0.369728	797.407	827.293	Covid_GWAS
chr12_112921327_G_chr12_112921352_T_chr12_112921383_A	0.0722956	0.302638	937.401	988.574	Covid_GWAS
chr12_112921327_G_chr12_112921352_T_chr12_112921383_G	0.153853	0.00720206	973.663	1087.61	Covid_GWAS
chr12_112921352_112921353_rs4767027_C	0.804542	0.00881263	176.292	311.95	Covid_GWAS
chr12_112921352_112921353_rs4767027_T	1.00694	0.00163675	168.955	343.184	Covid_GWAS
chr12_112921383_112921384_rs61149295_A	0.494602	3.31128e-18	721.657	1009.84	Covid_GWAS
chr12_112921383_112921384_rs61149295_G	0.484617	2.39475e-16	814.999	1137.04	Covid_GWAS
chr12_112921513_112921514_rs4767029_A	0.542788	5.87806e-21	672.436	979.764	Covid_GWAS
chr12_112921513_112921514_rs4767029_G	0.541174	1.43014e-17	629.007	919.455	Covid_GWAS
chr12_112921772_112921773_rs59300113_C	0.00374681	0.954832	1237.28	1232.77	Covid_GWAS
chr12_112921772_112921773_rs59300113_T	-0.0367927	0.568987	995.085	968.282	Covid_GWAS
chr12_112921898_112921899_rs10850092_C	-1.33682	3.18993e-65	1256.57	492.46	Covid_GWAS
chr12_112921898_112921899_rs10850092_G	-1.24958	2.44332e-40	1162.67	487.341	Covid_GWAS
chr12_112922220_112922221_rs6489864_A	-0.370086	0.00515264	297.611	228.621	Covid_GWAS
chr12_112922220_112922221_rs6489864_G	-0.22645	0.113526	266.839	227.481	Covid_GWAS
chr12_112922497_112922498_rs60897499_A	-0.541756	1.73639e-28	1867.6	1288.33	Covid_GWAS
chr12_112922497_112922498_rs60897499_G	-0.529824	6.31897e-18	1930.28	1345.61	Covid_GWAS
chr12_112922663_112922664_rs59510608_C	-0.315371	3.10712e-10	1460.81	1169.95	Covid_GWAS
chr12_112922663_112922664_rs59510608_T	-0.472777	1.82838e-15	1184.24	846.883	Covid_GWAS
chr12_112922663_C_chr12_112922758_C	-0.499839	0.000580369	618.458	429.795	Covid_GWAS
chr12_112922663_C_chr12_112922758_T	-0.34384	0.00823759	623.444	489.218	Covid_GWAS
chr12_112922663_T_chr12_112922758_C	-0.528914	6.01093e-09	678.126	468.037	Covid_GWAS
chr12_112922663_T_chr12_112922758_T	-0.504266	3.01847e-08	669.978	467.334	Covid_GWAS
chr12_112922758_112922759_rs60872677_C	-0.463777	6.55478e-09	852.669	609.763	Covid_GWAS
chr12_112922758_112922759_rs60872677_T	-0.437259	7.13014e-10	734.894	544.551	Covid_GWAS
chr12_112922758_C_chr12_112922770_C	-0.598571	3.45274e-17	1026.67	675.909	Covid_GWAS
chr12_112922758_C_chr12_112922770_T	-0.578411	7.50349e-09	855.232	574.487	Covid_GWAS
chr12_112922758_T_chr12_112922770_C	-0.568332	7.53179e-10	921.318	619.332	Covid_GWAS
chr12_112922758_T_chr12_112922770_T	-0.665112	2.08173e-13	760.998	472.186	Covid_GWAS
chr12_112922770_112922771_rs10850095_C	-0.381631	3.59411e-08	1075.22	834.48	Covid_GWAS
chr12_112922770_112922771_rs10850095_T	-0.353285	2.82849e-06	1203.17	950.509	Covid_GWAS
chr12_112922932_112922933_rs60309069_G	0.298461	1.14071e-05	726.281	894.666	Covid_GWAS
chr12_112922932_112922933_rs60309069_T	0.28611	2.47183e-06	853.864	1034.01	Covid_GWAS
chr12_112922932_G_chr12_112922981_C	0.2082	0.00254075	748.423	858.703	Covid_GWAS
chr12_112922932_G_chr12_112922981_T	0.115885	0.093614	882.32	958.105	Covid_GWAS
chr12_112922932_T_chr12_112922981_C	0.21096	0.00036226	939.301	1092.28	Covid_GWAS
chr12_112922932_T_chr12_112922981_T	0.213529	0.000809825	1029.09	1200.4	Covid_GWAS
chr12_112922981_112922982_rs10850096_C	-0.203829	0.00050749	909.371	788.615	Covid_GWAS
chr12_112922981_112922982_rs10850096_T	-0.230251	0.00467013	900.806	776.59	Covid_GWAS
chr12_112923312_112923313_rs10850097_C	0.201248	0.00654589	962.848	1111.65	Covid_GWAS
chr12_112923312_112923313_rs10850097_T	0.266166	4.02369e-05	1053.93	1278.53	Covid_GWAS
chr12_112923312_C_chr12_112923353_C_chr12_112923369_C	-0.0296165	0.636578	899.281	881.506	Covid_GWAS
chr12_112923312_C_chr12_112923353_C_chr12_112923369_T	-0.131134	0.0429835	914.14	831.966	Covid_GWAS
chr12_112923312_C_chr12_112923353_T_chr12_112923369_C	-0.102631	0.142645	844.665	790.621	Covid_GWAS
chr12_112923312_C_chr12_112923353_T_chr12_112923369_T	-0.14398	0.079278	731.764	663.08	Covid_GWAS
chr12_112923312_T_chr12_112923353_C_chr12_112923369_C	-0.0694335	0.275461	1006.21	956.039	Covid_GWAS
chr12_112923312_T_chr12_112923353_C_chr12_112923369_T	-0.108562	0.153959	981.62	921.254	Covid_GWAS
chr12_112923312_T_chr12_112923353_T_chr12_112923369_C	-0.0979142	0.122417	887.468	825.241	Covid_GWAS
chr12_112923312_T_chr12_112923353_T_chr12_112923369_T	-0.0903266	0.226719	894.751	848.716	Covid_GWAS
chr12_112923353_112923354_rs10774673_C	-0.125996	0.153069	909.612	827.502	Covid_GWAS
chr12_112923353_112923354_rs10774673_T	-0.0393342	0.592696	935.333	909.439	Covid_GWAS
chr12_112923353_C_chr12_112923369_C_chr12_112923432_C	-0.332694	9.70684e-08	930.868	732.941	Covid_GWAS
chr12_112923353_C_chr12_112923369_C_chr12_112923432_T	-0.269867	5.94676e-06	1000.33	829.638	Covid_GWAS
chr12_112923353_C_chr12_112923369_T_chr12_112923432_C	-0.289333	6.80704e-05	1191.97	966.633	Covid_GWAS
chr12_112923353_C_chr12_112923369_T_chr12_112923432_T	-0.249494	1.65817e-05	1184.34	989.112	Covid_GWAS
chr12_112923353_T_chr12_112923369_C_chr12_112923432_C	-0.248562	0.00366283	943.402	789.257	Covid_GWAS
chr12_112923353_T_chr12_112923369_C_chr12_112923432_T	-0.284714	8.13121e-06	864.154	711.873	Covid_GWAS
chr12_112923353_T_chr12_112923369_T_chr12_112923432_C	-0.283823	3.81495e-07	1002.19	821.056	Covid_GWAS
chr12_112923353_T_chr12_112923369_T_chr12_112923432_T	-0.283679	0.000235586	914.847	744.595	Covid_GWAS
chr12_112923369_112923370_rs111190047_C	0.26028	0.000450023	1120.55	1350.36	Covid_GWAS
chr12_112923369_112923370_rs111190047_T	0.226541	0.000185639	1340.79	1576.82	Covid_GWAS
chr12_112923432_112923433_rs10774675_C	-0.0943265	0.233124	627.642	586.024	Covid_GWAS
chr12_112923432_112923433_rs10774675_T	-0.175814	0.0210918	695.409	614.18	Covid_GWAS
chr12_112923638_112923639_rs60195562_A	-0.252435	0.0011908	1358.79	1140.3	Covid_GWAS
chr12_112923638_112923639_rs60195562_G	-0.273202	0.00238946	1448.88	1196.61	Covid_GWAS
chr12_112923769_112923770_rs57046947_G	-0.0510285	0.617179	539.054	517.516	Covid_GWAS
chr12_112923769_112923770_rs57046947_T	-0.119587	0.197771	503.084	459.33	Covid_GWAS
chr12_112923902_112923903_rs949727368_-	0.46	9.33355e-13	579.632	792.726	Covid_GWAS
chr12_112923902_112923903_rs949727368_A	0.527877	1.07138e-11	531.204	772.352	Covid_GWAS
chr12_112924253_112924254_rs56642597_C	-0.123449	0.0323732	1774.48	1632.98	Covid_GWAS
chr12_112924253_112924254_rs56642597_G	-0.188625	0.00201436	1709.21	1495.17	Covid_GWAS
chr12_112924466_112924467_rs11503146_T	-0.199515	0.00255418	1760.79	1537.77	Covid_GWAS
chr12_112924466_112924467_rs11503146_TTA	-0.281682	1.34003e-08	1394.73	1146.91	Covid_GWAS
chr12_112924602_112924603_rs57228717_A	0.330799	3.62681e-06	1015.94	1282.73	Covid_GWAS
chr12_112924602_112924603_rs57228717_G	0.428573	4.39981e-06	788.911	1068.81	Covid_GWAS
chr12_112924602_A_chr12_112924616_A	0.117957	0.136229	828.753	900.416	Covid_GWAS
chr12_112924602_A_chr12_112924616_G	0.207686	0.00054691	762.092	884.209	Covid_GWAS
chr12_112924602_G_chr12_112924616_A	0.207858	0.0014776	753.967	874.495	Covid_GWAS
chr12_112924602_G_chr12_112924616_G	0.297889	3.89055e-06	838.611	1033.14	Covid_GWAS
chr12_112924616_112924617_rs74310484_A	0.11921	0.0808817	856.619	928.897	Covid_GWAS
chr12_112924616_112924617_rs74310484_G	0.198103	0.0347216	804.041	926.717	Covid_GWAS
chr12_112924946_112924947_rs4767031_C	0.171087	0.097997	400.967	448.069	Covid_GWAS
chr12_112924946_112924947_rs4767031_G	0.102048	0.339819	366.536	394.342	Covid_GWAS
chr12_112925169_112925170_rs17834597_A	0.0257506	0.709542	834.86	849.285	Covid_GWAS
chr12_112925169_112925170_rs17834597_G	-0.140418	0.020326	1062.9	957.239	Covid_GWAS
chr12_112925169_A_chr12_112925192_G	0.11714	0.047268	923.959	997.629	Covid_GWAS
chr12_112925169_A_chr12_112925192_T	0.00922737	0.927269	927.991	923.376	Covid_GWAS
chr12_112925169_G_chr12_112925192_G	-0.00473563	0.962263	866.924	857.85	Covid_GWAS
chr12_112925169_G_chr12_112925192_T	-0.0752609	0.217581	893.632	847.69	Covid_GWAS
chr12_112925192_112925193_rs4766664_G	0.0583259	0.361281	878.388	914.757	Covid_GWAS
chr12_112925192_112925193_rs4766664_T	0.0495875	0.45536	975.058	1017.44	Covid_GWAS
chr12_112925192_G_chr12_112925272_G	0.352918	1.19058e-10	1345.25	1722.71	Covid_GWAS
chr12_112925192_G_chr12_112925272_T	0.483482	2.47607e-10	1589.47	2224.39	Covid_GWAS
chr12_112925192_T_chr12_112925272_G	0.272953	7.61628e-07	1259.77	1522.24	Covid_GWAS
chr12_112925192_T_chr12_112925272_T	0.342347	8.82923e-09	1654.59	2108.77	Covid_GWAS
chr12_112925272_112925273_rs4767032_G	0.640825	2.02197e-09	1369.42	2143.77	Covid_GWAS
chr12_112925272_112925273_rs4767032_T	0.542491	4.30483e-10	1392.4	2035.6	Covid_GWAS
chr12_112925272_G_chr12_112925304_C	0.576657	4.93301e-06	1445.51	2163.24	Covid_GWAS
chr12_112925272_G_chr12_112925304_T	0.580407	4.18654e-05	1524.92	2287.85	Covid_GWAS
chr12_112925272_T_chr12_112925304_C	0.455051	4.21551e-05	1865.63	2562.68	Covid_GWAS
chr12_112925272_T_chr12_112925304_T	0.531512	5.52003e-07	1615.06	2340.39	Covid_GWAS
chr12_112925304_112925305_rs4766665_C	0.479602	1.49089e-10	1528.4	2137.77	Covid_GWAS
chr12_112925304_112925305_rs4766665_T	0.575783	4.86427e-15	1357.53	2030.18	Covid_GWAS
chr12_112925304_C_chr12_112925373_A	0.28118	0.0123288	1077.6	1316.79	Covid_GWAS
chr12_112925304_C_chr12_112925373_G	0.299185	0.00557981	1197.31	1480.36	Covid_GWAS
chr12_112925304_T_chr12_112925373_A	0.309945	0.00560033	1225.24	1528.63	Covid_GWAS
chr12_112925304_T_chr12_112925373_G	0.384006	6.83268e-05	1073.43	1405.37	Covid_GWAS
chr12_112925373_112925374_rs4988618_A	0.0167309	0.906639	860.595	877.817	Covid_GWAS
chr12_112925373_112925374_rs4988618_G	0.0791702	0.417809	832.576	886.782	Covid_GWAS
chr12_112925478_112925479_rs7972033_C	0.721997	0.102567	44.34	74.975	Covid_GWAS
chr12_112925478_112925479_rs7972033_T	0.353099	0.443507	40.7518	53.2365	Covid_GWAS
chr12_112925478_T_chr12_112925479_G	-0.221278	0.00592469	609.659	517.083	Covid_GWAS
chr12_112925603_112925604_rs6489866_A	-0.412856	0.0119411	222.976	165.297	Covid_GWAS
chr12_112925603_112925604_rs6489866_G	-0.342102	0.0382271	225.246	175.659	Covid_GWAS
chr12_112925745_112925746_rs61064898_C	0.142883	0.206087	392.723	430.432	Covid_GWAS
chr12_112925745_112925746_rs61064898_T	0.0758292	0.59201	337.712	354.018	Covid_GWAS
chr12_112925887_112925888_rs56502158_C	-0.14438	0.0798562	766.836	696.575	Covid_GWAS
chr12_112925887_112925888_rs56502158_G	-0.174253	0.00213593	1029.89	911.346	Covid_GWAS
chr12_112926117_112926118_rs6489869_A	-0.447517	0.00044337	490.479	361.029	Covid_GWAS
chr12_112926117_112926118_rs6489869_C	-0.502384	1.35173e-06	419.529	292.722	Covid_GWAS
chr12_112926117_A_chr12_112926167_A	-0.687199	2.06224e-10	610.798	377.451	Covid_GWAS
chr12_112926117_A_chr12_112926167_G	-0.695318	2.3675e-13	580.943	355.252	Covid_GWAS
chr12_112926117_C_chr12_112926167_A	-0.521085	5.09492e-07	526.779	372.154	Covid_GWAS
chr12_112926117_C_chr12_112926167_G	-0.74208	9.72623e-15	506.037	300.77	Covid_GWAS
chr12_112926167_112926168_rs59053080_A	-0.662628	2.28239e-12	882.789	560.131	Covid_GWAS
chr12_112926167_112926168_rs59053080_G	-0.669269	1.55756e-14	952.796	595.874	Covid_GWAS
chr12_112926527_112926528_rs59559868_A	-0.0117234	0.93208	500.026	497.1	Covid_GWAS
chr12_112926527_112926528_rs59559868_G	0.0936699	0.341744	582.574	628.704	Covid_GWAS
chr12_112926527_A_chr12_112926561_A_chr12_112926570_A_chr12_112926577_A	0.196618	0.0126443	468.782	537.23	Covid_GWAS
chr12_112926527_A_chr12_112926561_A_chr12_112926570_A_chr12_112926577_T	0.194713	0.014023	487.187	555.671	Covid_GWAS
chr12_112926527_A_chr12_112926561_A_chr12_112926570_G_chr12_112926577_A	0.255232	0.00763301	473.955	562.624	Covid_GWAS
chr12_112926527_A_chr12_112926561_A_chr12_112926570_G_chr12_112926577_T	0.221077	0.0256755	472.214	554.735	Covid_GWAS
chr12_112926527_A_chr12_112926561_AG_chr12_112926570_A_chr12_112926577_A	0.200966	0.0204715	502.805	574.537	Covid_GWAS
chr12_112926527_A_chr12_112926561_AG_chr12_112926570_A_chr12_112926577_T	0.231354	0.00205911	474.259	557.88	Covid_GWAS
chr12_112926527_A_chr12_112926561_AG_chr12_112926570_G_chr12_112926577_A	0.270754	0.00233666	442.845	529.851	Covid_GWAS
chr12_112926527_A_chr12_112926561_AG_chr12_112926570_G_chr12_112926577_T	0.238171	0.03384	417.396	491.763	Covid_GWAS
chr12_112926527_G_chr12_112926561_A_chr12_112926570_A_chr12_112926577_A	0.340784	5.49111e-05	434.554	554.799	Covid_GWAS
chr12_112926527_G_chr12_112926561_A_chr12_112926570_A_chr12_112926577_T	0.198817	0.0960606	443.997	515.764	Covid_GWAS
chr12_112926527_G_chr12_112926561_A_chr12_112926570_G_chr12_112926577_A	0.293722	0.00157128	435.201	537.302	Covid_GWAS
chr12_112926527_G_chr12_112926561_A_chr12_112926570_G_chr12_112926577_T	0.200481	0.0307221	523.758	601.079	Covid_GWAS
chr12_112926527_G_chr12_112926561_AG_chr12_112926570_A_chr12_112926577_A	0.18865	0.0398372	368.413	417.487	Covid_GWAS
chr12_112926527_G_chr12_112926561_AG_chr12_112926570_A_chr12_112926577_T	0.305434	0.000352999	492.859	616.148	Covid_GWAS
chr12_112926527_G_chr12_112926561_AG_chr12_112926570_G_chr12_112926577_A	0.352267	0.00619386	425.513	537.22	Covid_GWAS
chr12_112926527_G_chr12_112926561_AG_chr12_112926570_G_chr12_112926577_T	0.242846	0.00391783	402.471	472.405	Covid_GWAS
chr12_112926561_112926562_rs1593166915_A	0.327075	0.000719901	353.176	441.436	Covid_GWAS
chr12_112926561_112926562_rs1593166915_AG	0.329639	0.00276075	413.785	522.745	Covid_GWAS
chr12_112926570_112926571_rs61478890_A	0.101592	0.357573	488.868	520.061	Covid_GWAS
chr12_112926570_112926571_rs61478890_G	0.280091	0.0015542	468.153	565.16	Covid_GWAS
chr12_112926570_A_chr12_112926577_A_chr12_112926666_A	-0.412647	1.43515e-07	593.271	442.966	Covid_GWAS
chr12_112926570_A_chr12_112926577_A_chr12_112926666_G	-0.371797	0.000523307	498.599	379.635	Covid_GWAS
chr12_112926570_A_chr12_112926577_T_chr12_112926666_A	-0.631413	5.89721e-12	634.42	411.347	Covid_GWAS
chr12_112926570_A_chr12_112926577_T_chr12_112926666_G	-0.51629	1.13052e-10	618.278	435.382	Covid_GWAS
chr12_112926570_G_chr12_112926577_A_chr12_112926666_A	-0.237942	0.0054503	628.677	532.414	Covid_GWAS
chr12_112926570_G_chr12_112926577_A_chr12_112926666_G	-0.172043	0.0386922	631.419	555.725	Covid_GWAS
chr12_112926570_G_chr12_112926577_T_chr12_112926666_A	-0.413326	3.33941e-08	606.82	455.799	Covid_GWAS
chr12_112926570_G_chr12_112926577_T_chr12_112926666_G	-0.347234	2.644e-06	733.466	574.21	Covid_GWAS
chr12_112926577_112926578_rs7398104_A	-0.0667548	0.569148	481.052	458.669	Covid_GWAS
chr12_112926577_112926578_rs7398104_T	0.666729	0.161662	80.0995	129.372	Covid_GWAS
chr12_112926666_112926667_rs58934246_A	-0.167359	0.0341793	610.259	542.834	Covid_GWAS
chr12_112926666_112926667_rs58934246_G	0.027045	0.774566	607.066	620.997	Covid_GWAS
chr12_112926666_A_chr12_112926699_A_chr12_112926707_C	-0.105578	0.311102	752.265	693.697	Covid_GWAS
chr12_112926666_A_chr12_112926699_A_chr12_112926707_T	-0.0978431	0.246757	704.681	657.289	Covid_GWAS
chr12_112926666_A_chr12_112926699_G_chr12_112926707_C	-0.0323748	0.719358	610.11	590.519	Covid_GWAS
chr12_112926666_A_chr12_112926699_G_chr12_112926707_T	-0.18845	0.0205198	658.617	575.525	Covid_GWAS
chr12_112926666_G_chr12_112926699_A_chr12_112926707_C	0.00788314	0.925243	751.823	750.926	Covid_GWAS
chr12_112926666_G_chr12_112926699_A_chr12_112926707_T	-0.0108831	0.898907	714.793	707.797	Covid_GWAS
chr12_112926666_G_chr12_112926699_G_chr12_112926707_C	0.0893039	0.382625	800.837	847.199	Covid_GWAS
chr12_112926666_G_chr12_112926699_G_chr12_112926707_T	-0.0934015	0.181715	676.988	635.894	Covid_GWAS
chr12_112926699_112926700_rs59508482_A	-0.00903467	0.937891	629.325	625.615	Covid_GWAS
chr12_112926699_112926700_rs59508482_G	0.0141551	0.857853	764.563	772.213	Covid_GWAS
chr12_112926707_112926708_rs58205989_C	-0.00601849	0.934108	862.696	851.842	Covid_GWAS
chr12_112926707_112926708_rs58205989_T	-0.189166	0.0392695	594.307	520.962	Covid_GWAS
chr12_112926828_112926829_rs4766667_A	0.51061	5.5878e-12	713.287	1014.1	Covid_GWAS
chr12_112926828_112926829_rs4766667_G	0.674772	1.47058e-22	607.762	963.214	Covid_GWAS
chr12_112926975_112926976_rs4766668_C	0.740096	1.55782e-18	1463.78	2444.77	Covid_GWAS
chr12_112926975_112926976_rs4766668_T	1.48095	7.71563e-06	225.164	631.465	Covid_GWAS
chr12_112926975_C_chr12_112926976_A_chr12_112927068_A	-0.120424	0.238337	925.353	842.255	Covid_GWAS
chr12_112926975_C_chr12_112926976_A_chr12_112927068_G	-0.0273779	0.71371	1024.57	1001.19	Covid_GWAS
chr12_112926975_C_chr12_112926976_G_chr12_112927068_A	-0.112274	0.246464	882.802	811.61	Covid_GWAS
chr12_112926975_C_chr12_112926976_G_chr12_112927068_G	-0.0550436	0.488288	914.566	878.102	Covid_GWAS
chr12_112926975_T_chr12_112926976_A_chr12_112927068_A	-0.147987	0.109025	722.6	642.989	Covid_GWAS
chr12_112926975_T_chr12_112926976_A_chr12_112927068_G	-0.0932433	0.292746	940.908	872.681	Covid_GWAS
chr12_112926975_T_chr12_112926976_G_chr12_112927068_A	-0.18187	0.0114864	967.443	847.237	Covid_GWAS
chr12_112926975_T_chr12_112926976_G_chr12_112927068_G	-0.11127	0.230381	917.638	847.316	Covid_GWAS
chr12_112926976_112926977_rs6489872_A	0.493605	2.61512e-07	1641.48	2309.02	Covid_GWAS
chr12_112926976_112926977_rs6489872_G	1.05747	0.000121033	149.14	314.834	Covid_GWAS
chr12_112927068_112927069_rs6489873_A	-0.00217862	0.971981	1535.21	1535.05	Covid_GWAS
chr12_112927068_112927069_rs6489873_G	0.0515471	0.365402	1434.95	1479.03	Covid_GWAS
chr12_112927260_112927261_rs60633656_A	-0.0406865	0.579517	1242.56	1195.82	Covid_GWAS
chr12_112927260_112927261_rs60633656_G	-0.121092	0.0657772	1061.6	973.893	Covid_GWAS
chr12_112927260_A_chr12_112927343_A_chr12_112927356_A	-0.456503	3.69924e-14	1180.86	860.483	Covid_GWAS
chr12_112927260_A_chr12_112927343_A_chr12_112927356_G	-0.0809092	0.265887	1133.36	1082.13	Covid_GWAS
chr12_112927260_A_chr12_112927343_G_chr12_112927356_A	-0.328176	5.31194e-08	1162.27	917.456	Covid_GWAS
chr12_112927260_A_chr12_112927343_G_chr12_112927356_G	-0.0853171	0.131409	1323.09	1239.44	Covid_GWAS
chr12_112927260_G_chr12_112927343_A_chr12_112927356_A	-0.607333	8.47893e-18	1185.31	776.729	Covid_GWAS
chr12_112927260_G_chr12_112927343_A_chr12_112927356_G	-0.219072	5.08828e-05	1352.81	1163.57	Covid_GWAS
chr12_112927260_G_chr12_112927343_G_chr12_112927356_A	-0.46836	8.31206e-15	1142.11	830.098	Covid_GWAS
chr12_112927260_G_chr12_112927343_G_chr12_112927356_G	-0.137971	0.00844145	1240	1125.79	Covid_GWAS
chr12_112927343_112927344_rs58826861_A	-0.0749393	0.297961	807.842	768.369	Covid_GWAS
chr12_112927343_112927344_rs58826861_G	-0.0569888	0.422818	870.006	828.275	Covid_GWAS
chr12_112927343_A_chr12_112927356_A_chr12_112927396_G_chr12_112927419_-	0.203321	0.000190726	1176.78	1349.13	Covid_GWAS
chr12_112927343_A_chr12_112927356_A_chr12_112927396_G_chr12_112927419_G	0.176777	0.0305833	1079.96	1213.43	Covid_GWAS
chr12_112927343_A_chr12_112927356_A_chr12_112927396_T_chr12_112927419_-	-0.197358	0.00719445	1371.78	1195.12	Covid_GWAS
chr12_112927343_A_chr12_112927356_A_chr12_112927396_T_chr12_112927419_G	-0.244533	0.00108201	1329.96	1114.32	Covid_GWAS
chr12_112927343_A_chr12_112927356_G_chr12_112927396_G_chr12_112927419_-	0.382245	1.03292e-15	1152.96	1501.6	Covid_GWAS
chr12_112927343_A_chr12_112927356_G_chr12_112927396_G_chr12_112927419_G	0.431663	5.95067e-14	1331.52	1785.5	Covid_GWAS
chr12_112927343_A_chr12_112927356_G_chr12_112927396_T_chr12_112927419_-	0.126058	0.0400891	1316.48	1434.52	Covid_GWAS
chr12_112927343_A_chr12_112927356_G_chr12_112927396_T_chr12_112927419_G	0.124352	0.0704288	1557.79	1705.45	Covid_GWAS
chr12_112927343_G_chr12_112927356_A_chr12_112927396_G_chr12_112927419_-	0.244892	6.61489e-07	1339.36	1583.17	Covid_GWAS
chr12_112927343_G_chr12_112927356_A_chr12_112927396_G_chr12_112927419_G	0.303397	2.22486e-09	1179.12	1449.2	Covid_GWAS
chr12_112927343_G_chr12_112927356_A_chr12_112927396_T_chr12_112927419_-	-0.0358936	0.52662	1520.73	1476	Covid_GWAS
chr12_112927343_G_chr12_112927356_A_chr12_112927396_T_chr12_112927419_G	-0.110781	0.0291655	1456.76	1345.41	Covid_GWAS
chr12_112927343_G_chr12_112927356_G_chr12_112927396_G_chr12_112927419_-	0.412964	3.09862e-14	1330.71	1762.63	Covid_GWAS
chr12_112927343_G_chr12_112927356_G_chr12_112927396_G_chr12_112927419_G	0.480054	1.46977e-24	1478.5	2053.92	Covid_GWAS
chr12_112927343_G_chr12_112927356_G_chr12_112927396_T_chr12_112927419_-	0.173248	0.00934702	1365.41	1533.32	Covid_GWAS
chr12_112927343_G_chr12_112927356_G_chr12_112927396_T_chr12_112927419_G	0.2561	3.70344e-07	1505.52	1803.14	Covid_GWAS
chr12_112927356_112927357_rs59952571_A	0.03433	0.707463	778.809	789.002	Covid_GWAS
chr12_112927356_112927357_rs59952571_G	0.0496862	0.640825	817.937	839.43	Covid_GWAS
chr12_112927396_112927397_rs4766674_G	-0.0537086	0.582387	1148.28	1097.12	Covid_GWAS
chr12_112927396_112927397_rs4766674_T	-0.0331344	0.543434	1294.54	1260.33	Covid_GWAS
chr12_112927419_112927420_rs1435214804_-	-0.231054	0.0456783	1090.75	922.023	Covid_GWAS
chr12_112927419_112927420_rs1435214804_G	-0.126417	0.299679	1203.08	1098.01	Covid_GWAS
chr12_112927648_112927649_rs57756457_A	-0.612485	3.1868e-19	1347.63	878.679	Covid_GWAS
chr12_112927648_112927649_rs57756457_T	-0.547323	1.33456e-13	1530.5	1053.49	Covid_GWAS
chr12_112927776_112927777_rs58745572_C	0.409059	1.98831e-08	1773.56	2366.1	Covid_GWAS
chr12_112927776_112927777_rs58745572_T	0.337991	1.38289e-10	1571.35	1985.62	Covid_GWAS
chr12_112927776_C_chr12_112927862_C	-0.0589867	0.426134	784.543	749.328	Covid_GWAS
chr12_112927776_C_chr12_112927862_T	-0.0179379	0.819893	757.083	752.237	Covid_GWAS
chr12_112927776_T_chr12_112927862_C	-0.0163883	0.858169	721.687	709.324	Covid_GWAS
chr12_112927776_T_chr12_112927862_T	-0.0565193	0.408781	781.036	753.488	Covid_GWAS
chr12_112927862_112927863_rs58990923_C	-0.0958365	0.177318	900.637	835.806	Covid_GWAS
chr12_112927862_112927863_rs58990923_T	-0.11695	0.154523	762.415	701.001	Covid_GWAS
chr12_112927862_C_chr12_112927882_G	-0.260673	0.0143337	644.33	536.851	Covid_GWAS
chr12_112927862_C_chr12_112927882_T	-0.321204	0.000107554	679.038	542.656	Covid_GWAS
chr12_112927862_T_chr12_112927882_G	-0.253353	0.0176228	638.332	530.04	Covid_GWAS
chr12_112927862_T_chr12_112927882_T	-0.206031	0.0378683	701.11	600.473	Covid_GWAS
chr12_112927882_112927883_rs60141776_G	0.0372697	0.685306	575.325	591.312	Covid_GWAS
chr12_112927882_112927883_rs60141776_T	-0.00327746	0.971038	575.535	568.681	Covid_GWAS
chr12_112927998_112927999_rs7305035_C	0.193088	0.0185437	791.083	904.638	Covid_GWAS
chr12_112927998_112927999_rs7305035_T	0.216619	0.000539845	865.154	997.919	Covid_GWAS
chr12_112927998_C_chr12_112928023_C	0.452946	5.31681e-13	711.078	982.135	Covid_GWAS
chr12_112927998_C_chr12_112928023_T	0.510987	1.49812e-14	774.565	1112.79	Covid_GWAS
chr12_112927998_T_chr12_112928023_C	0.373355	7.42476e-09	628.367	817.954	Covid_GWAS
chr12_112927998_T_chr12_112928023_T	0.366592	2.66154e-06	672.371	868.087	Covid_GWAS
chr12_112928023_112928024_rs7316586_C	-0.0161144	0.926641	612.541	602.343	Covid_GWAS
chr12_112928023_112928024_rs7316586_T	-0.0866602	0.447412	588.859	551.386	Covid_GWAS
chr12_112928244_112928245_rs916972_G	0.111811	0.0543217	1109.95	1204.72	Covid_GWAS
chr12_112928244_112928245_rs916972_T	0.0976349	0.173151	1174.78	1258.99	Covid_GWAS
chr12_112928886_112928887_rs58381006_A	0.570553	3.36187e-22	861.453	1288.7	Covid_GWAS
chr12_112928886_112928887_rs58381006_G	0.498222	9.04493e-18	978.761	1380.88	Covid_GWAS
chr12_112929094_112929095_rs57199366_A	0.402918	2.35221e-06	577.027	752.834	Covid_GWAS
chr12_112929094_112929095_rs57199366_G	0.356161	1.42768e-07	724.717	919.994	Covid_GWAS
chr12_112929504_112929505_rs57761290_C	-0.543121	2.04985e-11	1179.12	800.218	Covid_GWAS
chr12_112929504_112929505_rs57761290_T	-0.523617	1.65173e-15	1233.78	849.425	Covid_GWAS
chr12_112929504_C_chr12_112929520_C_chr12_112929527_C_chr12_112929538_A	0.0859888	0.755461	203.905	220.231	Covid_GWAS
chr12_112929504_C_chr12_112929520_C_chr12_112929527_C_chr12_112929538_G	-0.3665	2.61695e-07	1577.69	1214.59	Covid_GWAS
chr12_112929504_C_chr12_112929520_C_chr12_112929527_T_chr12_112929538_A	-0.363327	2.67328e-10	1515.46	1180.59	Covid_GWAS
chr12_112929504_C_chr12_112929520_C_chr12_112929527_T_chr12_112929538_G	-0.385528	5.60229e-07	1525.16	1159.82	Covid_GWAS
chr12_112929504_C_chr12_112929520_T_chr12_112929527_C_chr12_112929538_A	0.150344	0.630751	243.177	273.085	Covid_GWAS
chr12_112929504_C_chr12_112929520_T_chr12_112929527_C_chr12_112929538_G	-0.343402	5.83797e-08	1383.25	1082.08	Covid_GWAS
chr12_112929504_C_chr12_112929520_T_chr12_112929527_T_chr12_112929538_A	-0.334753	2.13735e-06	1705.93	1347.07	Covid_GWAS
chr12_112929504_C_chr12_112929520_T_chr12_112929527_T_chr12_112929538_G	-0.399316	3.89919e-11	1240.62	936.495	Covid_GWAS
chr12_112929504_T_chr12_112929520_C_chr12_112929527_C_chr12_112929538_A	-0.371832	1.18743e-08	1508.11	1161.46	Covid_GWAS
chr12_112929504_T_chr12_112929520_C_chr12_112929527_C_chr12_112929538_G	-0.32595	3.60894e-05	1675.12	1327.65	Covid_GWAS
chr12_112929504_T_chr12_112929520_C_chr12_112929527_T_chr12_112929538_A	-0.431269	4.90509e-15	1474.04	1091.77	Covid_GWAS
chr12_112929504_T_chr12_112929520_C_chr12_112929527_T_chr12_112929538_G	-0.31221	1.15725e-05	1348.33	1073.9	Covid_GWAS
chr12_112929504_T_chr12_112929520_T_chr12_112929527_C_chr12_112929538_A	-0.294565	1.70656e-06	1648.71	1342.68	Covid_GWAS
chr12_112929504_T_chr12_112929520_T_chr12_112929527_C_chr12_112929538_G	-0.29163	2.15731e-08	1535.14	1251.81	Covid_GWAS
chr12_112929504_T_chr12_112929520_T_chr12_112929527_T_chr12_112929538_A	-0.365044	5.08092e-08	1579.01	1222.42	Covid_GWAS
chr12_112929504_T_chr12_112929520_T_chr12_112929527_T_chr12_112929538_G	-0.390889	1.53909e-10	1237.68	942.529	Covid_GWAS
chr12_112929520_112929521_rs1859335_C	0.560598	0.251587	294.045	435.811	Covid_GWAS
chr12_112929520_112929521_rs1859335_T	0.680477	0.0153574	221.807	360.03	Covid_GWAS
chr12_112929520_C_chr12_112929527_C_chr12_112929538_A_chr12_112929617_C	-0.507395	6.11401e-07	1321.66	924.15	Covid_GWAS
chr12_112929520_C_chr12_112929527_C_chr12_112929538_A_chr12_112929617_T	-0.488117	0.000151704	947.539	671.318	Covid_GWAS
chr12_112929520_C_chr12_112929527_C_chr12_112929538_G_chr12_112929617_C	-0.412678	2.54562e-06	1250.65	930.166	Covid_GWAS
chr12_112929520_C_chr12_112929527_C_chr12_112929538_G_chr12_112929617_T	-0.300882	0.00794677	1120.55	907.22	Covid_GWAS
chr12_112929520_C_chr12_112929527_T_chr12_112929538_A_chr12_112929617_C	-0.490408	2.78605e-11	1322.4	934.811	Covid_GWAS
chr12_112929520_C_chr12_112929527_T_chr12_112929538_A_chr12_112929617_T	-0.463439	7.49612e-08	978.749	703.798	Covid_GWAS
chr12_112929520_C_chr12_112929527_T_chr12_112929538_G_chr12_112929617_C	-0.495978	8.62105e-07	1211.49	857.452	Covid_GWAS
chr12_112929520_C_chr12_112929527_T_chr12_112929538_G_chr12_112929617_T	-0.434035	9.08595e-08	1038.43	762.554	Covid_GWAS
chr12_112929520_T_chr12_112929527_C_chr12_112929538_A_chr12_112929617_C	-0.536417	2.34021e-07	1271.77	869.186	Covid_GWAS
chr12_112929520_T_chr12_112929527_C_chr12_112929538_A_chr12_112929617_T	-0.452853	3.60249e-06	1130.25	816.987	Covid_GWAS
chr12_112929520_T_chr12_112929527_C_chr12_112929538_G_chr12_112929617_C	-0.423095	3.01166e-06	1323.4	983.867	Covid_GWAS
chr12_112929520_T_chr12_112929527_C_chr12_112929538_G_chr12_112929617_T	-0.416548	0.000111385	1145.94	851.337	Covid_GWAS
chr12_112929520_T_chr12_112929527_T_chr12_112929538_A_chr12_112929617_C	-0.658386	1.95988e-13	1256.12	792.749	Covid_GWAS
chr12_112929520_T_chr12_112929527_T_chr12_112929538_A_chr12_112929617_T	-0.557097	4.13854e-11	1288.21	871.782	Covid_GWAS
chr12_112929520_T_chr12_112929527_T_chr12_112929538_G_chr12_112929617_C	-0.538443	5.79565e-14	1211.43	832.443	Covid_GWAS
chr12_112929520_T_chr12_112929527_T_chr12_112929538_G_chr12_112929617_T	-0.424156	3.09414e-07	1281.53	950.291	Covid_GWAS
chr12_112929527_112929528_rs1859334_C	-0.208705	0.0204708	1347.18	1158.43	Covid_GWAS
chr12_112929527_112929528_rs1859334_T	-0.254411	9.78888e-06	1197.64	999.438	Covid_GWAS
chr12_112929538_112929539_rs2384071_A	-0.632461	2.63345e-07	1098.93	703.545	Covid_GWAS
chr12_112929538_112929539_rs2384071_G	-0.438493	2.63327e-05	1059.42	773.174	Covid_GWAS
chr12_112929617_112929618_rs2384072_C	-0.821864	1.09407e-09	925.427	518.247	Covid_GWAS
chr12_112929617_112929618_rs2384072_T	-0.635325	7.65439e-11	1085.98	693.452	Covid_GWAS
chr12_112929790_112929791_rs2384073_A	0.350557	3.3179e-12	944.93	1202.41	Covid_GWAS
chr12_112929790_112929791_rs2384073_G	0.352369	3.65729e-10	771.072	985.675	Covid_GWAS
chr12_112930090_112930091_rs6489874_A	0.462024	6.69419e-10	810.25	1104.38	Covid_GWAS
chr12_112930090_112930091_rs6489874_G	0.489263	9.28117e-15	758.341	1064.64	Covid_GWAS
chr12_112930225_112930226_rs57001337_A	-1.21041	6.13455e-20	816.303	348.409	Covid_GWAS
chr12_112930225_112930226_rs57001337_G	-0.849433	1.91525e-25	664.8	367.168	Covid_GWAS
chr12_112930225_A_chr12_112930250_A_chr12_112930274_A_chr12_112930320_A	-1.23225	4.17847e-15	1271.62	536.111	Covid_GWAS
chr12_112930225_A_chr12_112930250_A_chr12_112930274_A_chr12_112930320_G	-1.37033	1.01877e-20	1100.84	420.65	Covid_GWAS
chr12_112930225_A_chr12_112930250_A_chr12_112930274_G_chr12_112930320_A	-1.0973	2.71855e-06	1372.87	638.858	Covid_GWAS
chr12_112930225_A_chr12_112930250_A_chr12_112930274_G_chr12_112930320_G	-1.27205	8.52517e-16	1126.75	460.471	Covid_GWAS
chr12_112930225_A_chr12_112930250_G_chr12_112930274_A_chr12_112930320_A	-1.16659	2.98396e-16	1291.03	569.988	Covid_GWAS
chr12_112930225_A_chr12_112930250_G_chr12_112930274_A_chr12_112930320_G	-1.32668	1.26051e-15	1158.49	457.666	Covid_GWAS
chr12_112930225_A_chr12_112930250_G_chr12_112930274_G_chr12_112930320_A	-1.05734	4.37125e-16	1369.69	653.396	Covid_GWAS
chr12_112930225_A_chr12_112930250_G_chr12_112930274_G_chr12_112930320_G	-1.23443	3.00552e-06	1178.27	499.346	Covid_GWAS
chr12_112930225_G_chr12_112930250_A_chr12_112930274_A_chr12_112930320_A	-0.843335	4.5558e-18	1039.14	575.431	Covid_GWAS
chr12_112930225_G_chr12_112930250_A_chr12_112930274_A_chr12_112930320_G	-0.902279	1.6954e-11	1067.94	568.785	Covid_GWAS
chr12_112930225_G_chr12_112930250_A_chr12_112930274_G_chr12_112930320_A	-0.771858	6.75907e-11	1274.73	741.313	Covid_GWAS
chr12_112930225_G_chr12_112930250_A_chr12_112930274_G_chr12_112930320_G	-0.941307	1.21646e-10	1256.54	649.493	Covid_GWAS
chr12_112930225_G_chr12_112930250_G_chr12_112930274_A_chr12_112930320_G	-0.796764	4.35468e-13	1102.66	629.029	Covid_GWAS
chr12_112930225_G_chr12_112930250_G_chr12_112930274_G_chr12_112930320_G	-0.870723	7.64111e-17	1161.24	627.007	Covid_GWAS
chr12_112930250_112930251_rs59782148_A	-0.848272	2.33468e-09	1053.37	579.087	Covid_GWAS
chr12_112930250_112930251_rs59782148_G	-0.800718	1.70167e-11	990.087	564.044	Covid_GWAS
chr12_112930274_112930275_rs6489877_A	0.157083	0.691534	84.9839	96.9849	Covid_GWAS
chr12_112930274_112930275_rs6489877_G	0.00125876	0.997551	81.9865	84.2941	Covid_GWAS
chr12_112930320_112930321_rs6489878_A	0.611629	3.50264e-38	1154.76	1772.27	Covid_GWAS
chr12_112930320_112930321_rs6489878_G	0.571718	1.0144e-27	932.709	1386.52	Covid_GWAS
chr12_112930444_112930445_rs57658244_A	0.315734	1.84581e-06	689.849	860.943	Covid_GWAS
chr12_112930444_112930445_rs57658244_C	0.347639	1.03834e-05	698.261	888.837	Covid_GWAS
chr12_112930700_112930701_rs12322160_A	-0.195682	0.00456077	898.105	777.573	Covid_GWAS
chr12_112930700_112930701_rs12322160_G	-0.153267	0.0998738	773.592	694.942	Covid_GWAS
chr12_112930700_A_chr12_112930800_C	-0.3031	4.62724e-07	1408.11	1130.51	Covid_GWAS
chr12_112930700_A_chr12_112930800_T	-0.294468	1.02332e-07	1345.64	1093.28	Covid_GWAS
chr12_112930700_G_chr12_112930800_C	-0.394058	7.69319e-08	1310.18	995.011	Covid_GWAS
chr12_112930700_G_chr12_112930800_T	-0.334926	9.49876e-09	1207.13	955.902	Covid_GWAS
chr12_112930800_112930801_rs17238145_C	-0.578498	0.00684067	1622.84	1083.41	Covid_GWAS
chr12_112930800_112930801_rs17238145_T	-0.459739	0.000372139	1624.94	1175.84	Covid_GWAS
chr12_112931372_112931373_rs4767036_G	0.263591	3.24515e-05	682.724	821.651	Covid_GWAS
chr12_112931372_112931373_rs4767036_T	0.223475	0.000365478	729.689	858.186	Covid_GWAS
chr12_112931911_-_chr12_112931954_C	-0.520732	1.79233e-11	668.834	460.346	Covid_GWAS
chr12_112931911_-_chr12_112931954_G	-0.344051	0.000285181	642.948	503.982	Covid_GWAS
chr12_112931911_112931912_rs869090617_-	-0.463117	4.32561e-10	1038.76	743.129	Covid_GWAS
chr12_112931911_112931912_rs869090617_A	-0.409894	2.14663e-10	937.358	701.676	Covid_GWAS
chr12_112931911_A_chr12_112931954_C	-0.485755	1.62971e-11	785.271	556.399	Covid_GWAS
chr12_112931911_A_chr12_112931954_G	-0.340766	3.74553e-06	825.748	648.051	Covid_GWAS
chr12_112931954_112931955_rs7967461_C	-0.321879	3.62243e-05	818.94	657.081	Covid_GWAS
chr12_112931954_112931955_rs7967461_G	-0.138475	0.107421	954.762	863.861	Covid_GWAS
chr12_112932622_112932623_rs1154970_A	0.128938	0.166999	551.761	608.421	Covid_GWAS
chr12_112932622_112932623_rs1154970_C	0.16856	0.0511701	585.493	658.912	Covid_GWAS
chr12_112933161_112933162_rs1859333_C	-3.28142	2.71499e-84	1176.03	115.26	Covid_GWAS
chr12_112933161_112933162_rs1859333_T	-2.8521	4.08104e-15	1164.98	159.88	Covid_GWAS
chr12_112933309_112933310_rs59687482_C	0.0290143	0.718959	774.209	786.168	Covid_GWAS
chr12_112933309_112933310_rs59687482_T	0.209695	0.000240985	790.197	916.662	Covid_GWAS
chr12_112933718_112933719_rs61414781_C	-0.00989855	0.962667	173.207	171.296	Covid_GWAS
chr12_112933718_112933719_rs61414781_G	-0.0316042	0.880977	163.337	161.382	Covid_GWAS
chr12_112933841_112933842_rs60023136_A	1.06215	0.127866	14.3761	31.1743	Covid_GWAS
chr12_112933841_112933842_rs60023136_C	0.935306	0.128374	19.2282	37.5876	Covid_GWAS
chr12_112934168_112934169_rs61942356_A	0.529004	0.194664	60.7834	89.7907	Covid_GWAS
chr12_112934168_112934169_rs61942356_G	0.823714	0.0559839	50.9812	92.1263	Covid_GWAS
chr12_112934168_A_chr12_112934172_G	0.62485	0.212497	38.8448	61.4415	Covid_GWAS
chr12_112934168_G_chr12_112934172_A	0.860844	0.0947413	30.9041	57.4268	Covid_GWAS
chr12_112934168_G_chr12_112934172_G	-0.184777	0.145804	401.838	351.786	Covid_GWAS
chr12_112934172_112934173_rs61942357_A	0.680998	0.067339	67.4992	110.349	Covid_GWAS
chr12_112934172_112934173_rs61942357_G	0.904526	0.038764	60.0157	114.696	Covid_GWAS
chr12_112934510_A_chr12_112934524_AAAGAAAGAAAGAAAGAGAGAAAGA_chr12_112934566_-	0.850977	1.32426e-05	145.789	261.311	Covid_GWAS
chr12_112934510_A_chr12_112934524_AAAGAAAGAAAGAAAGAGAGAAAGA_chr12_112934566_AGAAAG	0.876466	5.43326e-07	98.9484	183.392	Covid_GWAS
chr12_112934510_A_chr12_112934524_AAAGAAAGAAAGAAAGAGAGAAAGA_chr12_112934567_-	0.735247	0.00211506	116.926	196.901	Covid_GWAS
chr12_112934510_A_chr12_112934524_AAAGAAAGAAAGAAAGAGAGAAAGA_chr12_112934567_GAAAG	0.702144	1.64273e-05	151.314	247.425	Covid_GWAS
chr12_112934510_A_chr12_112934524_AAAGAAAGAAAGAAAGAGAGAAAGA_chr12_112934571_-	0.76775	0.00451233	86.1233	147.771	Covid_GWAS
chr12_112934510_A_chr12_112934524_AAAGAAAGAAAGAAAGAGAGAAAGA_chr12_112934571_G	0.812046	5.35978e-05	92.4963	163.832	Covid_GWAS
chr12_112934510_T_chr12_112934524_AAAGAAAGAAAGAAAGAGAGAAAGA_chr12_112934566_-	0.852645	1.26758e-06	116.042	210.255	Covid_GWAS
chr12_112934510_T_chr12_112934524_AAAGAAAGAAAGAAAGAGAGAAAGA_chr12_112934566_AGAAAG	0.888997	8.69493e-06	98.9251	184.016	Covid_GWAS
chr12_112934510_T_chr12_112934524_AAAGAAAGAAAGAAAGAGAGAAAGA_chr12_112934567_-	0.883024	1.81503e-06	130.555	241.234	Covid_GWAS
chr12_112934510_T_chr12_112934524_AAAGAAAGAAAGAAAGAGAGAAAGA_chr12_112934567_GAAAG	0.697337	1.96112e-05	141.773	230.478	Covid_GWAS
chr12_112934510_T_chr12_112934524_AAAGAAAGAAAGAAAGAGAGAAAGA_chr12_112934571_-	0.808432	0.000132565	96.9335	171.461	Covid_GWAS
chr12_112934510_T_chr12_112934524_AAAGAAAGAAAGAAAGAGAGAAAGA_chr12_112934571_G	0.934473	1.58103e-05	122.6	235.327	Covid_GWAS
chr12_112934524_112934525_rs1565970675_AAAGAAAGAAAGAAAGAGAGAAAGA	1.59204	0.00457828	29.0004	88.3446	Covid_GWAS
chr12_112934566_112934567_rs2043619081_-	0.889588	4.10099e-05	96.9568	181.862	Covid_GWAS
chr12_112934566_112934567_rs2043619081_AGAAAG	1.66899	7.68819e-07	27.9656	90.865	Covid_GWAS
chr12_112934567_112934568_rs1207545210_-	0.859842	0.00201028	86.822	160.509	Covid_GWAS
chr12_112934567_112934568_rs1207545210_GAAAG	1.67069	0.00433085	9.63527	31.942	Covid_GWAS
chr12_112934571_112934572_rs2043619255_-	0.609612	0.000362417	119.231	181.536	Covid_GWAS
chr12_112934571_112934572_rs2043619255_G	1.6831	0.00206658	23.4695	76.955	Covid_GWAS
chr12_112934734_112934735_rs17238228_A	-0.395592	4.87397e-06	659.492	494.178	Covid_GWAS
chr12_112934734_112934735_rs17238228_G	-0.372807	0.000930994	618.111	470.065	Covid_GWAS
chr12_112934999_112935000_rs4767037_A	-0.0333482	0.63634	1124.34	1098.78	Covid_GWAS
chr12_112934999_112935000_rs4767037_C	0.00238651	0.977644	1241.88	1251.3	Covid_GWAS
chr12_112934999_A_chr12_112935061_C	-0.474809	2.65079e-09	706.601	510.493	Covid_GWAS
chr12_112934999_A_chr12_112935061_G	-0.52167	9.14004e-10	804.585	558.806	Covid_GWAS
chr12_112934999_C_chr12_112935061_C	-0.354173	1.98191e-06	694.41	537.264	Covid_GWAS
chr12_112934999_C_chr12_112935061_G	-0.353571	9.87201e-06	656.737	511.673	Covid_GWAS
chr12_112935061_112935062_rs1981557_C	-0.560412	2.41513e-11	839.524	571.111	Covid_GWAS
chr12_112935061_112935062_rs1981557_G	-0.62258	7.82254e-15	791.84	513.839	Covid_GWAS
chr12_112935061_C_chr12_112935156_C	-0.540729	5.49623e-09	968.857	665.95	Covid_GWAS
chr12_112935061_C_chr12_112935156_G	-0.669782	5.60308e-13	789.747	491.698	Covid_GWAS
chr12_112935061_G_chr12_112935156_C	-0.53831	4.55237e-15	1035.8	711.301	Covid_GWAS
chr12_112935061_G_chr12_112935156_G	-0.624938	9.06565e-14	902.41	578.904	Covid_GWAS
chr12_112935156_112935157_rs1981556_C	-0.408039	2.95722e-06	1041.31	780.263	Covid_GWAS
chr12_112935156_112935157_rs1981556_G	-0.511628	1.02937e-05	1015.42	705.348	Covid_GWAS
chr12_112935156_C_chr12_112935172_A	-0.303751	0.0201848	600.672	483.669	Covid_GWAS
chr12_112935156_C_chr12_112935172_G	-0.315849	0.0010869	630.471	502.021	Covid_GWAS
chr12_112935156_G_chr12_112935172_A	-0.336293	0.0027065	668.069	525.338	Covid_GWAS
chr12_112935156_G_chr12_112935172_G	-0.386154	0.000119582	663.027	502.639	Covid_GWAS
chr12_112935172_112935173_rs1981555_A	-0.536153	0.000427628	497.147	341.204	Covid_GWAS
chr12_112935172_112935173_rs1981555_G	-0.580135	2.93344e-06	720.988	477.398	Covid_GWAS
chr12_112935758_112935759_rs3759376_A	-0.543715	0.119025	87.1747	58.3355	Covid_GWAS
chr12_112935758_112935759_rs3759376_G	-0.393185	0.24308	91.0833	69.958	Covid_GWAS
chr12_112935758_A_chr12_112935783_A	0.0145548	0.906469	503.664	500.594	Covid_GWAS
chr12_112935758_A_chr12_112935783_G	0.152669	0.102048	510.784	564.405	Covid_GWAS
chr12_112935758_G_chr12_112935783_A	0.0829223	0.390515	658.546	693.292	Covid_GWAS
chr12_112935758_G_chr12_112935783_G	0.0934195	0.31232	675.51	716.046	Covid_GWAS
chr12_112935783_112935784_rs74310486_A	-0.189778	0.0648431	616.852	535.356	Covid_GWAS
chr12_112935783_112935784_rs74310486_G	-0.221607	0.0424711	574.194	487.092	Covid_GWAS
chr12_112936212_112936213_rs61526119_C	0.00416565	0.970199	783.171	782.477	Covid_GWAS
chr12_112936212_112936213_rs61526119_G	0.326168	0.0015605	791.406	1000.05	Covid_GWAS
chr12_112936943_112936944_rs61097160_C	-0.125927	0.0319914	1605.33	1469.96	Covid_GWAS
chr12_112936943_112936944_rs61097160_T	0.00740565	0.903416	1635.6	1643.84	Covid_GWAS
chr12_112937231_112937232_rs57268627_A	-0.430873	2.98723e-08	881.813	645.83	Covid_GWAS
chr12_112937231_112937232_rs57268627_C	-0.531275	1.26438e-12	702.387	482.387	Covid_GWAS
chr12_112938178_112938179_rs386519351_C	0.0712267	0.379354	700.717	731.695	Covid_GWAS
chr12_112938178_112938179_rs386519351_T	0.0877398	0.315002	596.197	634.129	Covid_GWAS
chr12_112938515_112938516_rs60762299_C	1.29595	2.02141e-21	343.877	846.559	Covid_GWAS
chr12_112938515_112938516_rs60762299_T	1.65217	9.11872e-39	414.621	1306.49	Covid_GWAS
chr12_112938515_C_chr12_112938526_A_chr12_112938583_A	0.34032	2.5251e-07	854.459	1087.61	Covid_GWAS
chr12_112938515_C_chr12_112938526_A_chr12_112938583_G	0.265684	1.77165e-05	864.835	1033.71	Covid_GWAS
chr12_112938515_C_chr12_112938526_C_chr12_112938583_A	0.609737	6.50871e-16	756.316	1158.17	Covid_GWAS
chr12_112938515_C_chr12_112938526_C_chr12_112938583_G	0.517807	1.17241e-11	768.545	1106.08	Covid_GWAS
chr12_112938515_T_chr12_112938526_A_chr12_112938583_A	0.752288	3.61236e-13	853.733	1440.21	Covid_GWAS
chr12_112938515_T_chr12_112938526_A_chr12_112938583_G	0.629322	3.01365e-13	797.061	1238.81	Covid_GWAS
chr12_112938515_T_chr12_112938526_C_chr12_112938583_A	0.969012	2.39266e-19	715.153	1404.15	Covid_GWAS
chr12_112938515_T_chr12_112938526_C_chr12_112938583_G	0.894333	1.99218e-14	711.721	1327.24	Covid_GWAS
chr12_112938526_112938527_rs1859331_A	1.02924	4.78895e-16	768.998	1570.86	Covid_GWAS
chr12_112938526_112938527_rs1859331_C	1.32285	4.11294e-08	801.561	2006.06	Covid_GWAS
chr12_112938583_112938584_rs3815176_A	0.543308	2.70018e-12	497.64	730.792	Covid_GWAS
chr12_112938583_112938584_rs3815176_G	0.508072	8.89664e-07	474.044	676.757	Covid_GWAS
chr12_112938583_A_chr12_112938647_C	0.526155	2.62965e-07	437.63	634.649	Covid_GWAS
chr12_112938583_A_chr12_112938647_T	0.50066	6.99819e-08	443.899	634.22	Covid_GWAS
chr12_112938583_G_chr12_112938647_C	0.454469	1.39669e-07	378.927	521.626	Covid_GWAS
chr12_112938583_G_chr12_112938647_T	0.500813	1.06453e-05	415.264	590.957	Covid_GWAS
chr12_112938647_112938648_rs1859329_C	0.400702	8.49629e-06	669.073	882.1	Covid_GWAS
chr12_112938647_112938648_rs1859329_T	0.365654	4.64125e-06	584.096	751.286	Covid_GWAS
chr12_112938647_C_chr12_112938738_C	0.335258	3.13039e-05	1297.67	1643.08	Covid_GWAS
chr12_112938647_C_chr12_112938738_CCAAAGGG	0.460199	1.02243e-14	1104.3	1523.21	Covid_GWAS
chr12_112938647_T_chr12_112938738_C	0.326049	9.85599e-06	1297.1	1631.07	Covid_GWAS
chr12_112938647_T_chr12_112938738_CCAAAGGG	0.471203	7.69882e-15	1016.45	1413.22	Covid_GWAS
chr12_112938738_112938739_rs368497670_C	-0.958153	1.14929e-25	774.332	392.497	Covid_GWAS
chr12_112938738_112938739_rs368497670_CCAAAGGG	-1.56985	7.00476e-49	777.2	259.114	Covid_GWAS
chr12_112939108_112939109_rs56999571_A	-0.705959	1.82623e-22	962.204	586.059	Covid_GWAS
chr12_112939108_112939109_rs56999571_T	-0.75269	3.89115e-29	1209.3	714.518	Covid_GWAS
chr12_112940017_112940018_rs6489879_A	-0.278427	0.00464926	1081.05	883.403	Covid_GWAS
chr12_112940017_112940018_rs6489879_G	-0.226744	0.011652	1122.56	948.633	Covid_GWAS
chr12_112940276_112940277_rs59642928_A	0.314876	0.00503432	657.822	823.695	Covid_GWAS
chr12_112940276_112940277_rs59642928_T	0.271919	0.0113064	702.118	854.266	Covid_GWAS
chr12_112940872_112940873_rs4767041_A	-0.175876	0.285402	251.725	218.931	Covid_GWAS
chr12_112940872_112940873_rs4767041_G	-0.253333	0.127694	261.475	214.892	Covid_GWAS
chr12_112941234_112941235_rs59705560_C	-0.0435325	0.711876	384.517	369.243	Covid_GWAS
chr12_112941234_112941235_rs59705560_T	-0.0712974	0.569148	375.123	352.119	Covid_GWAS
chr12_112941234_C_chr12_112941318_C	0.181134	0.0720714	336.024	385.718	Covid_GWAS
chr12_112941234_C_chr12_112941318_T	0.208391	0.0383111	319.872	369.019	Covid_GWAS
chr12_112941234_T_chr12_112941318_C	0.144565	0.0929793	411.777	456.813	Covid_GWAS
chr12_112941234_T_chr12_112941318_T	0.127254	0.176952	384.423	418.568	Covid_GWAS
chr12_112941318_112941319_rs17834981_C	0.0948191	0.48749	327.921	353.542	Covid_GWAS
chr12_112941318_112941319_rs17834981_T	0.267255	0.00137286	403.096	486.308	Covid_GWAS
chr12_112942203_112942204_rs57331331_A	0.158773	0.0144942	1245.81	1396.77	Covid_GWAS
chr12_112942203_112942204_rs57331331_G	0.236492	0.000527066	1088.41	1288.74	Covid_GWAS
chr12_112942466_112942467_rs6489880_C	-0.376733	0.0014203	335.995	260.986	Covid_GWAS
chr12_112942466_112942467_rs6489880_T	-0.334681	0.00127815	383.028	300.848	Covid_GWAS
chr12_112942724_112942725_rs7980275_A	0.402541	0.00218702	630.579	842.405	Covid_GWAS
chr12_112942724_112942725_rs7980275_T	0.346582	0.0102692	502.34	647.059	Covid_GWAS
chr12_112942903_112942904_rs7977345_A	-0.408787	3.35975e-05	662.461	505.265	Covid_GWAS
chr12_112942903_112942904_rs7977345_T	-0.374216	1.57401e-05	696.677	542.291	Covid_GWAS
chr12_112943412_112943413_rs6489881_A	0.356455	3.32352e-07	589.085	748.788	Covid_GWAS
chr12_112943412_112943413_rs6489881_T	0.291906	1.73753e-05	759.933	920.84	Covid_GWAS
chr12_112943571_112943572_rs6489882_A	0.518665	9.36931e-09	504.52	721.256	Covid_GWAS
chr12_112943571_112943572_rs6489882_G	0.433713	3.35544e-10	551.586	750.325	Covid_GWAS
chr12_112943890_112943891_rs7131998_A	0.0516931	0.708057	540.376	553.471	Covid_GWAS
chr12_112943890_112943891_rs7131998_C	0.129636	0.202165	582.998	631.334	Covid_GWAS
chr12_112943890_A_chr12_112943944_C	0.0528946	0.715158	395.142	403.474	Covid_GWAS
chr12_112943890_A_chr12_112943944_T	-0.00922359	0.944583	417.053	411.334	Covid_GWAS
chr12_112943890_C_chr12_112943944_C	0.140689	0.19273	374.356	407.948	Covid_GWAS
chr12_112943890_C_chr12_112943944_T	0.0913957	0.452081	417.018	440.191	Covid_GWAS
chr12_112943944_112943945_rs7135260_C	-0.121143	0.276729	405.282	371.695	Covid_GWAS
chr12_112943944_112943945_rs7135260_T	-0.233093	0.00798291	481.543	407.975	Covid_GWAS
chr12_112944151_112944152_rs2269899_C	0.151888	0.0174505	687.077	768.282	Covid_GWAS
chr12_112944151_112944152_rs2269899_T	-0.077414	0.383546	692.376	665.435	Covid_GWAS
chr12_112945172_112945173_rs61488643_C	-0.238212	0.314499	151.246	125.464	Covid_GWAS
chr12_112945172_112945173_rs61488643_T	-0.174496	0.310254	186.545	166.011	Covid_GWAS
chr12_112947195_112947196_rs10850103_A	-0.132206	0.103652	710.545	640.886	Covid_GWAS
chr12_112947195_112947196_rs10850103_T	-0.098754	0.249212	674.299	625.865	Covid_GWAS
chr12_112949145_112949146_rs2285932_C	0.610726	9.76165e-20	738.22	1131.27	Covid_GWAS
chr12_112949145_112949146_rs2285932_T	0.428449	4.27978e-08	628.636	842.254	Covid_GWAS
chr12_112954377_112954378_rs7310667_A	0.102595	0.128649	858.648	921.325	Covid_GWAS
chr12_112954377_112954378_rs7310667_G	0.0364225	0.708643	694.802	707.573	Covid_GWAS
chr12_112954939_112954940_rs10850106_C	-0.198353	0.00437344	696.392	602.015	Covid_GWAS
chr12_112954939_112954940_rs10850106_T	-0.201494	0.00658094	762.306	659.037	Covid_GWAS
chr12_112956214_112956215_rs11532335_G	0.21386	0.0017153	1392.75	1611.51	Covid_GWAS
chr12_112956214_112956215_rs11532335_T	0.212062	0.00142058	1531.99	1777.96	Covid_GWAS
chr12_112957652_112957653_rs111925387_C	0.120307	0.105081	685.46	751.948	Covid_GWAS
chr12_112957652_112957653_rs111925387_T	0.0982641	0.201559	697.643	740.667	Covid_GWAS
chr12_112957899_112957900_rs150390228_A	0.182782	0.00899124	689.592	783.43	Covid_GWAS
chr12_112957899_112957900_rs150390228_G	0.274433	7.74428e-05	518.375	624.914	Covid_GWAS
chr12_112958205_112958206_rs56736715_C	-0.364608	4.43516e-05	1123.32	861.611	Covid_GWAS
chr12_112958205_112958206_rs56736715_T	-0.26024	0.00493824	1084.37	897.536	Covid_GWAS
chr12_112959338_112959339_rs4238034_C	0.369221	0.00422568	546.652	698.657	Covid_GWAS
chr12_112959338_112959339_rs4238034_T	0.341644	0.000549094	534.614	668.507	Covid_GWAS
chr12_112965094_112965095_rs61628257_A	-0.0696447	0.579517	569.373	535.616	Covid_GWAS
chr12_112965094_112965095_rs61628257_C	-0.0423586	0.615266	538.097	520.691	Covid_GWAS
chr12_112967376_112967377_rs1557866_A	-0.105461	0.311744	1170.48	1079.59	Covid_GWAS
chr12_112967376_112967377_rs1557866_C	-0.74421	2.43232e-15	1244.72	733.163	Covid_GWAS
chr12_112968391_112968392_rs60410606_A	-0.158213	0.134864	635.338	564.098	Covid_GWAS
chr12_112968391_112968392_rs60410606_G	-0.200019	0.0059019	731.913	635.948	Covid_GWAS
chr12_112968655_112968656_rs2016831_C	-0.0253111	0.783255	502.91	496.428	Covid_GWAS
chr12_112968655_112968656_rs2016831_G	0.0156215	0.856515	546.658	549.427	Covid_GWAS
chr12_112968757_112968758_rs146175964_C	-0.140834	0.0751409	643.386	576.714	Covid_GWAS
chr12_112968757_112968758_rs146175964_CT	-0.104144	0.183252	573.066	532.014	Covid_GWAS
chr12_112969140_112969141_rs757405_A	-0.689474	1.73577e-06	567.701	348.864	Covid_GWAS
chr12_112969140_112969141_rs757405_T	-0.586854	1.27703e-10	653.749	438.036	Covid_GWAS
chr12_112971608_112971609_rs4767045_C	-0.0557819	0.543845	541.245	520.656	Covid_GWAS
chr12_112971608_112971609_rs4767045_T	0.056292	0.482481	523.382	544.288	Covid_GWAS
chr12_112972511_112972512_rs58279856_A	-0.461321	9.22923e-06	490.664	360.255	Covid_GWAS
chr12_112972511_112972512_rs58279856_G	-1.21304	1.70346e-29	635.076	276.605	Covid_GWAS
chr12_112981045_112981046_rs2525852_C	0.279211	1.24868e-05	1518.03	1846.02	Covid_GWAS
chr12_112981045_112981046_rs2525852_G	0.257956	9.45742e-07	1252.55	1500.01	Covid_GWAS
chr12_112981372_112981373_rs1732789_C	0.183318	0.00267239	1374.12	1567.92	Covid_GWAS
chr12_112981372_112981373_rs1732789_T	0.0807343	0.230057	1124.75	1191.66	Covid_GWAS
chr12_112982799_112982800_rs1293772_A	-0.226318	0.00599305	1088.59	925.616	Covid_GWAS
chr12_112982799_112982800_rs1293772_G	-0.36165	1.23657e-06	961.041	742.372	Covid_GWAS
chr12_112983490_112983491_rs61040304_A	-0.508439	1.2538e-07	751.581	528.48	Covid_GWAS
chr12_112983490_112983491_rs61040304_G	-0.387592	1.6107e-06	646.241	491.845	Covid_GWAS
chr12_112986696_112986697_rs1293768_G	-0.147647	0.334904	327.929	296.932	Covid_GWAS
chr12_112986696_112986697_rs1293768_T	-0.264871	0.0342711	327.737	269.263	Covid_GWAS
chr12_112987349_112987350_rs58147375_C	0.280193	0.00069643	519.163	634.747	Covid_GWAS
chr12_112987349_112987350_rs58147375_G	0.375234	4.6138e-05	533.156	692.658	Covid_GWAS
chr12_112987688_112987689_rs17240065_C	0.0949187	0.384094	506.725	543.771	Covid_GWAS
chr12_112987688_112987689_rs17240065_T	0.0498531	0.601152	448.108	467.597	Covid_GWAS
chr12_112987874_112987875_rs386526644_C	-0.198487	0.0180003	1939.73	1692.21	Covid_GWAS
chr12_112987874_112987875_rs386526644_T	-0.232845	1.19901e-05	1990.3	1694.02	Covid_GWAS
chr12_130728845_130728846_rs34216308_A	-0.436762	1.37889e-14	1503.78	1119.88	Covid_GWAS
chr12_130728845_130728846_rs34216308_ACACT	-0.38497	5.87229e-12	1293.51	991.695	Covid_GWAS
chr12_132481571_132481572_rs11614702_A	0.83441	1.43982e-12	360.567	639.55	Covid_GWAS
chr12_132481571_132481572_rs11614702_G	0.663898	1.16254e-16	411.801	658.793	Covid_GWAS
chr12_132487182_132487183_rs11610045_A	0.152713	0.0589619	651.7	722.879	Covid_GWAS
chr12_132487182_132487183_rs11610045_G	0.217851	0.00608602	597.613	701.144	Covid_GWAS
chr12_132489230_132489231_rs56106917_G	0.797221	3.1539e-43	1060.08	1841.99	Covid_GWAS
chr12_132489230_132489231_rs56106917_GC	0.816622	1.18931e-41	1073.76	1889.2	Covid_GWAS
chr12_132495874_132495875_rs11147230_C	0.330631	5.78489e-05	686.8	865.279	Covid_GWAS
chr12_132495874_132495875_rs11147230_G	0.418304	2.71038e-08	729.505	981.233	Covid_GWAS
chr12_26114393_26114394_rs137859282_A	2.95026	2.93344e-06	211.173	1633.02	Covid_GWAS
chr12_26114393_26114394_rs137859282_ACGGTCCCCG	4.50748	1.96329e-06	55.5096	1262.97	Covid_GWAS
chr12_91949600_91949601_SNP23_G	0.539422	0.00217324	159.943	234.455	Covid_GWAS
chr12_91949600_91949601_SNP23_GA	0.900805	0.00233014	125.115	236.793	Covid_GWAS
chr13_112880670_112880671_rs9577395_C	0.388951	1.99311e-09	1441.29	1889.88	Covid_GWAS
chr13_112880670_112880671_rs9577395_G	0.372307	3.0315e-12	1374.83	1789.34	Covid_GWAS
chr13_112881427_112881428_rs12585036_C	0.706183	4.37143e-13	672.407	1102.11	Covid_GWAS
chr13_112881427_112881428_rs12585036_T	0.781692	2.42472e-14	698.06	1205.73	Covid_GWAS
chr13_112882313_112882314_rs1278769_A	0.521958	1.2538e-07	1003.67	1444.66	Covid_GWAS
chr13_112882313_112882314_rs1278769_G	0.44596	2.10347e-11	984.031	1349.14	Covid_GWAS
chr13_112886111_112886112_rs3742238_C	0.468669	1.68123e-07	571.504	786.903	Covid_GWAS
chr13_112886111_112886112_rs3742238_T	0.464104	8.95266e-10	756.141	1038.25	Covid_GWAS
chr13_112886335_112886336_rs7998551_G	-0.343751	0.00233856	740.649	576.814	Covid_GWAS
chr13_112886335_112886336_rs7998551_T	-0.25237	0.00901487	704.369	585.692	Covid_GWAS
chr13_112889041_112889042_rs9577175_C	-0.161525	0.0549257	830.859	737.018	Covid_GWAS
chr13_112889041_112889042_rs9577175_T	-0.23314	0.00434097	908.306	764.672	Covid_GWAS
chr13_112906768_112906769_rs75898026_A	0.196997	0.00471749	1080.33	1237.91	Covid_GWAS
chr13_112906768_112906769_rs75898026_G	0.130088	0.0270408	902.949	992.663	Covid_GWAS
chr14_61703815_61703816_rs111839514_A	-0.413247	1.61003e-10	1218.78	916.016	Covid_GWAS
chr14_61703815_61703816_rs111839514_AGTGCTACCATT	-0.350673	5.82831e-07	1842.67	1434.3	Covid_GWAS
chr15_93046811_93046812_rs1881840_A	0.603633	1.61982e-12	417.808	631.359	Covid_GWAS
chr15_93046811_93046812_rs1881840_G	0.659305	5.55202e-10	384.729	605.304	Covid_GWAS
chr15_93046811_A_chr15_93046840_A	0.0591018	0.576255	418.054	441.115	Covid_GWAS
chr15_93046811_A_chr15_93046840_T	0.0738375	0.475284	455.843	476.205	Covid_GWAS
chr15_93046811_G_chr15_93046840_A	-0.0254091	0.889106	373.102	362.132	Covid_GWAS
chr15_93046811_G_chr15_93046840_T	0.148731	0.100349	461.827	515.676	Covid_GWAS
chr15_93046840_93046841_rs4424872_A	0.152578	0.200287	333.556	369.453	Covid_GWAS
chr15_93046840_93046841_rs4424872_T	0.174036	0.0760687	384.279	434.247	Covid_GWAS
chr16_21537540_21537541_SNP24_C	0.257275	0.503847	942.309	1128.61	Covid_GWAS
chr16_21537540_21537541_SNP24_CT	0.261714	0.488037	856.743	1029.64	Covid_GWAS
chr16_21878307_21878308_rs62046044_C	-0.696488	4.86654e-21	1197.17	733.183	Covid_GWAS
chr16_21878307_21878308_rs62046044_T	-0.842836	2.56521e-13	1331.35	741.086	Covid_GWAS
chr16_89132700_89132701_rs11646135_A	0.236928	0.000779977	692.798	813.917	Covid_GWAS
chr16_89132700_89132701_rs11646135_G	-0.0434373	0.683616	673.872	646.716	Covid_GWAS
chr16_89181036_89181037_rs113769046_C	0.136932	0.615266	264.401	294.657	Covid_GWAS
chr16_89181036_89181037_rs113769046_G	0.47277	0.184526	326.588	455.857	Covid_GWAS
chr16_89181891_89181892_rs34284163_A	0.753236	0.0563917	94.5736	160.658	Covid_GWAS
chr16_89181891_89181892_rs34284163_T	0.7566	0.0610979	102.371	175.19	Covid_GWAS
chr16_89182667_89182668_rs34013220_C	-2.02582	2.49613e-57	529.337	129.996	Covid_GWAS
chr16_89182667_89182668_rs34013220_T	-2.18907	1.30063e-34	464.14	101.725	Covid_GWAS
chr16_89182893_89182894_rs112282484_C	-0.0201944	0.897877	278.751	271.754	Covid_GWAS
chr16_89182893_89182894_rs112282484_T	0.020339	0.87593	280.707	284.608	Covid_GWAS
chr16_89185368_89185369_rs58079876_A	0.401208	1.34258e-06	757.911	1002.98	Covid_GWAS
chr16_89185368_89185369_rs58079876_G	0.391884	3.34331e-07	817.738	1077.46	Covid_GWAS
chr16_89186080_89186081_rs73264003_C	0.0742122	0.296324	1156.29	1215.1	Covid_GWAS
chr16_89186080_89186081_rs73264003_T	0.0985177	0.0886125	1241.41	1337.93	Covid_GWAS
chr16_89186861_89186862_rs55694921_A	-0.456561	1.59197e-18	1318.24	960.777	Covid_GWAS
chr16_89186861_89186862_rs55694921_G	-0.357607	2.15888e-09	1279.94	1005.49	Covid_GWAS
chr16_89187656_89187657_rs12929648_A	0.380641	0.00079469	333.751	435.993	Covid_GWAS
chr16_89187656_89187657_rs12929648_G	0.478102	0.0010677	289.417	402.841	Covid_GWAS
chr16_89188709_89188710_rs377613895_C	-0.0740777	0.664568	451.178	433.133	Covid_GWAS
chr16_89188709_89188710_rs377613895_G	-0.0396894	0.768784	470.095	463.447	Covid_GWAS
chr16_89189182_89189183_rs1468023814_-	-0.916456	2.26347e-20	638.356	341.216	Covid_GWAS
chr16_89189182_89189183_rs1468023814_GG	-0.784567	2.69471e-18	688.984	398.837	Covid_GWAS
chr16_89193285_89193286_rs12920277_A	0.546642	0.0110146	106.961	159.217	Covid_GWAS
chr16_89193285_89193286_rs12920277_G	0.673412	0.00854253	101.826	165.668	Covid_GWAS
chr16_89194418_89194419_rs3826267_C	0.00783293	0.935715	488.576	487.304	Covid_GWAS
chr16_89194418_89194419_rs3826267_T	0.0543356	0.654869	569.955	585.863	Covid_GWAS
chr16_89196249_89196250_rs117169628_A	0.629855	1.62329e-10	669.01	1038.9	Covid_GWAS
chr16_89196249_89196250_rs117169628_G	0.660911	5.2514e-11	702.514	1117.68	Covid_GWAS
chr16_89197759_89197760_rs35379058_C	0.457783	0.00022528	793.196	1093.85	Covid_GWAS
chr16_89197759_89197760_rs35379058_T	0.512081	0.000110819	761.79	1091.04	Covid_GWAS
chr16_89198052_89198053_rs7202874_C	0.689434	1.37827e-25	622.398	1009.48	Covid_GWAS
chr16_89198052_89198053_rs7202874_T	0.672992	1.41492e-12	717.507	1143.31	Covid_GWAS
chr16_89200051_89200052_rs34094455_C	0.27351	0.00422284	1055.89	1277.32	Covid_GWAS
chr16_89200051_89200052_rs34094455_T	0.516915	0.000379637	1226.07	1757.83	Covid_GWAS
chr16_89201968_89201969_rs76808594_G	-1.87375	0.00018502	149.482	41.0799	Covid_GWAS
chr16_89201968_89201969_rs76808594_T	-1.85048	2.42872e-06	240.804	66.2441	Covid_GWAS
chr16_89202444_89202445_rs8063985_A	0.233282	0.000744481	765.469	900.103	Covid_GWAS
chr16_89202444_89202445_rs8063985_C	0.661352	4.63926e-21	770.144	1220.56	Covid_GWAS
chr16_89202660_89202661_rs8043697_C	0.82233	2.40045e-09	588.317	1043.16	Covid_GWAS
chr16_89202660_89202661_rs8043697_G	1.80928	0.000316983	249.59	876.073	Covid_GWAS
chr16_89202770_89202771_rs8052423_G	0.397071	0.00025763	617.291	804.296	Covid_GWAS
chr16_89202770_89202771_rs8052423_T	0.365656	1.73349e-07	631.988	805.547	Covid_GWAS
chr16_89207146_89207147_rs8045472_C	0.06526	0.914567	101.753	108.513	Covid_GWAS
chr16_89207146_89207147_rs8045472_G	0.121671	0.834408	97.0614	107.631	Covid_GWAS
chr17_39748854_39748855_39748854_C	-0.0998841	0.201313	616.123	571.849	Covid_GWAS
chr17_39748854_39748855_39748854_T	-0.210069	0.0105236	560.244	488.857	Covid_GWAS
chr17_39752614_39752615_39752614_A	0.106206	0.482294	460.276	491.108	Covid_GWAS
chr17_39752614_39752615_39752614_C	0.100701	0.383686	532.171	563.971	Covid_GWAS
chr17_39754115_39754116_39754115_C	0.577474	1.09295e-10	594.675	888.945	Covid_GWAS
chr17_39754115_39754116_39754115_T	0.595452	5.18267e-10	494.293	750.443	Covid_GWAS
chr17_39765489_39765490_39765489_C	0.107787	0.141129	770.266	831.174	Covid_GWAS
chr17_39765489_39765490_39765489_T	-0.0218375	0.765382	788.984	771.507	Covid_GWAS
chr17_39924612_39924613_39924612_A	0.505289	1.33556e-07	479.692	681.256	Covid_GWAS
chr17_39924612_39924613_39924612_G	0.390312	7.99184e-07	521.118	683.98	Covid_GWAS
chr17_39970859_39970860_39970859_A	0.154803	0.0222302	1293.75	1437.76	Covid_GWAS
chr17_39970859_39970860_39970859_G	0.228524	0.000626987	1037.36	1215.2	Covid_GWAS
chr17_39972395_39972396_39972395_C	-0.0057343	0.949073	530.538	529.168	Covid_GWAS
chr17_39972395_39972396_39972395_T	-0.0771963	0.395753	533.198	502.849	Covid_GWAS
chr17_39972395_C_chr17_39972461_A	0.192422	0.00906049	682.444	778.467	Covid_GWAS
chr17_39972395_C_chr17_39972461_G	0.232203	0.0001538	640.787	753.15	Covid_GWAS
chr17_39972395_T_chr17_39972461_A	0.111906	0.103828	651.086	706.263	Covid_GWAS
chr17_39972395_T_chr17_39972461_G	0.0394972	0.652704	616.951	631.89	Covid_GWAS
chr17_39972461_39972462_39972461_A	0.449483	7.98428e-12	869.47	1191.5	Covid_GWAS
chr17_39972461_39972462_39972461_G	0.303339	2.47638e-06	678.12	832.085	Covid_GWAS
chr17_39972461_A_chr17_39972512_C	0.168152	0.0188903	735.393	822.94	Covid_GWAS
chr17_39972461_A_chr17_39972512_G	0.286585	0.000390134	804.894	970.506	Covid_GWAS
chr17_39972461_G_chr17_39972512_C	0.062756	0.393408	739.794	766.51	Covid_GWAS
chr17_39972461_G_chr17_39972512_G	0.169524	0.00874262	665.286	748.582	Covid_GWAS
chr17_39972512_39972513_39972512_C	-1.40886	1.96909e-38	657.096	245.211	Covid_GWAS
chr17_39972512_39972513_39972512_G	-1.08814	1.61233e-21	592.063	282.339	Covid_GWAS
chr17_39973743_39973744_39973743_A	-4.70546	7.03643e-224	1516.19	55.9045	Covid_GWAS
chr17_39973743_39973744_39973743_T	-4.53682	0	1683.09	72.8814	Covid_GWAS
chr17_39974934_39974935_39974934_A	-0.336559	5.67531e-07	763.669	605.402	Covid_GWAS
chr17_39974934_39974935_39974934_C	-0.416044	6.18014e-08	778.763	577.503	Covid_GWAS
chr17_39978636_39978637_39978636_C	0.115232	0.527515	198.975	216.995	Covid_GWAS
chr17_39978636_39978637_39978636_T	0.217598	0.263617	187.508	221.329	Covid_GWAS
chr17_39979773_39979774_39979773_G	-1.81631	4.62121e-37	928.082	262.645	Covid_GWAS
chr17_39979773_39979774_39979773_T	-1.69746	3.07757e-50	966.659	294.797	Covid_GWAS
chr17_39980780_39980781_39980780_A	1.08879	1.04942e-38	373.795	803.766	Covid_GWAS
chr17_39980780_39980781_39980780_G	1.09637	4.56124e-37	372.061	802.11	Covid_GWAS
chr17_39981370_39981371_39981370_C	-0.391957	0.000114178	426.699	321.696	Covid_GWAS
chr17_39981370_39981371_39981370_T	-0.305481	0.00240603	444.452	359.002	Covid_GWAS
chr17_39981845_39981846_39981845_C	-0.510338	1.7717e-13	945.89	663.565	Covid_GWAS
chr17_39981845_39981846_39981845_CA	-0.31871	5.59093e-08	1350.31	1080.35	Covid_GWAS
chr17_39982371_39982372_39982371_A	0.472752	5.96888e-08	2938.93	4087.71	Covid_GWAS
chr17_39982371_39982372_39982371_G	0.432869	1.76226e-06	2905.19	3928.06	Covid_GWAS
chr17_39984674_39984675_rs59522534_A	-0.280446	0.000530283	1142.69	935.923	Covid_GWAS
chr17_39984674_39984675_rs59522534_C	-0.288523	1.49939e-07	1170.34	956.581	Covid_GWAS
chr17_39985702_39985703_39985702_C	0.394967	1.58222e-12	927.419	1221.18	Covid_GWAS
chr17_39985702_39985703_39985702_T	0.350171	2.53401e-08	974.685	1240.48	Covid_GWAS
chr17_39986424_39986425_rs3816472_A	-0.700376	5.59615e-11	843.119	512.692	Covid_GWAS
chr17_39986424_39986425_rs3816472_C	0.0129044	0.91363	594.619	591.203	Covid_GWAS
chr17_39987279_39987280_rs4433838_C	0.129528	0.13881	1193.37	1310.63	Covid_GWAS
chr17_39987279_39987280_rs4433838_T	0.193519	0.0120472	1104.86	1271.92	Covid_GWAS
chr17_39987279_C_chr17_39987295_C	-0.154902	0.0324395	1230.1	1114.24	Covid_GWAS
chr17_39987279_C_chr17_39987295_T	-0.139214	0.0623672	1141.2	1037.76	Covid_GWAS
chr17_39987279_T_chr17_39987295_C	-0.0447916	0.525724	1213.09	1180.53	Covid_GWAS
chr17_39987279_T_chr17_39987295_T	-0.0907059	0.102262	1149.01	1082.49	Covid_GWAS
chr17_39987295_39987296_rs4065321_C	0.645607	0.0921328	86.1955	136.899	Covid_GWAS
chr17_39987295_39987296_rs4065321_T	0.796265	0.0462876	88.0826	155.755	Covid_GWAS
chr17_39987515_39987516_rs12940405_C	0.340757	0.000309877	813.289	1041.71	Covid_GWAS
chr17_39987515_39987516_rs12940405_T	0.373411	0.000360393	723.287	944.386	Covid_GWAS
chr17_39987863_39987864_rs12450800_C	0.253258	0.00218752	498.103	598.933	Covid_GWAS
chr17_39987863_39987864_rs12450800_T	0.208465	0.0473452	451.699	528.674	Covid_GWAS
chr17_39987863_C_chr17_39987934_C	0.169175	0.065406	358.658	402.296	Covid_GWAS
chr17_39987863_C_chr17_39987934_T	0.246416	0.0038323	408.287	480.862	Covid_GWAS
chr17_39987863_T_chr17_39987934_C	0.137663	0.274636	320.721	351.102	Covid_GWAS
chr17_39987863_T_chr17_39987934_T	0.0725142	0.475284	368.88	386.02	Covid_GWAS
chr17_39987934_39987935_rs12453764_C	0.378575	0.000867016	239.583	314.657	Covid_GWAS
chr17_39987934_39987935_rs12453764_T	0.0426643	0.817646	245.659	250.136	Covid_GWAS
chr17_39987934_C_chr17_39987976_A_chr17_39987988_A	0.402836	0.0083441	288.06	380.547	Covid_GWAS
chr17_39987934_C_chr17_39987976_A_chr17_39987988_C	0.363322	0.0529254	165.941	213.416	Covid_GWAS
chr17_39987934_C_chr17_39987976_G_chr17_39987988_A	0.361993	0.0107705	229.735	291.034	Covid_GWAS
chr17_39987934_C_chr17_39987976_G_chr17_39987988_C	0.37967	0.00409915	250.174	321.128	Covid_GWAS
chr17_39987934_T_chr17_39987976_A_chr17_39987988_A	0.410736	0.00367917	198.231	266.765	Covid_GWAS
chr17_39987934_T_chr17_39987976_A_chr17_39987988_C	0.461485	0.00024921	189.176	258.543	Covid_GWAS
chr17_39987934_T_chr17_39987976_G_chr17_39987988_A	0.490716	0.00153446	201.717	284.524	Covid_GWAS
chr17_39987934_T_chr17_39987976_G_chr17_39987988_C	0.537373	3.4328e-06	199.255	288.847	Covid_GWAS
chr17_39987976_39987977_rs12450688_A	0.400259	0.00201489	252.722	333.363	Covid_GWAS
chr17_39987976_39987977_rs12450688_G	0.493136	5.91636e-06	221.135	310.454	Covid_GWAS
chr17_39987988_39987989_rs12453249_A	0.275965	0.0437184	232.583	285.021	Covid_GWAS
chr17_39987988_39987989_rs12453249_C	0.344121	0.00424834	351.703	442.007	Covid_GWAS
chr17_39988116_39988117_39988115_-	-0.0386488	0.621387	756.901	731.168	Covid_GWAS
chr17_39988116_39988117_39988115_A	-0.154679	0.0466136	874.695	777.112	Covid_GWAS
chr17_39988835_39988836_rs59534164_C	-0.246285	0.0318635	713.025	595.27	Covid_GWAS
chr17_39988835_39988836_rs59534164_G	-0.154716	0.0795388	762.351	678.591	Covid_GWAS
chr17_39989575_39989576_rs57968500_A	-0.356166	2.08128e-07	1113.77	876.728	Covid_GWAS
chr17_39989575_39989576_rs57968500_G	-0.407675	3.46118e-06	979.547	728.252	Covid_GWAS
chr17_39990676_39990677_rs8066582_C	-0.353849	3.51501e-06	865.409	671.807	Covid_GWAS
chr17_39990676_39990677_rs8066582_T	-0.316173	0.00100281	1087.11	866.912	Covid_GWAS
chr17_39991041_39991042_39991041_C	0.423216	2.6546e-05	874.983	1175.02	Covid_GWAS
chr17_39991041_39991042_39991041_T	0.463729	4.58244e-10	975.055	1353.59	Covid_GWAS
chr17_39992019_39992020_rs60666652_C	0.459887	0.00189556	242.581	336.484	Covid_GWAS
chr17_39992019_39992020_rs60666652_T	0.310711	0.0352896	256.375	319.894	Covid_GWAS
chr17_39992983_39992984_rs11658328_C	0.187296	0.00622049	945.91	1084.51	Covid_GWAS
chr17_39992983_39992984_rs11658328_T	0.130993	0.0229233	1016.74	1114.46	Covid_GWAS
chr17_39993471_-_chr17_39993474_C	1.12235	0.00456426	356.701	778.413	Covid_GWAS
chr17_39993471_-_chr17_39993474_T	0.527285	9.74071e-06	1041.38	1506.44	Covid_GWAS
chr17_39993471_39993472_rs1980707298_-	1.40069	0.00343632	137.989	365.859	Covid_GWAS
chr17_39993471_39993472_rs61382404_C	1.39532	0.00741687	135.12	357.049	Covid_GWAS
chr17_39993471_C_chr17_39993474_C	1.08232	0.00673768	343.751	729.799	Covid_GWAS
chr17_39993471_C_chr17_39993474_T	0.468767	4.22562e-06	1115.73	1547.73	Covid_GWAS
chr17_39993471_T_chr17_39993474_C	1.58489	0.00342498	50.9123	154.007	Covid_GWAS
chr17_39993471_T_chr17_39993474_T	1.19212	0.00192407	91.6641	211.602	Covid_GWAS
chr17_39993474_39993475_rs116963979_C	0.920491	0.00275604	586.711	1112.87	Covid_GWAS
chr17_39993474_39993475_rs116963979_T	0.753473	0.00539758	580.588	981.221	Covid_GWAS
chr17_39994239_39994240_rs3826331_C	0.514755	4.98038e-11	1219.77	1744.99	Covid_GWAS
chr17_39994239_39994240_rs3826331_T	0.511663	2.14491e-11	1262.67	1804.74	Covid_GWAS
chr17_39994351_39994352_rs4795412_C	0.470121	3.83455e-16	918.519	1263.17	Covid_GWAS
chr17_39994351_39994352_rs4795412_T	0.456249	6.68907e-12	965.43	1316.09	Covid_GWAS
chr17_39994351_C_chr17_39994360_A	1.44721	2.2262e-08	134.342	369.848	Covid_GWAS
chr17_39994351_C_chr17_39994360_C	1.37905	4.99294e-07	113.488	298.243	Covid_GWAS
chr17_39994351_T_chr17_39994360_A	0.443818	6.86248e-18	975.586	1319.97	Covid_GWAS
chr17_39994351_T_chr17_39994360_C	0.371428	2.42498e-09	702.453	910.155	Covid_GWAS
chr17_39994360_39994361_rs59673803_A	1.11219	3.35999e-15	377.273	820.813	Covid_GWAS
chr17_39994360_39994361_rs59673803_C	1.06369	2.14344e-13	304.012	641.687	Covid_GWAS
chr17_39994761_39994762_rs2241245_C	0.472206	4.69005e-09	910.816	1264.79	Covid_GWAS
chr17_39994761_39994762_rs2241245_T	0.443427	9.84219e-13	916.145	1254.97	Covid_GWAS
chr17_39995707_39995708_rs60626390_A	0.269524	0.000850177	448.839	535.261	Covid_GWAS
chr17_39995707_39995708_rs60626390_G	0.466147	3.78994e-09	437.531	601.23	Covid_GWAS
chr17_39996051_39996052_rs8071037_A	1.41825	5.59553e-05	120.988	326.14	Covid_GWAS
chr17_39996051_39996052_rs8071037_T	1.2419	0.00328003	178.516	423.855	Covid_GWAS
chr17_39997220_39997221_39997220_C	0.225705	0.000614994	857.752	997.693	Covid_GWAS
chr17_39997220_39997221_39997220_T	0.174242	0.0337299	791.554	885.028	Covid_GWAS
chr17_39997220_C_chr17_39997301_C	0.337705	5.19202e-12	1015.22	1281.94	Covid_GWAS
chr17_39997220_C_chr17_39997301_G	0.39662	8.14963e-14	1039.86	1369.86	Covid_GWAS
chr17_39997220_T_chr17_39997301_C	0.324726	2.11985e-10	1319.72	1645.02	Covid_GWAS
chr17_39997220_T_chr17_39997301_G	0.301808	4.58733e-09	1047.64	1286.9	Covid_GWAS
chr17_39997301_39997302_rs2241244_C	0.49377	4.44641e-14	627.211	874.386	Covid_GWAS
chr17_39997301_39997302_rs2241244_G	0.550317	2.81252e-18	669.818	978.309	Covid_GWAS
chr17_39997622_39997623_rs3184055_A	0.552048	4.67316e-12	430.206	637.736	Covid_GWAS
chr17_39997622_39997623_rs3184055_T	0.519566	2.35275e-10	526.973	764.236	Covid_GWAS
chr17_39998342_39998343_rs8081692_A	0.221962	0.127652	331.806	385.242	Covid_GWAS
chr17_39998342_39998343_rs8081692_G	0.150752	0.223818	259.016	288.84	Covid_GWAS
chr17_40000251_40000252_40000250_-	0.398446	0.00318674	273.102	357.444	Covid_GWAS
chr17_40000251_40000252_40000250_TC	0.479028	1.5565e-06	297.816	412.76	Covid_GWAS
chr17_40000459_40000460_rs61485731_C	0.0463277	0.678566	468.47	476.98	Covid_GWAS
chr17_40000459_40000460_rs61485731_T	-0.0414513	0.644502	504.408	488.415	Covid_GWAS
chr17_40000768_40000769_rs62065171_C	-0.193294	0.0659996	686.261	593.17	Covid_GWAS
chr17_40000768_40000769_rs62065171_G	-0.207577	0.0517857	867.257	743.772	Covid_GWAS
chr17_40001667_40001668_rs11870978_G	-0.0450381	0.841645	186.329	179.718	Covid_GWAS
chr17_40001667_40001668_rs11870978_T	0.266922	0.271579	114.428	139.024	Covid_GWAS
chr17_40001667_G_chr17_40001742_C	0.09621	0.624274	206.21	218.818	Covid_GWAS
chr17_40001667_G_chr17_40001742_T	0.0546237	0.795819	171.809	175.556	Covid_GWAS
chr17_40001667_T_chr17_40001742_C	0.303849	0.0469257	185.814	230.11	Covid_GWAS
chr17_40001667_T_chr17_40001742_T	0.104342	0.608063	214.372	231.059	Covid_GWAS
chr17_40001742_40001743_rs4795415_C	0.230201	0.362232	110.99	131.148	Covid_GWAS
chr17_40001742_40001743_rs4795415_T	0.283297	0.199153	97.3551	117.154	Covid_GWAS
chr17_40001880_40001881_rs9675010_C	-0.100748	0.44158	377.801	350.28	Covid_GWAS
chr17_40001880_40001881_rs9675010_T	-0.0721769	0.616295	397.065	373.487	Covid_GWAS
chr17_40002841_40002842_rs1051411343_-	-0.855774	8.55711e-09	488.264	265.226	Covid_GWAS
chr17_40002841_40002842_rs1051411343_T	-0.701785	3.90012e-07	614.937	379.28	Covid_GWAS
chr17_40003082_40003083_rs60009703_C	-0.354043	0.0161439	316.446	244.082	Covid_GWAS
chr17_40003082_40003083_rs60009703_T	-0.419173	0.00490601	323.472	241.893	Covid_GWAS
chr17_40003755_40003756_rs57452142_C	-0.0792856	0.426215	407.305	387.98	Covid_GWAS
chr17_40003755_40003756_rs57452142_T	0.00644891	0.951854	437.98	438.099	Covid_GWAS
chr17_40004501_40004502_rs8070454_C	0.644079	2.23179e-30	1070.53	1677.95	Covid_GWAS
chr17_40004501_40004502_rs8070454_T	0.616434	6.96211e-18	1049.1	1613.81	Covid_GWAS
chr17_40005570_40005571_rs6503530_C	-0.0424002	0.536147	863.6	838.911	Covid_GWAS
chr17_40005570_40005571_rs6503530_T	-0.116463	0.161313	678.056	630.32	Covid_GWAS
chr17_40006230_40006231_rs52815661_C	0.367717	7.1325e-13	1008.88	1308.52	Covid_GWAS
chr17_40006230_40006231_rs52815661_CTTTG	0.322223	1.01244e-09	988.843	1231.69	Covid_GWAS
chr17_40007042_40007043_rs12600856_C	-0.0296919	0.886954	188.778	184.156	Covid_GWAS
chr17_40007042_40007043_rs12600856_T	-0.0137214	0.942317	209.505	209.105	Covid_GWAS
chr17_40007314_40007315_rs112450567_A	0.390657	0.00183815	254.667	335.181	Covid_GWAS
chr17_40007314_40007315_rs112450567_G	0.407882	0.000419121	252.852	333.3	Covid_GWAS
chr17_40007683_40007684_40007683_C	-0.204185	0.499866	143.224	127.195	Covid_GWAS
chr17_40007683_40007684_40007683_T	-0.263245	0.400982	175.368	148.911	Covid_GWAS
chr17_40007683_C_chr17_40007772_G	-0.529544	0.00935074	312.368	220.297	Covid_GWAS
chr17_40007683_C_chr17_40007772_T	-0.531701	0.0153922	284.665	199.944	Covid_GWAS
chr17_40007683_T_chr17_40007772_G	-0.500098	0.0626879	292.566	210.549	Covid_GWAS
chr17_40007683_T_chr17_40007772_T	-0.33603	0.163174	357.96	286.903	Covid_GWAS
chr17_40007772_40007773_40007772_G	-0.472955	0.00192649	395.18	279.357	Covid_GWAS
chr17_40007772_40007773_40007772_T	-0.483439	5.62903e-05	397.211	284.877	Covid_GWAS
chr17_40008217_40008218_rs62065174_A	-0.374075	3.86106e-07	712.045	543.43	Covid_GWAS
chr17_40008217_40008218_rs62065174_G	-0.332735	0.00135735	543.095	427.916	Covid_GWAS
chr17_40008598_40008599_rs4795418_C	0.159094	0.00693675	1010.65	1130.09	Covid_GWAS
chr17_40008598_40008599_rs4795418_T	0.164388	0.00271907	1046.59	1167.54	Covid_GWAS
chr17_40009044_40009045_rs62065175_A	1.13853	0.0106128	52.4799	117.725	Covid_GWAS
chr17_40009044_40009045_rs62065175_C	1.1093	0.017021	34.46	76.1727	Covid_GWAS
chr17_40009044_A_chr17_40009045_A	0.275484	0.00236158	437.244	529.537	Covid_GWAS
chr17_40009044_A_chr17_40009045_C	1.04764	0.00462254	42.8936	90.9933	Covid_GWAS
chr17_40009232_40009233_rs7221894_C	0.257042	0.506884	122.205	148.954	Covid_GWAS
chr17_40009232_40009233_rs7221894_T	0.0569251	0.878005	139.39	147.068	Covid_GWAS
chr17_40009232_C_chr17_40009288_C	0.287427	0.452637	113.883	141.497	Covid_GWAS
chr17_40009232_C_chr17_40009288_T	0.150513	0.692305	112.313	127.294	Covid_GWAS
chr17_40009232_T_chr17_40009288_C	0.0445605	0.908308	75.1395	79.2092	Covid_GWAS
chr17_40009232_T_chr17_40009288_T	0.261834	0.452549	96.9835	118.917	Covid_GWAS
chr17_40009288_40009289_40009288_C	0.166322	0.623831	134.819	154.539	Covid_GWAS
chr17_40009288_40009289_40009288_T	0.0881544	0.83763	111.307	120.717	Covid_GWAS
chr17_40009750_40009751_rs4795419_A	-0.209021	0.0225787	436.582	380.239	Covid_GWAS
chr17_40009750_40009751_rs4795419_G	-0.347873	0.000881101	380.132	301.914	Covid_GWAS
chr17_40010012_40010013_rs4794823_A	-0.102446	0.468522	351.274	332.858	Covid_GWAS
chr17_40010012_40010013_rs4794823_T	-0.15134	0.382311	372.035	341.444	Covid_GWAS
chr17_40010626_40010627_rs111196527_C	-0.192036	0.04477	807.64	699.619	Covid_GWAS
chr17_40010626_40010627_rs111196527_T	-0.139395	0.126052	784.37	706.393	Covid_GWAS
chr17_40011260_40011261_rs62065177_A	0.708611	3.27933e-09	554.573	911.38	Covid_GWAS
chr17_40011260_40011261_rs62065177_G	0.702374	1.26247e-10	660.326	1079.91	Covid_GWAS
chr17_40011374_40011375_rs7406427_A	0.0819871	0.339387	717.41	759.987	Covid_GWAS
chr17_40011374_40011375_rs7406427_G	-0.0312323	0.723323	701.241	680.696	Covid_GWAS
chr17_40011974_40011975_rs113765207_C	-2.62588	3.06963e-67	856.946	135.568	Covid_GWAS
chr17_40011974_40011975_rs113765207_T	-2.7506	8.36079e-75	1101.52	164.983	Covid_GWAS
chr17_40012462_40012463_rs7208815_C	0.447096	9.10445e-07	754.815	1033.92	Covid_GWAS
chr17_40012462_40012463_rs7208815_T	0.406222	5.15706e-13	809.544	1077.17	Covid_GWAS
chr17_40012656_40012657_rs7209755_A	0.19323	0.0104832	554.162	631.657	Covid_GWAS
chr17_40012656_40012657_rs7209755_C	0.132083	0.0551599	642.09	704.191	Covid_GWAS
chr17_40012842_40012843_rs7214085_C	0.821225	0.0158073	107.385	192.39	Covid_GWAS
chr17_40012842_40012843_rs7214085_T	0.78283	0.0150345	96.6797	168.757	Covid_GWAS
chr17_40013020_40013021_rs62065179_C	-0.109985	0.449844	316.284	290.737	Covid_GWAS
chr17_40013020_40013021_rs62065179_G	0.158613	0.2326	379.159	416.101	Covid_GWAS
chr17_40013461_40013462_rs3760210_A	0.110177	0.502977	621.328	666.317	Covid_GWAS
chr17_40013461_40013462_rs3760210_G	-0.0913084	0.463114	465.891	434.934	Covid_GWAS
chr17_40015415_40015416_rs2227322_C	0.356212	3.67812e-07	862.951	1111.27	Covid_GWAS
chr17_40015415_40015416_rs2227322_G	0.341557	5.68361e-07	709.762	905.831	Covid_GWAS
chr17_40017649_40017650_rs1042658_C	-0.130717	0.600461	211.783	197.292	Covid_GWAS
chr17_40017649_40017650_rs1042658_T	-0.300927	0.232722	271.208	222.887	Covid_GWAS
chr17_40018602_40018603_rs2227336_G	0.0590709	0.561218	749.848	774.728	Covid_GWAS
chr17_40018602_40018603_rs2227336_T	0.0880218	0.308886	703.527	741.655	Covid_GWAS
chr17_40019173_40019174_rs386513083_C	-0.47997	0.00663874	346.419	252.99	Covid_GWAS
chr17_40019173_40019174_rs386513083_T	-0.445009	0.053737	326.999	243.492	Covid_GWAS
chr17_40019300_40019301_rs3185878_C	-2.09266	2.23154e-25	342.057	81.3181	Covid_GWAS
chr17_40019300_40019301_rs3185878_T	-2.08366	7.722e-25	395.585	93.0676	Covid_GWAS
chr17_40019300_C_chr17_40019308_A	-1.40106	1.76051e-06	346.792	130.622	Covid_GWAS
chr17_40019300_C_chr17_40019308_T	-2.11572	1.31418e-14	282.715	63.1356	Covid_GWAS
chr17_40019300_T_chr17_40019308_A	-1.58813	3.92743e-16	426.633	138.764	Covid_GWAS
chr17_40019300_T_chr17_40019308_T	-2.37902	7.0356e-25	362.918	68.3026	Covid_GWAS
chr17_40019308_40019309_rs3185871_A	-0.441597	0.373268	37.5386	28.4328	Covid_GWAS
chr17_40019308_40019309_rs3185871_T	-0.917223	0.10724	27.515	15.5733	Covid_GWAS
chr17_40021029_40021030_rs58294201_C	0.748414	0.00179505	147.683	251.943	Covid_GWAS
chr17_40021029_40021030_rs58294201_T	0.519994	0.0107185	142.809	207.55	Covid_GWAS
chr17_40022374_40022375_rs3213762_A	0.118201	0.223771	680.734	733.368	Covid_GWAS
chr17_40022374_40022375_rs3213762_G	0.193989	0.017724	494.567	564.506	Covid_GWAS
chr17_40023037_40023038_rs4794824_A	0.576206	1.28597e-10	507.18	761.726	Covid_GWAS
chr17_40023037_40023038_rs4794824_G	0.580278	3.21349e-09	497.862	749.054	Covid_GWAS
chr17_40025976_40025977_40025976_G	0.0683815	0.583962	340.51	356.702	Covid_GWAS
chr17_40025976_40025977_40025976_T	0.0642132	0.550041	380.833	393.289	Covid_GWAS
chr17_40026837_40026838_40026837_G	0.205115	0.032078	379.36	436.092	Covid_GWAS
chr17_40026837_40026838_40026837_T	0.199134	0.140307	360.457	408.537	Covid_GWAS
chr17_40028327_40028328_rs6503533_C	-0.86753	4.64127e-05	244.552	132.541	Covid_GWAS
chr17_40028327_40028328_rs6503533_T	-0.958451	1.86044e-05	316.077	162.158	Covid_GWAS
chr17_40030248_40030249_40030248_A	-1.44628	8.79075e-18	360.636	135.551	Covid_GWAS
chr17_40030248_40030249_40030248_C	-1.28451	1.85668e-12	375.611	157.959	Covid_GWAS
chr17_40030572_40030573_40030572_C	0.186722	0.164273	350.165	401.078	Covid_GWAS
chr17_40030572_40030573_40030572_T	0.0252516	0.822457	399.748	409.833	Covid_GWAS
chr17_40032166_40032167_40032166_C	0.368869	2.26997e-05	321.585	414.064	Covid_GWAS
chr17_40032166_40032167_40032166_T	0.38636	0.000294878	319.242	422.464	Covid_GWAS
chr17_40032591_40032592_rs7502514_A	0.0617865	0.393213	891.995	928.205	Covid_GWAS
chr17_40032591_40032592_rs7502514_G	0.0542734	0.522614	925.138	954.962	Covid_GWAS
chr17_40032796_40032797_40032796_G	1.29595	1.48474e-07	120.472	299.757	Covid_GWAS
chr17_40032796_A_chr17_40032802_A	1.17616	2.33159e-06	154.129	352.54	Covid_GWAS
chr17_40032796_A_chr17_40032802_G	0.554496	2.66043e-21	675.1	986.187	Covid_GWAS
chr17_40032796_G_chr17_40032802_A	1.22074	3.24954e-08	183.853	433.265	Covid_GWAS
chr17_40032796_G_chr17_40032802_G	1.37628	3.43851e-12	189.993	499.219	Covid_GWAS
chr17_40033540_40033541_rs11078934_C	0.498546	5.43079e-17	621.021	872.514	Covid_GWAS
chr17_40033540_40033541_rs11078934_T	0.474764	2.96374e-12	595.158	819.013	Covid_GWAS
chr17_40036380_40036381_40036380_C	0.388183	0.00010507	475.9	626.891	Covid_GWAS
chr17_40036380_40036381_40036380_T	0.190735	0.0947413	399.905	454.29	Covid_GWAS
chr17_40038488_40038489_40038488_A	0.37481	4.83503e-06	354.285	458.632	Covid_GWAS
chr17_40038488_40038489_40038488_G	0.348315	2.80877e-05	438.557	557.946	Covid_GWAS
chr17_40038488_A_chr17_40038546_A	0.436208	2.50562e-06	366.209	496.242	Covid_GWAS
chr17_40038488_A_chr17_40038546_G	0.507705	1.5345e-08	362.455	517.661	Covid_GWAS
chr17_40038488_G_chr17_40038546_A	0.349318	0.00120204	276.122	351.79	Covid_GWAS
chr17_40038488_G_chr17_40038546_G	0.376536	6.15244e-06	359.728	466.746	Covid_GWAS
chr17_40038546_40038547_40038546_A	0.215999	0.165173	247.148	291.62	Covid_GWAS
chr17_40038546_40038547_40038546_G	0.264251	0.0869446	215.31	262.672	Covid_GWAS
chr17_40040704_40040705_40040704_C	0.59952	0.161225	465.469	707.49	Covid_GWAS
chr17_40040704_40040705_40040704_T	0.59194	0.0510711	437.321	661.635	Covid_GWAS
chr17_45630254_45630255_45630254_G	0.0856952	0.265642	1166.85	1231.75	Covid_GWAS
chr17_45630254_45630255_45630254_T	0.124276	0.102553	1181.06	1281.56	Covid_GWAS
chr17_45630585_45630586_45630585_C	1.15789	0.000855096	86.4103	195.706	Covid_GWAS
chr17_45630585_45630586_45630585_T	0.763648	0.0138784	108.646	187.471	Covid_GWAS
chr17_45630585_C_chr17_45630589_A	1.07722	0.00115771	78.7767	168.851	Covid_GWAS
chr17_45630585_C_chr17_45630589_C	1.54537	0.00224226	34.7337	103.042	Covid_GWAS
chr17_45630585_T_chr17_45630589_A	-0.083371	0.302398	556.825	525.236	Covid_GWAS
chr17_45630585_T_chr17_45630589_C	1.04489	0.00718272	84.4321	177.21	Covid_GWAS
chr17_45630589_45630590_45630589_A	1.00012	0.0498791	42.482	86.9221	Covid_GWAS
chr17_45630589_45630590_45630589_C	1.04427	0.0189239	44.5848	93.681	Covid_GWAS
chr17_45632501_45632502_45632501_G	-0.174978	0.089023	562.576	491.317	Covid_GWAS
chr17_45632501_45632502_45632501_T	-0.231994	0.0060067	790.985	669.851	Covid_GWAS
chr17_45632501_G_chr17_45632527_A	-0.28748	0.00600186	475.708	386.566	Covid_GWAS
chr17_45632501_G_chr17_45632527_G	-0.352471	0.000826569	488.954	381.495	Covid_GWAS
chr17_45632501_T_chr17_45632527_A	-0.386519	9.14651e-06	542.465	415.301	Covid_GWAS
chr17_45632501_T_chr17_45632527_G	-0.248236	0.0592386	520.679	439.62	Covid_GWAS
chr17_45632527_45632528_45632527_A	-0.605032	2.15537e-07	370.921	241.762	Covid_GWAS
chr17_45632527_45632528_45632527_G	-0.414632	0.00174235	320.329	242.562	Covid_GWAS
chr17_45632761_45632762_45632761_A	0.236947	0.016272	482.303	561.958	Covid_GWAS
chr17_45632761_45632762_45632761_T	0.294469	3.81689e-05	540.122	665.868	Covid_GWAS
chr17_45633005_45633006_45633005_A	0.10136	0.182674	800.969	851.149	Covid_GWAS
chr17_45633005_45633006_45633005_G	0.212347	0.000390209	931.478	1078.34	Covid_GWAS
chr17_45633005_A_chr17_45633018_A	-0.208126	0.00806375	651.869	556.829	Covid_GWAS
chr17_45633005_A_chr17_45633018_C	0.00422327	0.966355	514.535	512.911	Covid_GWAS
chr17_45633005_G_chr17_45633018_A	-0.108644	0.144574	839.767	770.213	Covid_GWAS
chr17_45633005_G_chr17_45633018_C	0.0385699	0.626606	613.988	626.413	Covid_GWAS
chr17_45633018_45633019_45633018_A	0.307595	2.32511e-06	607.63	753.923	Covid_GWAS
chr17_45633018_45633019_45633018_C	0.347941	0.00248717	488.852	624.762	Covid_GWAS
chr17_45633946_45633947_45633946_C	-0.467898	8.85097e-06	725.413	519.74	Covid_GWAS
chr17_45633946_45633947_45633946_T	-0.513801	6.63888e-05	632.861	439.082	Covid_GWAS
chr17_45634173_45634174_45634173_C	0.630841	4.23644e-06	363.261	566.438	Covid_GWAS
chr17_45634173_45634174_45634173_G	0.481696	0.000147782	360.521	506.476	Covid_GWAS
chr17_45634971_45634972_45634971_C	-0.475587	1.86895e-07	501.276	362.347	Covid_GWAS
chr17_45634971_45634972_45634971_T	-0.501895	1.35257e-10	613.201	432.847	Covid_GWAS
chr17_45635098_45635099_45635098_A	-1.80547	4.42584e-22	1079.98	305.245	Covid_GWAS
chr17_45635098_45635099_45635098_G	-2.28063	1.20374e-74	871.749	174.829	Covid_GWAS
chr17_45635291_45635292_45635291_C	0.704854	1.03115e-12	775.601	1269.58	Covid_GWAS
chr17_45635291_45635292_45635291_T	0.663697	1.3718e-11	740.795	1177.48	Covid_GWAS
chr17_45636559_45636560_45636559_A	0.00784035	0.937844	823.428	831.586	Covid_GWAS
chr17_45636559_45636560_45636559_G	0.206739	0.0360813	841.317	975.808	Covid_GWAS
chr17_45637307_45637308_45637307_A	0.115624	0.135262	1510.8	1630.12	Covid_GWAS
chr17_45637307_45637308_45637307_T	0.10613	0.104611	1392.72	1490.18	Covid_GWAS
chr17_45637484_45637485_45637484_A	0.0534424	0.500219	932.92	974.368	Covid_GWAS
chr17_45637484_45637485_45637484_G	0.171103	0.103496	937.244	1058.36	Covid_GWAS
chr17_45638253_45638254_45638253_C	-0.147311	0.520349	400.063	356.774	Covid_GWAS
chr17_45638253_45638254_45638253_G	-0.276897	0.0516338	408.747	332.149	Covid_GWAS
chr17_45639519_45639520_45639519_A	-2.69235	1.36585e-85	1106.49	169.51	Covid_GWAS
chr17_45639519_45639520_45639519_G	-2.28511	3.91708e-15	1298.5	265.342	Covid_GWAS
chr17_45640049_45640050_45640049_A	-0.471577	2.39183e-05	581.425	418.118	Covid_GWAS
chr17_45640049_45640050_45640049_G	-0.354705	8.02743e-05	818.875	640.97	Covid_GWAS
chr17_45643917_45643918_45643917_C	0.102651	0.452081	1289.46	1389.76	Covid_GWAS
chr17_45643917_45643918_45643917_G	0.104015	0.333475	1358.87	1462.95	Covid_GWAS
chr17_45644091_45644092_45644091_C	0.326469	0.0138637	271.009	342.479	Covid_GWAS
chr17_45644091_45644092_45644091_T	0.274835	0.105628	227.28	269.922	Covid_GWAS
chr17_45645143_45645144_45645143_C	0.810183	1.23657e-06	411.18	725.414	Covid_GWAS
chr17_45645143_45645144_45645143_G	0.805246	1.4365e-11	664.465	1168.48	Covid_GWAS
chr17_45645823_45645824_45645823_A	-2.96224	1.34633e-56	1345.82	170.598	Covid_GWAS
chr17_45645823_45645824_45645823_G	-2.93114	2.03203e-15	141.688	18.0108	Covid_GWAS
chr17_45647846_45647847_45647846_A	-0.478473	1.16293e-08	826.205	586.552	Covid_GWAS
chr17_45647846_45647847_45647846_G	-0.322222	3.82949e-07	811.009	647.97	Covid_GWAS
chr17_45648318_45648319_45648318_A	-0.126086	0.492347	424.639	384.002	Covid_GWAS
chr17_45648318_45648319_45648318_G	-0.0475687	0.752573	485.134	465.358	Covid_GWAS
chr17_45648318_A_chr17_45648396_A	0.211888	0.0857743	750.504	863.44	Covid_GWAS
chr17_45648318_A_chr17_45648396_G	0.305725	0.0395489	564.352	694.503	Covid_GWAS
chr17_45648318_G_chr17_45648396_A	0.21303	0.145632	687.576	793.178	Covid_GWAS
chr17_45648318_G_chr17_45648396_G	0.284224	0.121025	546.299	661.708	Covid_GWAS
chr17_45648396_45648397_45648396_A	0.295696	0.00178649	680.866	828.667	Covid_GWAS
chr17_45648396_45648397_45648396_G	0.354628	1.98072e-05	715.901	907.416	Covid_GWAS
chr17_45648626_45648627_45648626_A	0.138828	0.0799438	576.981	630.536	Covid_GWAS
chr17_45648626_45648627_45648626_G	0.199877	0.0114819	447.08	512.494	Covid_GWAS
chr17_45648759_45648760_45648759_A	0.223897	0.000699244	914.644	1059.73	Covid_GWAS
chr17_45648759_45648760_45648759_C	0.112494	0.176021	767.978	819.308	Covid_GWAS
chr17_45649208_45649209_45649208_C	0.142108	0.130759	683.087	746.672	Covid_GWAS
chr17_45649208_45649209_45649208_T	0.149556	0.130629	810.178	893.133	Covid_GWAS
chr17_45649208_C_chr17_45649222_C	1.04605	1.78862e-07	180.86	378.841	Covid_GWAS
chr17_45649208_C_chr17_45649222_T	0.399543	7.77316e-13	838.756	1101.77	Covid_GWAS
chr17_45649208_T_chr17_45649222_C	1.09537	3.69089e-06	187.785	406.57	Covid_GWAS
chr17_45649208_T_chr17_45649222_T	0.360599	7.04386e-10	822.915	1052.53	Covid_GWAS
chr17_45649222_45649223_45649222_C	0.295723	0.00051136	698.874	849.304	Covid_GWAS
chr17_45649222_45649223_45649222_T	0.268814	4.61671e-05	718.347	870.666	Covid_GWAS
chr17_45650521_45650522_45650521_A	0.286502	0.10425	348.693	430.533	Covid_GWAS
chr17_45650521_45650522_45650521_T	0.0983378	0.492537	423.776	459.077	Covid_GWAS
chr17_45650771_45650772_45650771_A	1.05164	2.28547e-29	355.853	730.65	Covid_GWAS
chr17_45650771_45650772_45650771_G	1.22175	1.87099e-55	317.455	733.252	Covid_GWAS
chr17_45652018_45652019_45652018_A	0.670542	1.88185e-17	450.188	713.271	Covid_GWAS
chr17_45652018_45652019_45652018_G	0.694413	3.0657e-13	391.073	634.379	Covid_GWAS
chr17_45652018_A_chr17_45652066_C	0.584283	2.41513e-11	375.554	566.816	Covid_GWAS
chr17_45652018_A_chr17_45652066_T	0.545615	8.42532e-15	484.459	709.045	Covid_GWAS
chr17_45652018_G_chr17_45652066_C	0.482618	2.17492e-08	329.614	460.602	Covid_GWAS
[truncated: 11,462 more rows]
