# Supplementary material for: Identifying severe COVID-19 risk variants modulating enhancer reporter activity in lung cells
Source: PLoS Genet. 2026 Jul 17;22(7):e1012222. doi: 10.1371/journal.pgen.1012222 (PMC13399529; doi:10.1371/journal.pgen.1012222)
Supplement: S3 Table — Including information on STARR-seq activity as determined using DESeq2 and allele-specific effects determined using mpralm, read counts, variant coordinates, GC content, result, fasta sequence, and distance to nearest TSS. (XLSX) [file pgen.1012222.s010.xlsx]

## Sheet: Sheet1
variant_id	oligo_id	SNP	log2FC_DESeq2	padj_DESeq2	log2FC_mpralm	padj_mpralm	input_avg	output_avg	allele	rsID	RNA/DNA_rep1	RNA/DNA_rep2	RNA/DNA_rep3	RNA/DNA_rep4	RNA/DNA_rep5	chr	oligo_start	oligo_end	ref	alt	gc_content	start_variant	result	Distance_to_nearest_TSS_bp	gene_name_nearest_TSS	fasta
chr6_32612840_32612841_32612840	chr6_32612840_32612841_32612840_A	A	0.13728	0.181936	3.79423	1.82959e-11	1320.3	1441.5	alt	32612840	1.27	1.07	1.02	1.13	0.96	chr6	32612755	32612925	T	A	36	32612840	Allele-specific only	-23005	HLA-DRB1	tacacaatttatgatgattagcatcaggaggcattttacgcacatacttgcaacactcggacttaccacagcagcaacagaaggAggctatgaagttattacagcaatgtcctatgtattatagttattcaatgcagttgtgactcaatactgtatctttatgtttgttt
chr6_32612840_32612841_32612840	chr6_32612840_32612841_32612840_T	T	-3.63777	5.95507e-132	3.79423	1.82959e-11	1222.7	97.5	ref	32612840	0.1	0.08	0.1	0.06	0.06	chr6	32612755	32612925	T	A	36	32612840	Allele-specific only	-23005	HLA-DRB1	tacacaatttatgatgattagcatcaggaggcattttacgcacatacttgcaacactcggacttaccacagcagcaacagaaggTggctatgaagttattacagcaatgtcctatgtattatagttattcaatgcagttgtgactcaatactgtatctttatgtttgttt
chr9_21353814_21353815_21353814	chr9_21353814_21353815_21353814_A	A	-2.44141	4.13964e-148	-1.3188	3.67632e-11	991.7	183.5	alt	21353814	0.19	0.18	0.2	0.17	0.18	chr9	21353729	21353899	G	A	31	21353814	Allele-specific only	-2928	IFNA6	ccttttcatgtgatattttgctatgcaaatttgttttgccactcctggacatgttttattttcatcttcatttcatgtcaataaAagtatgtaaatatgacaaaaacaactgaaatgtacaatgtttctatatagtcctcataacaccaggtgtctttctttctcatttc
chr9_21353814_21353815_21353814	chr9_21353814_21353815_21353814_G	G	-1.11855	2.5364e-63	-1.3188	3.67632e-11	1136.7	524.4	ref	21353814	0.47	0.43	0.49	0.45	0.46	chr9	21353729	21353899	G	A	31	21353814	Allele-specific only	-2928	IFNA6	ccttttcatgtgatattttgctatgcaaatttgttttgccactcctggacatgttttattttcatcttcatttcatgtcaataaGagtatgtaaatatgacaaaaacaactgaaatgtacaatgtttctatatagtcctcataacaccaggtgtctttctttctcatttc
chr3_46256220_46256221_rs9832730	chr3_46256220_46256221_rs9832730_A	A	1.90951	9.2571e-76	-1.71556	2.68856e-10	964.7	3633	ref	rs9832730	3.31	4.16	4.14	3.42	3.8	chr3	46256135	46256305	A	T	32	46256220	amVar	13761	CCR3	tgctgttatacattaacatggtgttgcaacaagaacatttaaagctgatttgtctatagcagattggtttaatttcactgaatcAtgctgacaatgacataaactttatattttgtgtttcatttattattacatctggcttttcagggaaatcaggatgacttcagtct
chr3_46256220_46256221_rs9832730	chr3_46256220_46256221_rs9832730_T	T	0.195175	0.0125848	-1.71556	2.68856e-10	788.1	899	alt	rs9832730	1.23	1.08	1.22	1.1	1.07	chr3	46256135	46256305	A	T	32	46256220	amVar	13761	CCR3	tgctgttatacattaacatggtgttgcaacaagaacatttaaagctgatttgtctatagcagattggtttaatttcactgaatcTtgctgacaatgacataaactttatattttgtgtttcatttattattacatctggcttttcagggaaatcaggatgacttcagtct
chr20_6507080_6507081_rs6133326	chr20_6507080_6507081_rs6133326_A	A	0.41623	1.14422e-10	-1.00987	8.21147e-10	2759.7	3680.8	alt	rs6133326	1.38	1.37	1.35	1.27	1.3	chr20	6506995	6507165	G	A	51	6507080	amVar	80349	CASC20	aggagcatccatctccacaggctaggagaagtctaatttctccctgagccccattagtaaagttgttggaatcccaactgctccAgaaagtcccttgtggctgatgagactgaggagcacgggaccctggtgcttttgttaacattcttgcctcatgtcccaaacctcac
chr20_6507080_6507081_rs6133326	chr20_6507080_6507081_rs6133326_G	G	1.42774	2.12794e-39	-1.00987	8.21147e-10	2662.9	7163.8	ref	rs6133326	2.65	2.94	2.78	2.74	2.35	chr20	6506995	6507165	G	A	51	6507080	amVar	80349	CASC20	aggagcatccatctccacaggctaggagaagtctaatttctccctgagccccattagtaaagttgttggaatcccaactgctccGgaaagtcccttgtggctgatgagactgaggagcacgggaccctggtgcttttgttaacattcttgcctcatgtcccaaacctcac
chr3_45856729_45856730_rs4683146	chr3_45856729_45856730_rs4683146_A	A	0.406678	7.95783e-07	-1.22737	8.03531e-10	515.4	682.5	alt	rs4683146	1.26	1.39	1.27	1.43	1.27	chr3	45856644	45856814	G	A	32	45856729	amVar	-14611	LZTFL1	ctaatatccaaaatctacaaggaacttaaatacatttacaagaaaaaaaaccttaaaaagtgggcaaaagacatgaacagacacAtctcaaaagaagacatttatgcagccaacaaacatgaaaaaaactcaacatcactgattggtagagaaatgcaaatcaaaaccac
chr3_45856729_45856730_rs4683146	chr3_45856729_45856730_rs4683146_G	G	1.63801	2.62708e-92	-1.22737	8.03531e-10	619.2	1928.6	ref	rs4683146	2.82	3.42	2.88	3.27	3.19	chr3	45856644	45856814	G	A	32	45856729	amVar	-14611	LZTFL1	ctaatatccaaaatctacaaggaacttaaatacatttacaagaaaaaaaaccttaaaaagtgggcaaaagacatgaacagacacGtctcaaaagaagacatttatgcagccaacaaacatgaaaaaaactcaacatcactgattggtagagaaatgcaaatcaaaaccac
chr3_101664477_101664478_rs59952082	chr3_101664477_101664478_rs59952082_C	C	-0.5776	3.52247e-10	1.75889	8.21147e-10	776.4	515.2	alt	rs59952082	0.75	0.62	0.67	0.62	0.65	chr3	101664392	101664562	T	C	31	101664477	Allele-specific only	-11952	ZBTB11-AS1	gtaaatgacatgcacatttaaataagaagatgactcttatagccatataagacatagaatacaagcgaaaagataaccatgcagCaagttggattctatatattatgaattagagttaccttcaattagctttccaaatacttactggacatttgtaatctctagctctt
chr3_101664477_101664478_rs59952082	chr3_101664477_101664478_rs59952082_T	T	-2.30315	1.0761e-54	1.75889	8.21147e-10	682.9	134.6	ref	rs59952082	0.24	0.22	0.17	0.19	0.17	chr3	101664392	101664562	T	C	31	101664477	Allele-specific only	-11952	ZBTB11-AS1	gtaaatgacatgcacatttaaataagaagatgactcttatagccatataagacatagaatacaagcgaaaagataaccatgcagTaagttggattctatatattatgaattagagttaccttcaattagctttccaaatacttactggacatttgtaatctctagctctt
chr3_46052970_46052971_rs35657218	chr3_46052970_46052971_rs35657218_A	A	-1.42168	1.16213e-71	1.0384	2.08898e-09	932	343.7	ref	rs35657218	0.4	0.34	0.37	0.37	0.36	chr3	46052885	46053055	A	G	45	46052970	Allele-specific only	-25488	XCR1	tatactgggactccctcttaaggaattgtggcccaggcgcatttagtggcctgtgtgcactgctgataagcagcatttgtgagtAtcatttcatgttccaggtctgaataagggccattacccaatagcatatcctttataatgtctccgtttccagcagcatggttcta
chr3_46052970_46052971_rs35657218	chr3_46052970_46052971_rs35657218_G	G	-0.391187	2.3924e-09	1.0384	2.08898e-09	929.3	706.3	alt	rs35657218	0.74	0.77	0.69	0.81	0.79	chr3	46052885	46053055	A	G	45	46052970	Allele-specific only	-25488	XCR1	tatactgggactccctcttaaggaattgtggcccaggcgcatttagtggcctgtgtgcactgctgataagcagcatttgtgagtGtcatttcatgttccaggtctgaataagggccattacccaatagcatatcctttataatgtctccgtttccagcagcatggttcta
chr21_33261740_33261741_rs6517156	chr21_33261740_33261741_rs6517156_C	C	2.57447	1.4086e-90	-2.00295	8.21147e-10	284.4	1694	ref	rs6517156	5.57	7.1	4.74	5.73	6.63	chr21	33261655	33261825	C	G	50	33261740	amVar	4519	IL10RB-DT	tttgagcccaggagtttgagaccagcctgggcaatataaggaaaccttgtcttagagaaaataaaaataaattagccaggcatgCtggcacatgcctgtggtctcagctactcaggaggatgtggtgagaggattgcttgagcccaggaggtggaggctgcagtgagctg
chr21_33261740_33261741_rs6517156	chr21_33261740_33261741_rs6517156_G	G	0.56226	2.81391e-09	-2.00295	8.21147e-10	356.6	525	alt	rs6517156	1.44	1.39	1.3	1.57	1.66	chr21	33261655	33261825	C	G	50	33261740	amVar	4519	IL10RB-DT	tttgagcccaggagtttgagaccagcctgggcaatataaggaaaccttgtcttagagaaaataaaaataaattagccaggcatgGtggcacatgcctgtggtctcagctactcaggaggatgtggtgagaggattgcttgagcccaggaggtggaggctgcagtgagctg
chr9_133264504_133264505_rs1834762357	chr9_133264504_133264505_rs1834762357_G	G	-0.235346	0.280765	-2.39169	6.46222e-09	1207.2	1024.6	ref	rs1834762357	1.05	0.76	0.97	0.72	0.74	chr9	133264419	133264589	-	AAACTGCC	42	133264504	Allele-specific only	10696	ABO	ctgtgttttcatttcccttgagtaaataccaaggaatggaaaagatgggtcatatggtaagtgtatgtttaactttgtaaGaaactgtgttccaaagtggtgactgaattttccattcccgccaggaatgtacgagaaccacagtccttgccaacacttgat
chr9_133264504_133264505_rs1834762357	chr9_133264504_133264505_rs1834762357_GAAACTGCC	GAAACTGCC	-2.58739	1.07071e-13	-2.39169	6.46222e-09	1143.1	189.9	alt	rs1834762357	0.23	0.12	0.22	0.13	0.13	chr9	133264419	133264589	-	AAACTGCC	42	133264504	Allele-specific only	10696	ABO	ctgtgttttcatttcccttgagtaaataccaaggaatggaaaagatgggtcatatggtaagtgtatgtttaactttgtaaGAAACTGCCaaactgtgttccaaagtggtgactgaattttccattcccgccaggaatgtacgagaaccacagtccttgccaacacttgat
chr3_45973053_45973054_rs41289622	chr3_45973053_45973054_rs41289622_G	G	-1.70857	7.91611e-49	1.47031	7.56144e-09	1096.6	329.6	alt	rs41289622	0.37	0.28	0.3	0.29	0.27	chr3	45972968	45973138	T	G	43	45973053	Allele-specific only	22770	FYCO1	tgaacaggtttgtgtaatttactgagcaagcaaaattgttttgagtagactggtggcaatcttcaaaacttcaaatgtctctttGcctgtcttttaaaccaagcaatccttcaaagtacctggcaaatgttggccaggcagcatccaagtcaaagcccctcgacgccagg
chr3_45973053_45973054_rs41289622	chr3_45973053_45973054_rs41289622_T	T	-3.18478	4.51128e-127	1.47031	7.56144e-09	995.8	108.2	ref	rs41289622	0.13	0.11	0.12	0.08	0.11	chr3	45972968	45973138	T	G	43	45973053	Allele-specific only	22770	FYCO1	tgaacaggtttgtgtaatttactgagcaagcaaaattgttttgagtagactggtggcaatcttcaaaacttcaaatgtctctttTcctgtcttttaaaccaagcaatccttcaaagtacctggcaaatgttggccaggcagcatccaagtcaaagcccctcgacgccagg
chr3_45947552_45947553_rs2234358	chr3_45947552_45947553_rs2234358_G	G	0.598903	1.48893e-16	-1.23772	8.36833e-09	657.2	1003.1	alt	rs2234358	1.4	1.48	1.56	1.57	1.62	chr3	45947467	45947637	T	G	51	45947552	amVar	4089	CXCR6	tgcctcccacaatgtggaggccaccagcatgttccagttataggccttgccagggtttcgagaagctgctctggaatttgcaagGcatggctgtgccctcttgatgtggtgaggcaggctttgtttatagcttgcgcattctcatggagaagttatcagacactctggct
chr3_45947552_45947553_rs2234358	chr3_45947552_45947553_rs2234358_T	T	1.84735	1.89698e-50	-1.23772	8.36833e-09	759.9	2739.5	ref	rs2234358	2.89	3.93	3.43	3.57	4.2	chr3	45947467	45947637	T	G	51	45947552	amVar	4089	CXCR6	tgcctcccacaatgtggaggccaccagcatgttccagttataggccttgccagggtttcgagaagctgctctggaatttgcaagTcatggctgtgccctcttgatgtggtgaggcaggctttgtttatagcttgcgcattctcatggagaagttatcagacactctggct
chr1_155566646_155566647_rs12030596	chr1_155566646_155566647_rs12030596_A	A	-1.80913	5.35584e-21	2.41046	1.28198e-08	788.6	228.3	ref	rs12030596	0.24	0.4	0.34	0.25	0.22	chr1	155566561	155566731	A	G	42	155566646	Allele-specific only	-3844	ASH1L	tgggcaagagagtgaaactctgtctctaaaatgtaaaacaaaataaagttaatttttttttttttattcttgagacagagtttcActcttgttacccaggctggagtgcaatggcgtgatctcggcttactgcaacctccgcctcccgggttcaagcaattctcctgcct
chr1_155566646_155566647_rs12030596	chr1_155566646_155566647_rs12030596_G	G	0.619939	0.0300279	2.41046	1.28198e-08	823.7	1268.8	alt	rs12030596	0.97	1.73	1.79	1.49	1.72	chr1	155566561	155566731	A	G	42	155566646	Allele-specific only	-3844	ASH1L	tgggcaagagagtgaaactctgtctctaaaatgtaaaacaaaataaagttaatttttttttttttattcttgagacagagtttcGctcttgttacccaggctggagtgcaatggcgtgatctcggcttactgcaacctccgcctcccgggttcaagcaattctcctgcct
chr3_101763892_101763893_rs62284200	chr3_101763892_101763893_rs62284200_G	G	1.29552	1.28203e-27	1.26413	1.37776e-08	1573.1	3855.6	alt	rs62284200	2.72	2.06	2.21	2.59	2.68	chr3	101763807	101763977	T	G	38	101763892	amVar	-15318	NXPE3	ttacaagatctacttatttcaagggctctaacctgtcttattgaatagatctcattatatcttgaatacattattgaccccttaGtcagctaggcatgtgctgttgcgcattattgaccccttagtcagctagacatgtactgttgtgcttcttgctgtttttcttgtag
chr3_101763892_101763893_rs62284200	chr3_101763892_101763893_rs62284200_T	T	0.0299266	0.728708	1.26413	1.37776e-08	1480.7	1505.6	ref	rs62284200	1.11	1.03	1.05	0.98	0.91	chr3	101763807	101763977	T	G	38	101763892	amVar	-15318	NXPE3	ttacaagatctacttatttcaagggctctaacctgtcttattgaatagatctcattatatcttgaatacattattgaccccttaTtcagctaggcatgtgctgttgcgcattattgaccccttagtcagctagacatgtactgttgtgcttcttgctgtttttcttgtag
chr17_45767432_45767433_45767432	chr17_45767432_45767433_45767432_A	A	-1.74417	1.21766e-23	-1.51631	2.41526e-08	568.2	167.8	alt	45767432	0.36	0.23	0.35	0.29	0.24	chr17	45767347	45767517	G	A	53	45767432	Allele-specific only	-16847	CRHR1	aaatgcagaccacggtttttggagaggaggagatgaggcaggaggctggaagaaatgaccttttcacatcagctcttcctgggtAggtacctatattccaggggcctggcgcagtacctggcgcgtttgttggctggctggctgaatgtctttttgtcccagaattccag
chr17_45767432_45767433_45767432	chr17_45767432_45767433_45767432_G	G	-0.247725	0.00762197	-1.51631	2.41526e-08	606	504.7	ref	45767432	0.91	0.73	0.82	0.88	0.83	chr17	45767347	45767517	G	A	53	45767432	Allele-specific only	-16847	CRHR1	aaatgcagaccacggtttttggagaggaggagatgaggcaggaggctggaagaaatgaccttttcacatcagctcttcctgggtGggtacctatattccaggggcctggcgcagtacctggcgcgtttgttggctggctggctgaatgtctttttgtcccagaattccag
chr6_31278342_31278343_rs117755147	chr6_31278342_31278343_rs117755147_C	C	-0.439975	6.39027e-09	0.842267	7.67407e-08	848.8	620.4	alt	rs117755147	0.79	0.76	0.71	0.69	0.71	chr6	31278257	31278427	T	C	34	31278342	Allele-specific only	-6207	HLA-C	gtctctactgatagcatccacaagtaaatgtacattataggattgccttagattattttctaaagaagaaaaactcatagataaCaacagattttactgcaatctttgcagagctcgacgggattcttaaaaaagaaatctggaagttaccacctgtgcttttagtgcat
chr6_31278342_31278343_rs117755147	chr6_31278342_31278343_rs117755147_T	T	-1.27706	1.81321e-30	0.842267	7.67407e-08	813.9	332.7	ref	rs117755147	0.47	0.43	0.41	0.35	0.39	chr6	31278257	31278427	T	C	34	31278342	Allele-specific only	-6207	HLA-C	gtctctactgatagcatccacaagtaaatgtacattataggattgccttagattattttctaaagaagaaaaactcatagataaTaacagattttactgcaatctttgcagagctcgacgggattcttaaaaaagaaatctggaagttaccacctgtgcttttagtgcat
chr3_46325519_46325520_rs62244840	chr3_46325519_46325520_rs62244840_A	A	0.483191	1.98191e-06	-0.878306	1.30376e-07	666.2	932.4	ref	rs62244840	1.28	1.68	1.29	1.42	1.32	chr3	46325434	46325604	A	C	41	46325519	Allele-specific only	-28224	CCR2	tttggaaaccaagcactaaaacaggccatctgttatacccccaatatcctctcaggacaagtgttttgaaccactcacacaaggActagtctgggcaagtgggctagatgaagaaaccacaaaatagctaagtggggagagaaagaccaaaaatactattttattcaaaa
chr3_46325519_46325520_rs62244840	chr3_46325519_46325520_rs62244840_C	C	-0.404936	5.65742e-10	-0.878306	1.30376e-07	853.5	647.5	alt	rs62244840	0.72	0.74	0.76	0.79	0.77	chr3	46325434	46325604	A	C	41	46325519	Allele-specific only	-28224	CCR2	tttggaaaccaagcactaaaacaggccatctgttatacccccaatatcctctcaggacaagtgttttgaaccactcacacaaggCctagtctgggcaagtgggctagatgaagaaaccacaaaatagctaagtggggagagaaagaccaaaaatactattttattcaaaa
chr8_60614394_60614395_rs61643813	chr8_60614394_60614395_rs61643813_A	A	-1.81482	8.43145e-26	-2.98701	1.53162e-07	1196.7	337.8	ref	rs61643813	0.36	0.31	0.31	0.23	0.2	chr8	60614309	60614479	A	G	39	60614394	Allele-specific only	-64345	CHD7	actaaatgattttattcctacctaaatagttcctattgttcagcaacaatagtcctcctcatctttgtgtcttccatggtacctAcagaagttctgaatatgtggcaacgatttttttcttaatagagacaggggtcttactacattgcccaggctggtctcaaactcct
chr8_60614394_60614395_rs61643813	chr8_60614394_60614395_rs61643813_G	G	-4.66734	3.34419e-18	-2.98701	1.53162e-07	1248.8	48	alt	rs61643813	0.06	0.05	0.03	0.03	0.02	chr8	60614309	60614479	A	G	39	60614394	Allele-specific only	-64345	CHD7	actaaatgattttattcctacctaaatagttcctattgttcagcaacaatagtcctcctcatctttgtgtcttccatggtacctGcagaagttctgaatatgtggcaacgatttttttcttaatagagacaggggtcttactacattgcccaggctggtctcaaactcct
chr4_105746868_105746869_rs10516525	chr4_105746868_105746869_rs10516525_C	C	-0.540308	1.13486e-15	0.734971	2.26765e-07	1291.2	881.3	alt	rs10516525	0.71	0.62	0.68	0.74	0.65	chr4	105746783	105746953	T	C	32	105746868	Allele-specific only	36056	GSTCD	ctgtaaaatatttggagttgaaaagaatgaactgacccttaacattaggaaaaaatataaaacaaggtagtgatgtataactaaCaaaaattggcttcaataaaaagtctgtgtgctctagtccctacttctttgttgtatgtttctataaaccaacagcagcacccctt
chr4_105746868_105746869_rs10516525	chr4_105746868_105746869_rs10516525_T	T	-1.2704	1.87762e-44	0.734971	2.26765e-07	1317.8	541.2	ref	rs10516525	0.45	0.34	0.42	0.44	0.4	chr4	105746783	105746953	T	C	32	105746868	Allele-specific only	36056	GSTCD	ctgtaaaatatttggagttgaaaagaatgaactgacccttaacattaggaaaaaatataaaacaaggtagtgatgtataactaaTaaaaattggcttcaataaaaagtctgtgtgctctagtccctacttctttgttgtatgtttctataaaccaacagcagcacccctt
chr6_32702531_32702532_rs111741703	chr6_32702531_32702532_rs111741703_A	A	-2.60392	1.04026e-49	-1.52633	2.40927e-07	1272.2	206	ref	rs111741703	0.21	0.16	0.18	0.15	0.11	chr6	32702446	32702616	A	G	42	32702531	Allele-specific only	-35875	HLA-DQB1	gagctccctctggcaggttaagaagagctgtctaatcccatggcctgtcctcccacacaggtagaaattctgcaccataagttgAggtgaaggaagttggtgaaagcatactctggccaaaataatactgattttgctgtttttattaggattcagtttagattctctta
chr6_32702531_32702532_rs111741703	chr6_32702531_32702532_rs111741703_G	G	-4.15534	1.63097e-190	-1.52633	2.40927e-07	1027.2	57.1	alt	rs111741703	0.06	0.06	0.07	0.05	0.04	chr6	32702446	32702616	A	G	42	32702531	Allele-specific only	-35875	HLA-DQB1	gagctccctctggcaggttaagaagagctgtctaatcccatggcctgtcctcccacacaggtagaaattctgcaccataagttgGggtgaaggaagttggtgaaagcatactctggccaaaataatactgattttgctgtttttattaggattcagtttagattctctta
chr3_46326970_46326971_rs2888524	chr3_46326970_46326971_rs2888524_C	C	1.05537	1.53568e-71	-0.803757	2.51343e-07	565.4	1167.9	alt	rs2888524	2.08	2.08	1.93	2.21	2.02	chr3	46326885	46327055	T	C	48	46326970	amVar	-26773	CCR2	tagtggaaagttacagttaaaagtggttatctcttgtgggcagaggcaggggtcacaaggtgctgggtggggaaatcatgagacCctttttctgggacaggagtgtcacaaggtcaattgatcagttggggtggggcaggaacaaatcgcaatggtggaatgtcatcact
chr3_46326970_46326971_rs2888524	chr3_46326970_46326971_rs2888524_T	T	1.84702	1.54127e-85	-0.803757	2.51343e-07	524.9	1891.7	ref	rs2888524	3.13	4.09	3.41	3.75	3.65	chr3	46326885	46327055	T	C	48	46326970	amVar	-26773	CCR2	tagtggaaagttacagttaaaagtggttatctcttgtgggcagaggcaggggtcacaaggtgctgggtggggaaatcatgagacTctttttctgggacaggagtgtcacaaggtcaattgatcagttggggtggggcaggaacaaatcgcaatggtggaatgtcatcact
chr17_45996373_45996374_45996373	chr17_45996373_45996374_45996373_A	A	-2.57723	3.97264e-65	-1.51928	5.56832e-07	1064.3	180.5	alt	45996373	0.17	0.19	0.22	0.16	0.11	chr17	45996288	45996458	G	A	64	45996373	Allele-specific only	-2876	STH	cctaacccagtggtgagcctgggaatggacccacgggacaggcagcccccagggccttttctgaccccacccactcgagtcctgActtcactcccttccttccttcccaggtgaacctccaaaatcaggggatcgcagcggctacagcagccccggctccccaggcactc
chr17_45996373_45996374_45996373	chr17_45996373_45996374_45996373_G	G	-1.06895	3.78618e-40	-1.51928	5.56832e-07	859.1	408.1	ref	45996373	0.49	0.43	0.52	0.49	0.44	chr17	45996288	45996458	G	A	64	45996373	Allele-specific only	-2876	STH	cctaacccagtggtgagcctgggaatggacccacgggacaggcagcccccagggccttttctgaccccacccactcgagtcctgGcttcactcccttccttccttcccaggtgaacctccaaaatcaggggatcgcagcggctacagcagccccggctccccaggcactc
chr9_133271745_133271746_133271745	chr9_133271745_133271746_133271745_C	C	0.726415	4.48633e-20	0.644943	5.56832e-07	879.7	1466	alt	133271745	1.56	1.67	1.8	1.49	1.81	chr9	133271660	133271830	T	C	38	133271745	Allele-specific only	3455	ABO	ttatacactgctgatgggaatgtaaaatggggcagtcactttggaaaacagtttgctagtttcttaaaatgttaaatcagacttCctgtatgacccagcaattcctctgctgggtatcaacccaagagaaatgaaaacatgttcacacaaagtcttgtacacaaatgttc
chr9_133271745_133271746_133271745	chr9_133271745_133271746_133271745_T	T	0.0917759	0.102135	0.644943	5.56832e-07	1141.8	1215.3	ref	133271745	1.06	1.04	1.01	1.08	1.14	chr9	133271660	133271830	T	C	38	133271745	Allele-specific only	3455	ABO	ttatacactgctgatgggaatgtaaaatggggcagtcactttggaaaacagtttgctagtttcttaaaatgttaaatcagacttTctgtatgacccagcaattcctctgctgggtatcaacccaagagaaatgaaaacatgttcacacaaagtcttgtacacaaatgttc
chr5_132424387_132424388_rs1859085	chr5_132424387_132424388_rs1859085_A	A	-0.224929	0.500606	-1.52747	1.6661e-06	619.1	532.5	ref	rs1859085	0.54	0.88	1.15	0.9	0.82	chr5	132424302	132424472	A	G	42	132424387	Allele-specific only	13459	IRF1-AS1	aggttcttgggggttaggactcttccctgaattatgtctgggcggggcagggggtgatttatgtttattttatgcatcctccccActtttttttttttgctttcaaaacacttttacctctgtccttgatctctgtaaaagggctctgtatgttacagtggttaagagca
chr5_132424387_132424388_rs1859085	chr5_132424387_132424388_rs1859085_G	G	-1.76822	7.56146e-14	-1.52747	1.6661e-06	769.8	230.9	alt	rs1859085	0.18	0.29	0.42	0.3	0.31	chr5	132424302	132424472	A	G	42	132424387	Allele-specific only	13459	IRF1-AS1	aggttcttgggggttaggactcttccctgaattatgtctgggcggggcagggggtgatttatgtttattttatgcatcctccccGcttttttttttttgctttcaaaacacttttacctctgtccttgatctctgtaaaagggctctgtatgttacagtggttaagagca
chr12_112967376_112967377_rs1557866	chr12_112967376_112967377_rs1557866_A	A	-0.105461	0.311744	-0.646853	2.7115e-06	1170.5	1079.6	ref	rs1557866	1.07	0.81	0.91	0.95	0.88	chr12	112967291	112967461	A	C	56	112967376	Allele-specific only	-11142	OAS2	cagtggatcccagaccacccttaggaaaacacccaagaggtaggagatctcagaagtcctttctaagttggccccactgggacaAcatgggagccggagtgatggtaaccatctccccatctccaggccagctggtctctggctccaggcccagctctcaagtctacgtc
chr12_112967376_112967377_rs1557866	chr12_112967376_112967377_rs1557866_C	C	-0.74421	2.43232e-15	-0.646853	2.7115e-06	1244.7	733.2	alt	rs1557866	0.68	0.56	0.55	0.62	0.53	chr12	112967291	112967461	A	C	56	112967376	Allele-specific only	-11142	OAS2	cagtggatcccagaccacccttaggaaaacacccaagaggtaggagatctcagaagtcctttctaagttggccccactgggacaCcatgggagccggagtgatggtaaccatctccccatctccaggccagctggtctctggctccaggcccagctctcaagtctacgtc
chr3_45801947_45801948_rs17763569	chr3_45801947_45801948_rs17763569_G	G	-1.30824	1.25717e-60	-0.711497	2.77288e-06	1189.2	480.6	ref	rs17763569	0.42	0.37	0.47	0.42	0.35	chr3	45801862	45802032	G	T	41	45801947	Allele-specific only	-5412	SLC6A20	actcatccttttctccctagtgccaggtacatggttgaatctcaataaaagtcagctggtaaaggaaaaacctgctgcagattcGaagcatttaagtacaagttcatttctgttgttcacagcttcggcaacagtcagatgtctgcattttagaacatttcttcagcaca
chr3_45801947_45801948_rs17763569	chr3_45801947_45801948_rs17763569_T	T	-2.00321	5.95612e-86	-0.711497	2.77288e-06	1209.5	297.1	alt	rs17763569	0.29	0.23	0.25	0.23	0.23	chr3	45801862	45802032	G	T	41	45801947	Allele-specific only	-5412	SLC6A20	actcatccttttctccctagtgccaggtacatggttgaatctcaataaaagtcagctggtaaaggaaaaacctgctgcagattcTaagcatttaagtacaagttcatttctgttgttcacagcttcggcaacagtcagatgtctgcattttagaacatttcttcagcaca
chrX_15497196_15497197_15497196	chrX_15497196_15497197_15497196_C	C	-0.542414	1.04868e-14	-0.907374	4.0333e-06	889.4	607.7	ref	15497196	0.73	0.67	0.72	0.66	0.64	chrX	15497111	15497281	C	G	41	15497196	Allele-specific only	-3609	PIR	cctccgactagaaaaacaggagtaagattgacaaaatgccaacagtctatgtaaaggtttcatgggtgacaggacaggacatggCtgataacaaaaggaaacaacaaacatttttgtgtctacctccacctcctactcacccatttcctttcattaaaaacagggcagtt
chrX_15497196_15497197_15497196	chrX_15497196_15497197_15497196_G	G	-1.42956	5.49064e-21	-0.907374	4.0333e-06	963.3	355.4	alt	15497196	0.45	0.36	0.43	0.33	0.28	chrX	15497111	15497281	C	G	41	15497196	Allele-specific only	-3609	PIR	cctccgactagaaaaacaggagtaagattgacaaaatgccaacagtctatgtaaaggtttcatgggtgacaggacaggacatggGtgataacaaaaggaaacaacaaacatttttgtgtctacctccacctcctactcacccatttcctttcattaaaaacagggcagtt
chr17_45835216_45835217_45835216	chr17_45835216_45835217_45835216_C	C	3.56832	0	-0.474633	5.89128e-06	477.4	5673.2	ref	45835216	11	12.5	11.87	12.2	11.85	chr17	45835131	45835301	C	T	62	45835216	amVar	-9664	SPPL2C	ctgccctcggcaaccgtggggaggccatttgctgccctggggcatcatgggcaactcgtgacagcctctgactcaccacgatgaCgcctctggacctcggtgatgccttccgacaccactgggaaccaagggccctcactcaggaaccctggagacagaagtcaggtgtc
chr17_45835216_45835217_45835216	chr17_45835216_45835217_45835216_T	T	3.08782	0	-0.474633	5.89128e-06	503.4	4280.4	alt	45835216	8.15	8.95	8.02	8.71	8.68	chr17	45835131	45835301	C	T	62	45835216	amVar	-9664	SPPL2C	ctgccctcggcaaccgtggggaggccatttgctgccctggggcatcatgggcaactcgtgacagcctctgactcaccacgatgaTgcctctggacctcggtgatgccttccgacaccactgggaaccaagggccctcactcaggaaccctggagacagaagtcaggtgtc
chr3_46223699_46223700_rs34414382	chr3_46223699_46223700_rs34414382_C	C	-1.89093	3.19013e-23	-1.29738	6.26869e-06	651	171.4	ref	rs34414382	0.36	0.24	0.25	0.26	0.21	chr3	46223614	46223784	C	T	41	46223699	Allele-specific only	-15387	CCR1	ggtgtgtgtgtgcatgtatgtatgtgtgactattgataagtacagtttgacctcttttattcagagtgacattatcacgtgtcaCttgtatcaatctgttttccctttcagcctgcctcagtttcaggaagcaagaattcttttggctcctgacaaagaagggagagaga
chr3_46223699_46223700_rs34414382	chr3_46223699_46223700_rs34414382_T	T	-3.16614	5.31105e-41	-1.29738	6.26869e-06	553.1	59.6	alt	rs34414382	0.15	0.08	0.1	0.09	0.13	chr3	46223614	46223784	C	T	41	46223699	Allele-specific only	-15387	CCR1	ggtgtgtgtgtgcatgtatgtatgtgtgactattgataagtacagtttgacctcttttattcagagtgacattatcacgtgtcaTttgtatcaatctgttttccctttcagcctgcctcagtttcaggaagcaagaattcttttggctcctgacaaagaagggagagaga
chr1_155319754_155319755_rs11264361	chr1_155319754_155319755_rs11264361_G	G	-0.444379	0.00395366	1.52206	6.26869e-06	678.1	493	alt	rs11264361	0.9	0.55	0.7	0.78	0.7	chr1	155319669	155319839	T	G	56	155319754	Allele-specific only	-1139	RUSC1	ggagttctttcagattcaggtaagaaggcaggaggcagtagcagagaacaggcaccagcttcactcctcctctgcccaggaaccGcatccttcctcttttgctgccctccccctccctgcccaggatgattaccttgacctctttggggaccccagtgtgaccggcaaaa
chr1_155319754_155319755_rs11264361	chr1_155319754_155319755_rs11264361_T	T	-1.93164	1.89073e-18	1.52206	6.26869e-06	653.9	168.5	ref	rs11264361	0.33	0.28	0.26	0.27	0.15	chr1	155319669	155319839	T	G	56	155319754	Allele-specific only	-1139	RUSC1	ggagttctttcagattcaggtaagaaggcaggaggcagtagcagagaacaggcaccagcttcactcctcctctgcccaggaaccTcatccttcctcttttgctgccctccccctccctgcccaggatgattaccttgacctctttggggaccccagtgtgaccggcaaaa
chr4_167785074_167785075_rs28604485	chr4_167785074_167785075_rs28604485_A	A	-0.285981	1.82597e-05	-0.510937	6.26869e-06	1099.1	902.4	ref	rs28604485	0.83	0.72	0.85	0.83	0.87	chr4	167784989	167785159	A	G	45	167785074	Allele-specific only	-307462	ANXA10	ggaatagcaggaggtcacttcacctgctgctcataactgtcagtacttggcttttgggctgccaggctactccaaaggtttgtgAgggcctagaaatagcgtttcaagctgtgattgggatggcctgttttttttctaacagcaactacttctatgtgtatatgagataa
chr4_167785074_167785075_rs28604485	chr4_167785074_167785075_rs28604485_G	G	-0.778509	3.14874e-22	-0.510937	6.26869e-06	872.7	503.9	alt	rs28604485	0.63	0.52	0.6	0.59	0.55	chr4	167784989	167785159	A	G	45	167785074	Allele-specific only	-307462	ANXA10	ggaatagcaggaggtcacttcacctgctgctcataactgtcagtacttggcttttgggctgccaggctactccaaaggtttgtgGgggcctagaaatagcgtttcaagctgtgattgggatggcctgttttttttctaacagcaactacttctatgtgtatatgagataa
chr12_112972511_112972512_rs58279856	chr12_112972511_112972512_rs58279856_A	A	-0.461321	9.22923e-06	0.759545	6.57719e-06	490.7	360.3	alt	rs58279856	0.66	0.71	0.73	0.75	0.82	chr12	112972426	112972596	G	A	42	112972511	Allele-specific only	-6007	OAS2	taaagatgtcagttctccctgagttgattgataggcttaatggtcaccctaaaaacacccacatatgcttttcgatggaaccagAtaagttgacgctaaagttcttatggaaaaatacacacgcaatagctaggaaaacacagggaaagaagagttctgagcagggccta
chr12_112972511_112972512_rs58279856	chr12_112972511_112972512_rs58279856_G	G	-1.21304	1.70346e-29	0.759545	6.57719e-06	635.1	276.6	ref	rs58279856	0.45	0.4	0.51	0.37	0.44	chr12	112972426	112972596	G	A	42	112972511	Allele-specific only	-6007	OAS2	taaagatgtcagttctccctgagttgattgataggcttaatggtcaccctaaaaacacccacatatgcttttcgatggaaccagGtaagttgacgctaaagttcttatggaaaaatacacacgcaatagctaggaaaacacagggaaagaagagttctgagcagggccta
chr9_21357485_21357486_21357485	chr9_21357485_21357486_21357485_C	C	-0.974383	1.70924e-64	-0.50538	6.26869e-06	1382	702.9	ref	21357485	0.52	0.49	0.51	0.49	0.52	chr9	21357400	21357570	C	T	38	21357485	Allele-specific only	-6599	IFNA6	cttcaactcttttaaactatggaacagttttatgcttgaaatttctgagctaggcacaaaagactcaaaggtaatgtttctcttCagaggctcatattacagaaaatggtgaccctcagttgttcaccagttcagcgtgatctgttaaagttctttgctcctctgtctat
chr9_21357485_21357486_21357485	chr9_21357485_21357486_21357485_T	T	-1.46498	3.83546e-65	-0.50538	6.26869e-06	1363.9	490.2	alt	21357485	0.39	0.36	0.33	0.32	0.39	chr9	21357400	21357570	C	T	38	21357485	Allele-specific only	-6599	IFNA6	cttcaactcttttaaactatggaacagttttatgcttgaaatttctgagctaggcacaaaagactcaaaggtaatgtttctcttTagaggctcatattacagaaaatggtgaccctcagttgttcaccagttcagcgtgatctgttaaagttctttgctcctctgtctat
chr3_46449583_46449584_rs2269442	chr3_46449583_46449584_rs2269442_A	A	-1.34939	9.26405e-42	0.640198	6.57719e-06	1038.4	402.4	ref	rs2269442	0.45	0.36	0.4	0.36	0.37	chr3	46449498	46449668	A	C	52	46449583	Allele-specific only	14070	LTF	gtgtccccaactaagttcaaggtctgggcctgggaagtgtgggtaaatccaggcccccggattcatccaggaggggtcctggctAtctttgttcatgttcatgtttctcacttaataggaggcaaactgatttttctgccaggcctggggagcctgacgtgcactgatca
chr3_46449583_46449584_rs2269442	chr3_46449583_46449584_rs2269442_C	C	-0.73574	9.62786e-17	0.640198	6.57719e-06	1059	639.7	alt	rs2269442	0.63	0.54	0.71	0.54	0.61	chr3	46449498	46449668	A	C	52	46449583	Allele-specific only	14070	LTF	gtgtccccaactaagttcaaggtctgggcctgggaagtgtgggtaaatccaggcccccggattcatccaggaggggtcctggctCtctttgttcatgttcatgtttctcacttaataggaggcaaactgatttttctgccaggcctggggagcctgacgtgcactgatca
chr8_60576300_60576301_rs58236100	chr8_60576300_60576301_rs58236100_A	A	-4.0064	5.29051e-52	1.14645	7.34789e-06	1890.2	119.1	ref	rs58236100	0.07	0.07	0.09	0.04	0.05	chr8	60576215	60576385	A	G	42	60576300	Allele-specific only	59314	RAB2A	aatattcttttctgccaggggaagtcaaagaagaaacatacgttgcccctggtttctgttcattggcagaaaaaaggcagaggtAtgttctcactgttagaccctggccagccattactgccttgttctgctcttgttctttttctcttactttttctcttgccttctat
chr8_60576300_60576301_rs58236100	chr8_60576300_60576301_rs58236100_G	G	-2.88403	5.12953e-235	1.14645	7.34789e-06	1799.4	245.7	alt	rs58236100	0.14	0.16	0.15	0.12	0.12	chr8	60576215	60576385	A	G	42	60576300	Allele-specific only	59314	RAB2A	aatattcttttctgccaggggaagtcaaagaagaaacatacgttgcccctggtttctgttcattggcagaaaaaaggcagaggtGtgttctcactgttagaccctggccagccattactgccttgttctgctcttgttctttttctcttactttttctcttgccttctat
chr17_39986424_39986425_rs3816472	chr17_39986424_39986425_rs3816472_A	A	-0.700376	5.59615e-11	0.70838	9.04121e-06	843.1	512.7	ref	rs3816472	0.7	0.51	0.58	0.62	0.64	chr17	39986339	39986509	A	C	45	39986424	Allele-specific only	5618	PSMD3	cctgcctcagccttccaggtagctggcactaccggcgtgagccaccacacccagctcctccttgatttctttgggaaagactgtAatctttatttttttatccctagcacctaacaaaatcttggcacatggtagacactcaataaatatgttgaaatacatagtggatg
chr17_39986424_39986425_rs3816472	chr17_39986424_39986425_rs3816472_C	C	0.0129044	0.91363	0.70838	9.04121e-06	594.6	591.2	alt	rs3816472	1.13	1.02	0.84	0.99	0.99	chr17	39986339	39986509	A	C	45	39986424	Allele-specific only	5618	PSMD3	cctgcctcagccttccaggtagctggcactaccggcgtgagccaccacacccagctcctccttgatttctttgggaaagactgtCatctttatttttttatccctagcacctaacaaaatcttggcacatggtagacactcaataaatatgttgaaatacatagtggatg
chr17_45772530_45772531_45772530	chr17_45772530_45772531_45772530_A	A	-1.37738	9.25579e-27	0.766808	1.01496e-05	651.7	249.4	ref	45772530	0.45	0.35	0.43	0.33	0.36	chr17	45772445	45772615	A	G	41	45772530	Allele-specific only	-11749	CRHR1	agaaggactatacacaagctggtgagttcataaatttgcatttatttatttatttatttttatttatttaccattttgagacagAgtctcactccgtcacccaggctggagtgcagtggcatgatcttggctcactgcagccttgatctctcaggctcaagcaatcctct
chr17_45772530_45772531_45772530	chr17_45772530_45772531_45772530_G	G	-0.610914	7.00992e-06	0.766808	1.01496e-05	600.5	392.2	alt	45772530	0.75	0.64	0.76	0.58	0.52	chr17	45772445	45772615	A	G	41	45772530	Allele-specific only	-11749	CRHR1	agaaggactatacacaagctggtgagttcataaatttgcatttatttatttatttatttttatttatttaccattttgagacagGgtctcactccgtcacccaggctggagtgcagtggcatgatcttggctcactgcagccttgatctctcaggctcaagcaatcctct
chr3_46183358_46183359_rs13069750	chr3_46183358_46183359_rs13069750_C	C	0.962867	2.89941e-16	-0.655508	1.01496e-05	941.1	1839.8	ref	rs13069750	1.56	1.94	1.94	2.11	2.23	chr3	46183273	46183443	C	T	52	46183358	Allele-specific only	24954	CCR1	acctaatttgcattgctttgttcagtctcattaatgctgggtgaaggtggaggctcagggtactgctgaaccctgctaacatggCtaccttggtcctggcaggggatctctgggtactgcctgctttcacagagcagaatatggtagatcagctctctgctccgcccctc
chr3_46183358_46183359_rs13069750	chr3_46183358_46183359_rs13069750_T	T	0.29426	8.08243e-05	-0.655508	1.01496e-05	945.4	1166.2	alt	rs13069750	1.15	1.15	1.36	1.31	1.2	chr3	46183273	46183443	C	T	52	46183358	Allele-specific only	24954	CCR1	acctaatttgcattgctttgttcagtctcattaatgctgggtgaaggtggaggctcagggtactgctgaaccctgctaacatggTtaccttggtcctggcaggggatctctgggtactgcctgctttcacagagcagaatatggtagatcagctctctgctccgcccctc
chr17_45988535_45988536_45988535	chr17_45988535_45988536_45988535_C	C	0.356614	3.45102e-08	-0.638349	1.31859e-05	916.1	1164.5	ref	45988535	1.36	1.22	1.21	1.28	1.28	chr17	45988450	45988620	C	T	55	45988535	Allele-specific only	-10714	STH	caggacgaactgtgggtgtcagtcaccatctatcctgcatcctggttccagggccccccccagccccgcctccatagggacaggCgtgcagacacccgtccctggctgcttcctcttgtggaatgggttcaaaagtaagcagtgttgtttacactgacaaactgaaaaaa
chr17_45988535_45988536_45988535	chr17_45988535_45988536_45988535_T	T	-0.271858	0.0448753	-0.638349	1.31859e-05	794.6	651.4	alt	45988535	1.02	0.81	0.8	0.8	0.68	chr17	45988450	45988620	C	T	55	45988535	Allele-specific only	-10714	STH	caggacgaactgtgggtgtcagtcaccatctatcctgcatcctggttccagggccccccccagccccgcctccatagggacaggTgtgcagacacccgtccctggctgcttcctcttgtggaatgggttcaaaagtaagcagtgttgtttacactgacaaactgaaaaaa
chr9_21332578_21332579_21332578	chr9_21332578_21332579_21332578_A	A	-0.646437	2.70162e-06	0.680399	1.4617e-05	631.9	402.9	ref	21332578	0.73	0.66	0.74	0.55	0.51	chr9	21332493	21332663	A	C	32	21332578	Allele-specific only	2825	KLHL9	ctgttttttcctagttaatatttttattatttctgtctacgtaagaaacttcaaatattctgaatgcaaccacacaatcgagtaAgttgacagacatgacaaaaactacgaaaagagggaggtaactagtattaatacttggcaacctttcgttatttttagtttagagc
chr9_21332578_21332579_21332578	chr9_21332578_21332579_21332578_C	C	0.0231103	0.789732	0.680399	1.4617e-05	774.6	784.4	alt	21332578	1.06	1.08	1.03	0.96	0.93	chr9	21332493	21332663	A	C	32	21332578	Allele-specific only	2825	KLHL9	ctgttttttcctagttaatatttttattatttctgtctacgtaagaaacttcaaatattctgaatgcaaccacacaatcgagtaCgttgacagacatgacaaaaactacgaaaagagggaggtaactagtattaatacttggcaacctttcgttatttttagtttagagc
chr10_79935276_79935277_79935276	chr10_79935276_79935277_79935276_A	A	0.719905	3.16801e-12	0.733033	1.5847e-05	416.6	688	alt	79935276	1.51	1.77	1.43	1.66	1.9	chr10	79935191	79935361	G	A	46	79935276	Allele-specific only	13828	SFTPD	aggtgggcatctgagacagaaagactcatttccacaggagtttccaattgatcccattggagagtttctgatttctgtgcagccAtctttaggacacatgattcttaatgcttgggtagtcaagagaccaggaagcagaggaagctggtgtgcaaaagagggaaagatgc
chr10_79935276_79935277_79935276	chr10_79935276_79935277_79935276_G	G	-0.0360007	0.733919	0.733033	1.5847e-05	399.4	393	ref	79935276	0.95	0.9	1.1	0.99	0.99	chr10	79935191	79935361	G	A	46	79935276	Allele-specific only	13828	SFTPD	aggtgggcatctgagacagaaagactcatttccacaggagtttccaattgatcccattggagagtttctgatttctgtgcagccGtctttaggacacatgattcttaatgcttgggtagtcaagagaccaggaagcagaggaagctggtgtgcaaaagagggaaagatgc
chr12_112938738_112938739_rs368497670	chr12_112938738_112938739_rs368497670_C	C	-0.958153	1.14929e-25	-0.614886	1.5847e-05	774.3	392.5	ref	rs368497670	0.56	0.46	0.47	0.52	0.52	chr12	112938653	112938823	-	CAAAGGG	61	112938738	Allele-specific only	265	OAS3	gcgggggccgcctcggtgctgctgccccgcgggtgctgaaaactgtcaaggtgaggtcccacctcggggtctttatgtgtCcaaaggggagtcctgggaggacgcttaagcctcacataggcttacggtgggggtggctttatccgcttgtgcacctcattc
chr12_112938738_112938739_rs368497670	chr12_112938738_112938739_rs368497670_CCAAAGGG	CCAAAGGG	-1.56985	7.00476e-49	-0.614886	1.5847e-05	777.2	259.1	alt	rs368497670	0.38	0.31	0.37	0.32	0.29	chr12	112938653	112938823	-	CAAAGGG	61	112938738	Allele-specific only	265	OAS3	gcgggggccgcctcggtgctgctgccccgcgggtgctgaaaactgtcaaggtgaggtcccacctcggggtctttatgtgtCCAAAGGGcaaaggggagtcctgggaggacgcttaagcctcacataggcttacggtgggggtggctttatccgcttgtgcacctcattc
chr17_45974558_45974559_45974558	chr17_45974558_45974559_45974558_A	A	-0.490858	3.63141e-11	-0.416756	1.81526e-05	749.1	532.6	alt	45974558	0.72	0.68	0.68	0.68	0.79	chr17	45974473	45974643	G	A	59	45974558	Allele-specific only	-24691	STH	gagggtaagccccagagacccccaggcagtcaaggccctgctgggtgccccagctgacctgtgacagaagtgagggagctttgcAtgtttatcctcctgtggggcaggaacatgggtggattctggctcctgggaatcttgggttgtgagtagctcgatgccttggtgct
chr17_45974558_45974559_45974558	chr17_45974558_45974559_45974558_G	G	-0.0761847	0.295547	-0.416756	1.81526e-05	803.8	761.4	ref	45974558	0.99	0.89	0.97	0.89	1	chr17	45974473	45974643	G	A	59	45974558	Allele-specific only	-24691	STH	gagggtaagccccagagacccccaggcagtcaaggccctgctgggtgccccagctgacctgtgacagaagtgagggagctttgcGtgtttatcctcctgtggggcaggaacatgggtggattctggctcctgggaatcttgggttgtgagtagctcgatgccttggtgct
chr4_167761623_167761624_rs60152490	chr4_167761623_167761624_rs60152490_G	G	-1.62963	2.47892e-15	-1.03845	2.85642e-05	787	253.6	alt	rs60152490	0.36	0.29	0.41	0.37	0.19	chr4	167761538	167761708	T	G	31	167761623	Allele-specific only	-330913	ANXA10	ttgatcaaattgttcaatattaaaagtaatagcattcggggttggaaaggatacaaacaagcctcctcagataatatattcctgGtgagagtataaattgatacaatattttagaggaaatttaacaacaaaagtaatcaaaagccttaacactttatgtaccctatgcc
chr4_167761623_167761624_rs60152490	chr4_167761623_167761624_rs60152490_T	T	-0.639683	1.96559e-16	-1.03845	2.85642e-05	930.8	598	ref	rs60152490	0.66	0.61	0.73	0.66	0.56	chr4	167761538	167761708	T	G	31	167761623	Allele-specific only	-330913	ANXA10	ttgatcaaattgttcaatattaaaagtaatagcattcggggttggaaaggatacaaacaagcctcctcagataatatattcctgTtgagagtataaattgatacaatattttagaggaaatttaacaacaaaagtaatcaaaagccttaacactttatgtaccctatgcc
chr17_45688084_45688085_45688084	chr17_45688084_45688085_45688084_A	A	0.47083	2.77822e-05	0.598448	3.29622e-05	588.6	820	alt	45688084	1.24	1.34	1.33	1.42	1.64	chr17	45687999	45688169	G	A	59	45688084	Allele-specific only	66177	LINC02210-CRHR1	gaggctgggtgagaggttgcacaagggcctgggcttggcctctaaggccaagtccctgcctggggtgagctcagccaggcaaagAtggcacccatgcactacagtgtggaccttcaaggacctagcctcagactcttggctgctgtcctaaacttacagggctgcagaga
chr17_45688084_45688085_45688084	chr17_45688084_45688085_45688084_G	G	-0.11195	0.361886	0.598448	3.29622e-05	627.8	579.1	ref	45688084	0.95	1.02	0.84	0.92	0.88	chr17	45687999	45688169	G	A	59	45688084	Allele-specific only	66177	LINC02210-CRHR1	gaggctgggtgagaggttgcacaagggcctgggcttggcctctaaggccaagtccctgcctggggtgagctcagccaggcaaagGtggcacccatgcactacagtgtggaccttcaaggacctagcctcagactcttggctgctgtcctaaacttacagggctgcagaga
chr8_60547852_60547853_rs13365580	chr8_60547852_60547853_rs13365580_C	C	-0.266927	0.107493	-0.700246	3.4041e-05	542.5	453.7	alt	rs13365580	0.64	0.8	0.8	0.97	0.98	chr8	60547767	60547937	T	C	81	60547852	Allele-specific only	30866	RAB2A	gcaggggcggccgggcagaggcgcccctcacttcccggatggggcggctggccgggcggggggctgacccccccacctccctccCggacggggcggctggccgggcggggggctgacccccctacctccctcccggacggggcggctggccgggcagagtggctcctcac
chr8_60547852_60547853_rs13365580	chr8_60547852_60547853_rs13365580_T	T	0.432978	0.000140668	-0.700246	3.4041e-05	542.6	735.6	ref	rs13365580	1.23	1.16	1.35	1.46	1.58	chr8	60547767	60547937	T	C	81	60547852	Allele-specific only	30866	RAB2A	gcaggggcggccgggcagaggcgcccctcacttcccggatggggcggctggccgggcggggggctgacccccccacctccctccTggacggggcggctggccgggcggggggctgacccccctacctccctcccggacggggcggctggccgggcagagtggctcctcac
chr3_46112780_46112781_rs35539222	chr3_46112780_46112781_rs35539222_C	C	-0.642282	4.40073e-36	0.408873	3.22457e-05	1488.9	950.9	alt	rs35539222	0.66	0.64	0.64	0.62	0.63	chr3	46112695	46112865	T	C	46	46112780	Allele-specific only	-85298	XCR1	tcaagatcggtatcccatcctgggggaaatggaaccacctgtgcctgaggttgtcctacagcacacgtgtagcagttactcttgCtgagggcttgtacacaaaatttgacccattccacccaggcattcacatccctgtaccctgttttaatttttaaggtttgccttaa
chr3_46112780_46112781_rs35539222	chr3_46112780_46112781_rs35539222_T	T	-1.03479	3.61015e-38	0.408873	3.22457e-05	1321.4	636	ref	rs35539222	0.53	0.46	0.47	0.52	0.44	chr3	46112695	46112865	T	C	46	46112780	Allele-specific only	-85298	XCR1	tcaagatcggtatcccatcctgggggaaatggaaccacctgtgcctgaggttgtcctacagcacacgtgtagcagttactcttgTtgagggcttgtacacaaaatttgacccattccacccaggcattcacatccctgtaccctgttttaatttttaaggtttgccttaa
chr3_45990896_45990897_rs1846615	chr3_45990896_45990897_rs1846615_C	C	-0.547302	7.16486e-05	-0.607671	4.18658e-05	332.8	227.4	alt	rs1846615	0.67	0.83	0.6	0.65	0.67	chr3	45990811	45990981	G	C	55	45990896	Allele-specific only	4927	FYCO1	gccaggctggagtgcagtggcgcgatctcagctcactgcaacctccccctcccaggttcaagtgatttcccctgcctcagcctcCtgagtagctggggctacaggcgcacgccaccacgactggcaattttttttttaaatgtattttagtagagacggggtttcaccat
chr3_45990896_45990897_rs1846615	chr3_45990896_45990897_rs1846615_G	G	0.0435159	0.626377	-0.607671	4.18658e-05	494.2	512.8	ref	rs1846615	0.97	1.02	1.05	1.08	1.06	chr3	45990811	45990981	G	C	55	45990896	Allele-specific only	4927	FYCO1	gccaggctggagtgcagtggcgcgatctcagctcactgcaacctccccctcccaggttcaagtgatttcccctgcctcagcctcGtgagtagctggggctacaggcgcacgccaccacgactggcaattttttttttaaatgtattttagtagagacggggtttcaccat
chr17_45852667_45852668_45852667	chr17_45852667_45852668_45852667_A	A	0.277372	0.00506329	-0.517705	4.07e-05	695.5	832.4	alt	45852667	1.37	1.21	1.06	1.24	1.1	chr17	45852582	45852752	G	A	58	45852667	Allele-specific only	7787	SPPL2C	tacgtgtgacccaggtttggggaaaaactttccaggacagcacctgacatacccccaaatgccgtcttccccaaatgagctcccAgaagtggagtcatcctcttcccttggtctcccctgcccacgctcactgggatgtggtgtgtgggtgggtgcctggtggtaagcag
chr17_45852667_45852668_45852667	chr17_45852667_45852668_45852667_G	G	0.788241	1.13801e-14	-0.517705	4.07e-05	770.2	1319.8	ref	45852667	2.02	1.73	1.57	1.73	1.52	chr17	45852582	45852752	G	A	58	45852667	Allele-specific only	7787	SPPL2C	tacgtgtgacccaggtttggggaaaaactttccaggacagcacctgacatacccccaaatgccgtcttccccaaatgagctcccGgaagtggagtcatcctcttcccttggtctcccctgcccacgctcactgggatgtggtgtgtgggtgggtgcctggtggtaagcag
chr16_89202444_89202445_rs8063985	chr16_89202444_89202445_rs8063985_A	A	0.233282	0.000744481	-0.436185	4.4241e-05	765.5	900.1	alt	rs8063985	1.13	1.24	1.13	1.24	1.13	chr16	89202359	89202529	C	A	53	89202444	Allele-specific only	-1908	SLC22A31	tctgactcccggtttgtcttattttgctttgtcagtgggctctgcgctcgcgttaacaattcgaatgggcacgtttctgcgtttAagaacgctgttcgcttcctcacacttagattgaggtggaactcacgtcacataaaccgggtcgcaaggctcagctcagcggggcc
chr16_89202444_89202445_rs8063985	chr16_89202444_89202445_rs8063985_C	C	0.661352	4.63926e-21	-0.436185	4.4241e-05	770.1	1220.6	ref	rs8063985	1.51	1.53	1.49	1.6	1.79	chr16	89202359	89202529	C	A	53	89202444	Allele-specific only	-1908	SLC22A31	tctgactcccggtttgtcttattttgctttgtcagtgggctctgcgctcgcgttaacaattcgaatgggcacgtttctgcgtttCagaacgctgttcgcttcctcacacttagattgaggtggaactcacgtcacataaaccgggtcgcaaggctcagctcagcggggcc
chr6_41515007_41515008_rs2496644	chr6_41515007_41515008_rs2496644_A	A	-0.773234	7.03056e-26	-0.553833	5.09332e-05	950.8	555.5	ref	rs2496644	0.6	0.53	0.56	0.57	0.66	chr6	41514922	41515092	A	C	48	41515007	Allele-specific only	12564	LINC01276	ggcagatggagctggaaaggtgaggtgggagcaaattacagaggggctggaaggctgggggagcttctctgtaacttaacattgAaatggctcctatctaacatggagccattgcaaggtcttaagccaaagagaagaattttacgctgcaactgtatttaaagctgggc
chr6_41515007_41515008_rs2496644	chr6_41515007_41515008_rs2496644_C	C	-1.32543	3.69232e-65	-0.553833	5.09332e-05	1015.7	405	alt	rs2496644	0.41	0.37	0.45	0.41	0.35	chr6	41514922	41515092	A	C	48	41515007	Allele-specific only	12564	LINC01276	ggcagatggagctggaaaggtgaggtgggagcaaattacagaggggctggaaggctgggggagcttctctgtaacttaacattgCaatggctcctatctaacatggagccattgcaaggtcttaagccaaagagaagaattttacgctgcaactgtatttaaagctgggc
chr8_60564150_60564151_rs4467967	chr8_60564150_60564151_rs4467967_C	C	-0.210365	0.0256722	-0.659352	5.90296e-05	655.9	574.2	ref	rs4467967	0.77	0.87	0.98	0.91	0.84	chr8	60564065	60564235	C	T	35	60564150	Allele-specific only	47164	RAB2A	ctgacaattgtacttttatttccattatattcaccctttagtttcctgtagaacgatatcatactttcttgctctttaagcagaCatctttgctatctttactctcagctgataaccttggttttggtttcactcagaaaatagaggcaagtagaagaggattttcacag
chr8_60564150_60564151_rs4467967	chr8_60564150_60564151_rs4467967_T	T	-0.829507	2.034e-11	-0.659352	5.90296e-05	734.1	408.8	alt	rs4467967	0.65	0.51	0.6	0.57	0.45	chr8	60564065	60564235	C	T	35	60564150	Allele-specific only	47164	RAB2A	ctgacaattgtacttttatttccattatattcaccctttagtttcctgtagaacgatatcatactttcttgctctttaagcagaTatctttgctatctttactctcagctgataaccttggttttggtttcactcagaaaatagaggcaagtagaagaggattttcacag
chr17_45760705_45760706_45760705	chr17_45760705_45760706_45760705_C	C	0.158828	0.0433796	-0.604554	5.86978e-05	816.9	909.8	ref	45760705	1.16	0.97	1.19	1.16	1.09	chr17	45760620	45760790	C	T	52	45760705	Allele-specific only	-23574	CRHR1	tcactgcaagctccgcctccaaggttcaagcagttctcctgcctcagcctcgcgagtagctgggactacaggagcccgctaccaCacccagctaattttctttatatttttagtagagacgggacttcaccatgttagccagatggtctcgatctcctgacctcgtgatc
chr17_45760705_45760706_45760705	chr17_45760705_45760706_45760705_T	T	-0.418078	0.000290011	-0.604554	5.86978e-05	766	566.9	alt	45760705	0.83	0.76	0.71	0.81	0.59	chr17	45760620	45760790	C	T	52	45760705	Allele-specific only	-23574	CRHR1	tcactgcaagctccgcctccaaggttcaagcagttctcctgcctcagcctcgcgagtagctgggactacaggagcccgctaccaTacccagctaattttctttatatttttagtagagacgggacttcaccatgttagccagatggtctcgatctcctgacctcgtgatc
chr21_33247902_33247903_rs2834161	chr21_33247902_33247903_rs2834161_C	C	0.030635	0.712444	-0.366089	5.98061e-05	656.7	664.2	ref	rs2834161	1.07	0.94	0.95	1.04	1.05	chr21	33247817	33247987	C	T	42	33247902	Allele-specific only	17965	IFNAR2	ggctatgcgggtgtgcacgtgctcatacatgattagcaaagtggtaaggataactgaatccccctgtggcaaacaattcggataCgacatttgctggatttgtgtgcatgtttacgtatgtgtataaacagacatctgtgtgtacacacagaaaagaaagaaaatcagaa
chr21_33247902_33247903_rs2834161	chr21_33247902_33247903_rs2834161_T	T	-0.343655	5.00758e-07	-0.366089	5.98061e-05	702.1	550.2	alt	rs2834161	0.8	0.8	0.74	0.79	0.8	chr21	33247817	33247987	C	T	42	33247902	Allele-specific only	17965	IFNAR2	ggctatgcgggtgtgcacgtgctcatacatgattagcaaagtggtaaggataactgaatccccctgtggcaaacaattcggataTgacatttgctggatttgtgtgcatgtttacgtatgtgtataaacagacatctgtgtgtacacacagaaaagaaagaaaatcagaa
chr20_6509040_6509041_rs17795302	chr20_6509040_6509041_rs17795302_C	C	-2.57019	4.48364e-111	-0.404282	6.19932e-05	754.7	127	alt	rs17795302	0.18	0.16	0.18	0.15	0.17	chr20	6508955	6509125	T	C	31	6509040	Allele-specific only	82309	CASC20	gatgaagagtatttagaatttcttggtactgttcttggcatttttttggtgaattttaaattgtttgatataaaaaattaaaaaCttacagaaggatatattgtccctcttgcttccaggaaaaagcacatttgttactcagctcttaaggtcagcacgaacctagataa
chr20_6509040_6509041_rs17795302	chr20_6509040_6509041_rs17795302_T	T	-2.14933	4.87105e-106	-0.404282	6.19932e-05	838.2	186.3	ref	rs17795302	0.23	0.22	0.21	0.23	0.21	chr20	6508955	6509125	T	C	31	6509040	Allele-specific only	82309	CASC20	gatgaagagtatttagaatttcttggtactgttcttggcatttttttggtgaattttaaattgtttgatataaaaaattaaaaaTttacagaaggatatattgtccctcttgcttccaggaaaaagcacatttgttactcagctcttaaggtcagcacgaacctagataa
chr6_31495844_31495845_rs3130925	chr6_31495844_31495845_rs3130925_A	A	0.705386	2.10452e-10	0.573337	7.523e-05	357	577.6	ref	rs3130925	1.88	1.42	1.66	1.53	1.6	chr6	31495759	31495929	A	G	43	31495844	amVar	964	MICB	gcctgtagtcccagctactcaagaggctgtggtgggaggattgcttgagcccaggcatttgaggctgcagtgagctataatcacAccactgcattccaactgagtgacacagcaagactcctctcttaaaaaaataaaataaagtaaatgaaaaaaataagattcaagac
chr6_31495844_31495845_rs3130925	chr6_31495844_31495845_rs3130925_G	G	1.29005	2.76554e-29	0.573337	7.523e-05	360.9	876.1	alt	rs3130925	2.91	2.21	2.22	2.29	2.51	chr6	31495759	31495929	A	G	43	31495844	amVar	964	MICB	gcctgtagtcccagctactcaagaggctgtggtgggaggattgcttgagcccaggcatttgaggctgcagtgagctataatcacGccactgcattccaactgagtgacacagcaagactcctctcttaaaaaaataaaataaagtaaatgaaaaaaataagattcaagac
chr3_46069589_46069590_rs9877748	chr3_46069589_46069590_rs9877748_A	A	-0.296345	6.87428e-10	0.248618	6.19932e-05	1796.9	1465.5	ref	rs9877748	0.82	0.79	0.84	0.79	0.84	chr3	46069504	46069674	A	G	29	46069589	Allele-specific only	-42107	XCR1	tccatgcagttgaaaatctgcatataacatttgactctcccaaaacttaactattaatagcctactattgaccaaagctttaccAtaacataaatagtggattaatacatattttgtatgttatatgtattacatgctgtattcttacaataaagtaagctagagaaaag
chr3_46069589_46069590_rs9877748	chr3_46069589_46069590_rs9877748_G	G	-0.0503685	0.45343	0.248618	6.19932e-05	2666	2575	alt	rs9877748	0.97	0.93	0.96	0.95	1.03	chr3	46069504	46069674	A	G	29	46069589	Allele-specific only	-42107	XCR1	tccatgcagttgaaaatctgcatataacatttgactctcccaaaacttaactattaatagcctactattgaccaaagctttaccGtaacataaatagtggattaatacatattttgtatgttatatgtattacatgctgtattcttacaataaagtaagctagagaaaag
chr17_45725541_45725542_45725541	chr17_45725541_45725542_45725541_C	C	-1.52884	2.82845e-46	0.574344	7.523e-05	738	253.8	alt	45725541	0.38	0.35	0.38	0.32	0.29	chr17	45725456	45725626	T	C	44	45725541	Allele-specific only	-58738	CRHR1	gacccctgaagattgccatcattttcctgtgagtttagcgctcacaagaagggtgtttgttgtattttgtccagcatttctaggCgttgtgcagtgggagggcttctcaggatggccaatggactctgaaatctcactgtctttcatgcgttctttaattcctttttcta
chr17_45725541_45725542_45725541	chr17_45725541_45725542_45725541_T	T	-2.08572	2.07185e-51	0.574344	7.523e-05	773	178.8	ref	45725541	0.28	0.21	0.25	0.23	0.19	chr17	45725456	45725626	T	C	44	45725541	Allele-specific only	-58738	CRHR1	gacccctgaagattgccatcattttcctgtgagtttagcgctcacaagaagggtgtttgttgtattttgtccagcatttctaggTgttgtgcagtgggagggcttctcaggatggccaatggactctgaaatctcactgtctttcatgcgttctttaattcctttttcta
chr17_45915090_45915091_45915090	chr17_45915090_45915091_45915090_A	A	-0.0246578	0.770633	-0.382901	7.64285e-05	690.7	673.5	alt	45915090	1.05	0.95	0.94	0.93	1	chr17	45915005	45915175	G	A	45	45915090	Allele-specific only	19308	MAPT-IT1	ctgcccagccaattgctttttaaaaaagattaaatgcatgtatacgctcaggcatcagcacacttggaaaggatgaaaatatccAgaagaagggttcttttaaaaggctcctcaagtgatgctggcaggcatgacgaatgtccctggtcacaaaagctctgatctggcct
chr17_45915090_45915091_45915090	chr17_45915090_45915091_45915090_G	G	0.359261	1.91274e-06	-0.382901	7.64285e-05	680.3	865.5	ref	45915090	1.38	1.15	1.27	1.31	1.25	chr17	45915005	45915175	G	A	45	45915090	Allele-specific only	19308	MAPT-IT1	ctgcccagccaattgctttttaaaaaagattaaatgcatgtatacgctcaggcatcagcacacttggaaaggatgaaaatatccGgaagaagggttcttttaaaaggctcctcaagtgatgctggcaggcatgacgaatgtccctggtcacaaaagctctgatctggcct
chr1_155305169_155305170_rs56600536	chr1_155305169_155305170_rs56600536_C	C	-1.8622	2.23831e-37	0.709577	7.523e-05	784.3	213.2	alt	rs56600536	0.32	0.21	0.31	0.28	0.23	chr1	155305084	155305254	G	C	41	155305169	Allele-specific only	-3578	FDPS	accattctctccctatcccttggaccttacaggggtaacaaagcccactgttattagatctggggtaatgcactatccgttgtgCtttaccaacaccctgcccattcctttgtataatcctgttatgaaacaccttcaaattatcccatttaagagaattctttatttcc
chr1_155305169_155305170_rs56600536	chr1_155305169_155305170_rs56600536_G	G	-2.57534	4.63148e-65	0.709577	7.523e-05	870.7	144	ref	rs56600536	0.2	0.13	0.2	0.16	0.14	chr1	155305084	155305254	G	C	41	155305169	Allele-specific only	-3578	FDPS	accattctctccctatcccttggaccttacaggggtaacaaagcccactgttattagatctggggtaatgcactatccgttgtgGtttaccaacaccctgcccattcctttgtataatcctgttatgaaacaccttcaaattatcccatttaagagaattctttatttcc
chr20_6489447_6489448_rs58344498	chr20_6489447_6489448_rs58344498_A	A	0.307525	7.93557e-08	-0.324347	7.8337e-05	1102.6	1358.8	alt	rs58344498	1.29	1.2	1.18	1.19	1.3	chr20	6489362	6489532	G	A	44	6489447	Allele-specific only	62716	CASC20	tgtgcattttcggggtgggcactcttagtctaaaagaaaaatatgtttgcactttctttatgggagtgattcagagaccattgcAtaagtcatcgttgaaggcacatggtgtgttcattgcgagccatgggaagactccttgggtacttgtcaatgactattgtgctcct
chr20_6489447_6489448_rs58344498	chr20_6489447_6489448_rs58344498_G	G	0.623856	3.72318e-39	-0.324347	7.8337e-05	1057.7	1633	ref	rs58344498	1.53	1.59	1.58	1.53	1.48	chr20	6489362	6489532	G	A	44	6489447	Allele-specific only	62716	CASC20	tgtgcattttcggggtgggcactcttagtctaaaagaaaaatatgtttgcactttctttatgggagtgattcagagaccattgcGtaagtcatcgttgaaggcacatggtgtgttcattgcgagccatgggaagactccttgggtacttgtcaatgactattgtgctcct
chr3_46351485_46351486_rs34473395	chr3_46351485_46351486_rs34473395_C	C	-0.40558	4.90037e-09	-0.486841	9.27713e-05	986.8	744.4	ref	rs34473395	0.78	0.75	0.83	0.74	0.67	chr3	46351400	46351570	C	T	40	46351485	Allele-specific only	-2258	CCR2	cgttttgtctttgtaagtctatatcctgcttttagacaaataaagggagggaaaagagctttccttcatctgcttcttaattgcCttcagctcaacaatccttatgcaaaagaggtacattttagggtgtcaaattctggtctcccacaaagcatagggatgacagacca
chr3_46351485_46351486_rs34473395	chr3_46351485_46351486_rs34473395_T	T	-0.869436	4.92205e-16	-0.486841	9.27713e-05	1028.3	556	alt	rs34473395	0.63	0.47	0.54	0.58	0.48	chr3	46351400	46351570	C	T	40	46351485	Allele-specific only	-2258	CCR2	cgttttgtctttgtaagtctatatcctgcttttagacaaataaagggagggaaaagagctttccttcatctgcttcttaattgcTttcagctcaacaatccttatgcaaaagaggtacattttagggtgtcaaattctggtctcccacaaagcatagggatgacagacca
chr1_155286115_155286116_rs11264353	chr1_155286115_155286116_rs11264353_C	C	0.787873	1.48017e-18	0.478186	0.000129544	627.8	1093.8	alt	rs11264353	1.5	1.82	1.89	1.78	1.73	chr1	155286030	155286200	G	C	54	155286115	Allele-specific only	8653	HCN3	ctctgggtccctgcctcagtacgctgcagaatcacagagctccagcccctccccaggcctactcagtgagaatctctgggctggCgtctggagctctatagtttttgtttgtttgtttgtttgtttgttttttgaggtggagtctcgctctgttgcccaggctggagtgc
chr1_155286115_155286116_rs11264353	chr1_155286115_155286116_rs11264353_G	G	0.320559	0.000680672	0.478186	0.000129544	840.7	1054.2	ref	rs11264353	1.23	1.44	1.32	1.13	1.15	chr1	155286030	155286200	G	C	54	155286115	Allele-specific only	8653	HCN3	ctctgggtccctgcctcagtacgctgcagaatcacagagctccagcccctccccaggcctactcagtgagaatctctgggctggGgtctggagctctatagtttttgtttgtttgtttgtttgtttgttttttgaggtggagtctcgctctgttgcccaggctggagtgc
chr8_60513815_60513816_rs200397860	chr8_60513815_60513816_rs200397860_A	A	-0.30637	2.38954e-05	-0.426671	0.000128552	721.5	587.7	ref	rs200397860	0.78	0.81	0.8	0.8	0.89	chr8	60513730	60513900	-	G	39	60513815	Allele-specific only	-3094	RAB2A	actccaaggctcaagggatcctccagactttgcctcccaaagtgttggaattacatgcatgagccaccgcactcagcccctcaAgtaatttccaaaaattatgcagtgcaaagagttttatgtattaggtatacatttttcataatttacacagtattttcacataca
chr8_60513815_60513816_rs200397860	chr8_60513815_60513816_rs200397860_AG	AG	-0.699801	8.26644e-18	-0.426671	0.000128552	952.1	579.4	alt	rs200397860	0.68	0.58	0.61	0.61	0.56	chr8	60513730	60513900	-	G	39	60513815	Allele-specific only	-3094	RAB2A	actccaaggctcaagggatcctccagactttgcctcccaaagtgttggaattacatgcatgagccaccgcactcagcccctcaAGgtaatttccaaaaattatgcagtgcaaagagttttatgtattaggtatacatttttcataatttacacagtattttcacataca
chr6_32695127_32695128_rs114452579	chr6_32695127_32695128_rs114452579_C	C	0.446128	3.10712e-10	-0.328152	0.000141155	463.6	628.1	alt	rs114452579	1.39	1.29	1.31	1.36	1.42	chr6	32695042	32695212	G	C	38	32695127	Allele-specific only	-28471	HLA-DQB1	gctcaacatcattgatcatcagagaaatgcaaatcaaaactacaatgaggtatcatctcactccagttaaaaatggctgatatcCaaaagacaggcaatagcaaatgctgggaaggatgtgaaataaagaacacttggacactattggtgggaacgtaaattagtacaac
chr6_32695127_32695128_rs114452579	chr6_32695127_32695128_rs114452579_G	G	0.765353	2.08912e-34	-0.328152	0.000141155	497.3	848.7	ref	rs114452579	1.65	1.65	1.7	1.73	1.8	chr6	32695042	32695212	G	C	38	32695127	Allele-specific only	-28471	HLA-DQB1	gctcaacatcattgatcatcagagaaatgcaaatcaaaactacaatgaggtatcatctcactccagttaaaaatggctgatatcGaaaagacaggcaatagcaaatgctgggaaggatgtgaaataaagaacacttggacactattggtgggaacgtaaattagtacaac
chr4_167750499_167750500_rs11131801	chr4_167750499_167750500_rs11131801_A	A	-1.08936	1.11755e-27	-0.687282	0.000115507	1531.9	718.7	ref	rs11131801	0.53	0.41	0.54	0.44	0.43	chr4	167750414	167750584	A	G	37	167750499	Allele-specific only	-342037	ANXA10	tgggctccaagcgcgcattcttcaagttctgaatatattttccatgatgggatctttcttctatatttgttctgtaagccctagAgttggtggatgcttcttatatcagctatacctataacttttacagttctgtttatcttaataggtaatcccctgctactaatttc
chr4_167750499_167750500_rs11131801	chr4_167750499_167750500_rs11131801_G	G	-1.75568	5.71501e-14	-0.687282	0.000115507	1610.9	476.6	alt	rs11131801	0.36	0.28	0.36	0.27	0.22	chr4	167750414	167750584	A	G	37	167750499	Allele-specific only	-342037	ANXA10	tgggctccaagcgcgcattcttcaagttctgaatatattttccatgatgggatctttcttctatatttgttctgtaagccctagGgttggtggatgcttcttatatcagctatacctataacttttacagttctgtttatcttaataggtaatcccctgctactaatttc
chr3_46102959_46102960_rs9869609	chr3_46102959_46102960_rs9869609_A	A	0.720057	2.63444e-43	-0.372687	0.000160554	1097.8	1814.2	ref	rs9869609	1.61	1.61	1.64	1.63	1.77	chr3	46102874	46103044	A	G	45	46102959	Allele-specific only	-75477	XCR1	ccctggcctaagcagagaccccagttatacattggagtaggcaatggagagtcaagatgacctgattctgtcatgctgagtcatAtgacctttgatatatcactttaacttactgggcctcatgtttctcctgcatagtggagatactagccttgccttacctatgttga
chr3_46102959_46102960_rs9869609	chr3_46102959_46102960_rs9869609_G	G	0.360673	1.16818e-06	-0.372687	0.000160554	1110.4	1419	alt	rs9869609	1.41	1.25	1.32	1.25	1.16	chr3	46102874	46103044	A	G	45	46102959	Allele-specific only	-75477	XCR1	ccctggcctaagcagagaccccagttatacattggagtaggcaatggagagtcaagatgacctgattctgtcatgctgagtcatGtgacctttgatatatcactttaacttactgggcctcatgtttctcctgcatagtggagatactagccttgccttacctatgttga
chr19_10292262_10292263_rs1056538	chr19_10292262_10292263_rs1056538_A	A	0.617059	3.85775e-19	0.438365	0.000203142	427.4	653.5	alt	rs1056538	1.58	1.48	1.53	1.52	1.53	chr19	10292177	10292347	G	A	65	10292262	Allele-specific only	2311	ICAM5	cctgatgtcaccctcgaaggggacgcattcgtggccactgccacagccacagctagcgcagagcaggagggtgccaggcagctgAtctgcaacgtcaccctggggggcgaaaaccgggagacccgggagaacgtgaccatctacagtaaggaaggaggcggggtctccgc
chr19_10292262_10292263_rs1056538	chr19_10292262_10292263_rs1056538_G	G	0.189617	0.0902099	0.438365	0.000203142	532.7	599.8	ref	rs1056538	1.31	1.04	1.09	1.17	1.02	chr19	10292177	10292347	G	A	65	10292262	Allele-specific only	2311	ICAM5	cctgatgtcaccctcgaaggggacgcattcgtggccactgccacagccacagctagcgcagagcaggagggtgccaggcagctgGtctgcaacgtcaccctggggggcgaaaaccgggagacccgggagaacgtgaccatctacagtaaggaaggaggcggggtctccgc
chr4_105726209_105726210_rs72671856	chr4_105726209_105726210_rs72671856_C	C	-0.613487	1.18561e-16	-0.390573	0.000182294	1004.6	661.1	ref	rs72671856	0.65	0.63	0.74	0.63	0.64	chr4	105726124	105726294	C	T	29	105726209	Allele-specific only	15397	GSTCD	gcaaatatctatcaaccagtgaatgagtaagcaaaatatagtatatccacacaatgactactagtcataataaaaagaaacaaaCgattggtcaatgtaactatatggattaacttcaaaagcataatactaagtgatagaagaaaaccacattttatgattccatttgt
chr4_105726209_105726210_rs72671856	chr4_105726209_105726210_rs72671856_T	T	-0.968354	2.69333e-29	-0.390573	0.000182294	965.5	487.2	alt	rs72671856	0.57	0.48	0.48	0.48	0.51	chr4	105726124	105726294	C	T	29	105726209	Allele-specific only	15397	GSTCD	gcaaatatctatcaaccagtgaatgagtaagcaaaatatagtatatccacacaatgactactagtcataataaaaagaaacaaaTgattggtcaatgtaactatatggattaacttcaaaagcataatactaagtgatagaagaaaaccacattttatgattccatttgt
chr4_105874890_105874891_rs61277965	chr4_105874890_105874891_rs61277965_C	C	0.0549677	0.534141	0.453986	0.000196759	701.6	722	alt	rs61277965	1.14	1.02	1	0.98	1	chr4	105874805	105874975	G	C	47	105874890	Allele-specific only	-20580	NPNT	tttaccaatggtgagtctaggttcttgcctggggatgagagataaggagaagtctgcttacagcttctggaaaggatttcccacCtcatagaatacagacgtgcgtgagcatccttcctgcttagaaaattttcatttcactcgaggcctgagtttgagaccagcctggc
chr4_105874890_105874891_rs61277965	chr4_105874890_105874891_rs61277965_G	G	-0.396817	0.000343004	0.453986	0.000196759	771.5	582.7	ref	rs61277965	0.87	0.64	0.82	0.73	0.72	chr4	105874805	105874975	G	C	47	105874890	Allele-specific only	-20580	NPNT	tttaccaatggtgagtctaggttcttgcctggggatgagagataaggagaagtctgcttacagcttctggaaaggatttcccacGtcatagaatacagacgtgcgtgagcatccttcctgcttagaaaattttcatttcactcgaggcctgagtttgagaccagcctggc
chr7_100020229_100020230_100020229	chr7_100020229_100020230_100020229_C	C	0.2398	0.00122068	0.42786	0.000195474	915.7	1085.7	alt	100020229	1.09	1.2	1.13	1.25	1.26	chr7	100020144	100020314	G	C	45	100020229	Allele-specific only	4634	ZKSCAN1	ttgaacagtgataagaggcaagtcgcgttttagctagctttaaaggttaagtaggatttgaaaaggcagagaggactgcgggggCaagtcccaggcatggagtgtgatgtgaggaaaggatggcagtcaaaatacaaggcatatataggaaatactgatgagagggcttt
chr7_100020229_100020230_100020229	chr7_100020229_100020230_100020229_G	G	-0.17517	0.100018	0.42786	0.000195474	793.8	702	ref	100020229	0.85	0.85	0.75	0.9	1.06	chr7	100020144	100020314	G	C	45	100020229	Allele-specific only	4634	ZKSCAN1	ttgaacagtgataagaggcaagtcgcgttttagctagctttaaaggttaagtaggatttgaaaaggcagagaggactgcgggggGaagtcccaggcatggagtgtgatgtgaggaaaggatggcagtcaaaatacaaggcatatataggaaatactgatgagagggcttt
chr6_31278323_31278324_rs114813085	chr6_31278323_31278324_rs114813085_A	A	-0.444552	0.164855	-1.08192	0.000270907	183.9	138	ref	rs114813085	0.44	0.75	0.91	0.71	0.93	chr6	31278238	31278408	A	G	34	31278323	Allele-specific only	-6188	HLA-C	ttgaggccttcatgtatttgtctctactgatagcatccacaagtaaatgtacattataggattgccttagattattttctaaagAagaaaaactcatagataataacagattttactgcaatctttgcagagctcgacgggattcttaaaaaagaaatctggaagttacc
chr6_31278323_31278324_rs114813085	chr6_31278323_31278324_rs114813085_G	G	-1.5329	1.67259e-50	-1.08192	0.000270907	646.9	220.9	alt	rs114813085	0.37	0.32	0.34	0.33	0.34	chr6	31278238	31278408	A	G	34	31278323	Allele-specific only	-6188	HLA-C	ttgaggccttcatgtatttgtctctactgatagcatccacaagtaaatgtacattataggattgccttagattattttctaaagGagaaaaactcatagataataacagattttactgcaatctttgcagagctcgacgggattcttaaaaaagaaatctggaagttacc
chr10_79518244_79518245_79518244	chr10_79518244_79518245_79518244_A	A	0.642304	1.64355e-14	-0.51273	0.000228855	557.5	873.1	alt	79518244	1.54	1.47	1.76	1.67	1.4	chr10	79518159	79518329	G	A	30	79518244	amVar	5644	EIF5AL1	atttgtcatgtatcacatgataaaggaatctctctggatcccacttctctcttgaattacatgaatctttgcaatttaaagaatAtaagtaaaaaaatacaattaagagatgacttcattcagaaataagtatcaaattttagtgcttaaaaataaccaaggtggagggt
chr10_79518244_79518245_79518244	chr10_79518244_79518245_79518244_G	G	1.17051	1.27065e-26	-0.51273	0.000228855	490.1	1095.3	ref	79518244	2.71	2.07	2.16	2.18	2.05	chr10	79518159	79518329	G	A	30	79518244	amVar	5644	EIF5AL1	atttgtcatgtatcacatgataaaggaatctctctggatcccacttctctcttgaattacatgaatctttgcaatttaaagaatGtaagtaaaaaaatacaattaagagatgacttcattcagaaataagtatcaaattttagtgcttaaaaataaccaaggtggagggt
chr17_45860094_45860095_45860094	chr17_45860094_45860095_45860094_A	A	-0.158528	0.105071	-0.6628	0.000258877	399.2	361	alt	45860094	0.86	0.93	0.96	0.88	0.9	chr17	45860009	45860179	G	A	56	45860094	Allele-specific only	15214	SPPL2C	tttattgggagctcacctctccagtctgcccacagctcccacatggctgcctggtggccagcacagctcagaagcatgggtgacAggtaggaagtgttgtaggaacaacaggtttgtatgcccactgtgcgctaacagacccagtaactgagacagcagcgttgacaggg
chr17_45860094_45860095_45860094	chr17_45860094_45860095_45860094_G	G	0.536321	0.00197986	-0.6628	0.000258877	420.1	613.2	ref	45860094	1.05	1.33	1.53	1.7	1.68	chr17	45860009	45860179	G	A	56	45860094	Allele-specific only	15214	SPPL2C	tttattgggagctcacctctccagtctgcccacagctcccacatggctgcctggtggccagcacagctcagaagcatgggtgacGggtaggaagtgttgtaggaacaacaggtttgtatgcccactgtgcgctaacagacccagtaactgagacagcagcgttgacaggg
chr3_46334166_46334167_rs79509816	chr3_46334166_46334167_rs79509816_A	A	0.1833	0.0215988	-0.504069	0.000231289	739.4	832.4	alt	rs79509816	1.23	1.17	1.06	1.06	1.1	chr3	46334081	46334251	G	A	48	46334166	Allele-specific only	-19577	CCR2	gctcagtaatgcaaaatcggcaaggcaatcaggtgtatgtttataaaaagataagaaaaaggcattagaagccaaaaccacgtgAccaagcaggcagtgggcaggagaaaatgctcagaggcagaaaagctcacagcgacaaagccaacaaggtctgcccaggacggcag
chr3_46334166_46334167_rs79509816	chr3_46334166_46334167_rs79509816_G	G	0.670552	2.45795e-10	-0.504069	0.000231289	787.4	1261.4	ref	rs79509816	1.33	1.74	1.63	1.53	1.78	chr3	46334081	46334251	G	A	48	46334166	Allele-specific only	-19577	CCR2	gctcagtaatgcaaaatcggcaaggcaatcaggtgtatgtttataaaaagataagaaaaaggcattagaagccaaaaccacgtgGccaagcaggcagtgggcaggagaaaatgctcagaggcagaaaagctcacagcgacaaagccaacaaggtctgcccaggacggcag
chr7_75617379_75617380_rs10441370	chr7_75617379_75617380_rs10441370_A	A	-0.536381	1.21657e-05	0.443914	0.000294717	539.9	367.5	ref	rs10441370	0.81	0.63	0.69	0.65	0.61	chr7	75617294	75617464	A	G	54	75617379	Allele-specific only	-89257	PMS2P3	tcttgaactcctgacctcaggtgatcctcctgcctcggcttcccaaagtgctgggattacaagcgtgagccaccgcacccagccActaattttttattatttgtagaggtgaggatctccctgtgttgcccaggctggtctcgaactcctggcctcaagccatcctcctg
chr7_75617379_75617380_rs10441370	chr7_75617379_75617380_rs10441370_G	G	-0.104035	0.262632	0.443914	0.000294717	653	602.8	alt	rs10441370	1	1.01	0.89	0.88	0.83	chr7	75617294	75617464	A	G	54	75617379	Allele-specific only	-89257	PMS2P3	tcttgaactcctgacctcaggtgatcctcctgcctcggcttcccaaagtgctgggattacaagcgtgagccaccgcacccagccGctaattttttattatttgtagaggtgaggatctccctgtgttgcccaggctggtctcgaactcctggcctcaagccatcctcctg
chr8_60480093_60480094_rs1586041691	chr8_60480093_60480094_rs1586041691_C	C	-0.663487	3.00759e-16	-0.439187	0.000308465	749.9	472.1	ref	rs1586041691	0.65	0.54	0.67	0.65	0.64	chr8	60480008	60480178	-	TT	31	60480093	Allele-specific only	-36816	RAB2A	ggtagcaaccacaccaccttaaatagtgattttataaatgtcagcacttaatcagtaagaatgattacttaaaattataaagtCtatttttatttttaattatattttaaatatatagacagagacacagtctcactatgttgcccagtctggtcacaaactcctggg
chr8_60480093_60480094_rs1586041691	chr8_60480093_60480094_rs1586041691_CTT	CTT	-1.09513	4.21233e-25	-0.439187	0.000308465	707.6	330.7	alt	rs1586041691	0.49	0.39	0.54	0.49	0.41	chr8	60480008	60480178	-	TT	31	60480093	Allele-specific only	-36816	RAB2A	ggtagcaaccacaccaccttaaatagtgattttataaatgtcagcacttaatcagtaagaatgattacttaaaattataaagtCTTtatttttatttttaattatattttaaatatatagacagagacacagtctcactatgttgcccagtctggtcacaaactcctggg
chr20_6564010_6564011_6564010	chr20_6564010_6564011_6564010_A	A	0.350362	0.0002894	0.381945	0.000335382	918.6	1179.7	alt	6564010	1.1	1.29	1.31	1.26	1.46	chr20	6563925	6564095	G	A	48	6564010	Allele-specific only	137279	CASC20	cctaggctccctccagtgtgtggttctgtcatcccatagggtagtttatggaaatggcaaagacagcatggaggatgcacagccAtttctaacaagtggcttagaaatgtcactcatcactgccacttacttcccattggtgagaattcatctcataggcagacccacct
chr20_6564010_6564011_6564010	chr20_6564010_6564011_6564010_G	G	-0.0392266	0.638313	0.381945	0.000335382	773.7	761.3	ref	6564010	0.9	0.99	1.08	1	0.95	chr20	6563925	6564095	G	A	48	6564010	Allele-specific only	137279	CASC20	cctaggctccctccagtgtgtggttctgtcatcccatagggtagtttatggaaatggcaaagacagcatggaggatgcacagccGtttctaacaagtggcttagaaatgtcactcatcactgccacttacttcccattggtgagaattcatctcataggcagacccacct
chr17_45815607_45815608_45815607	chr17_45815607_45815608_45815607_C	C	-0.783356	6.34905e-20	0.413543	0.000378399	748.6	431	alt	45815607	0.6	0.6	0.58	0.61	0.48	chr17	45815522	45815692	T	C	38	45815607	Allele-specific only	-29273	SPPL2C	tgagaatctaatgaaagccgtgggcccatttccccattaaaatgcatgtatacaccaatattttcattacattcagggtctctgCgaactgttgaagtttccagtgggctgagattaagaatttctgatctggttcaaccacttgattttattatagatgaagacaagac
chr17_45815607_45815608_45815607	chr17_45815607_45815608_45815607_T	T	-1.21945	1.15593e-51	0.413543	0.000378399	956.3	410.5	ref	45815607	0.45	0.39	0.48	0.42	0.41	chr17	45815522	45815692	T	C	38	45815607	Allele-specific only	-29273	SPPL2C	tgagaatctaatgaaagccgtgggcccatttccccattaaaatgcatgtatacaccaatattttcattacattcagggtctctgTgaactgttgaagtttccagtgggctgagattaagaatttctgatctggttcaaccacttgattttattatagatgaagacaagac
chr17_45726940_45726941_45726940	chr17_45726940_45726941_45726940_C	C	-0.393101	4.43016e-05	0.444818	0.00037901	865.1	656.3	alt	45726940	0.73	0.67	0.71	0.88	0.8	chr17	45726855	45727025	T	C	44	45726940	Allele-specific only	-57339	CRHR1	catgtgctttcttctctctcttgccaccgtgtgaaggtctttgcttccccttccccttttgccatgattgtaagtttcctgaggCctccccagccatgtggaactgtgagtcaattaaacctctttcctttgtaaattacctagtcttggatatttctttatagccatgt
chr17_45726940_45726941_45726940	chr17_45726940_45726941_45726940_T	T	-0.826025	4.37487e-19	0.444818	0.00037901	731	407	ref	45726940	0.56	0.58	0.48	0.64	0.52	chr17	45726855	45727025	T	C	44	45726940	Allele-specific only	-57339	CRHR1	catgtgctttcttctctctcttgccaccgtgtgaaggtctttgcttccccttccccttttgccatgattgtaagtttcctgaggTctccccagccatgtggaactgtgagtcaattaaacctctttcctttgtaaattacctagtcttggatatttctttatagccatgt
chr3_46000345_46000346_rs34754340	chr3_46000345_46000346_rs34754340_C	C	-1.61371	1.05178e-44	0.43413	0.000371751	1003.4	321.1	ref	rs34754340	0.39	0.31	0.3	0.31	0.29	chr3	46000260	46000430	C	T	56	46000345	Allele-specific only	-4522	FYCO1	ctcttggtaggttggtggtggagctaagtcccaaccctctaatcatgcctctgtctatggtgaccagccccaccctgaagctgtCagtctcttattgcaggtagctaggcagacatgagcagggcaggagaccccctcacccctgccaaggaatgtcaggcaaccatcag
chr3_46000345_46000346_rs34754340	chr3_46000345_46000346_rs34754340_T	T	-1.18426	1.11987e-24	0.43413	0.000371751	1034.3	449.9	alt	rs34754340	0.53	0.4	0.45	0.41	0.38	chr3	46000260	46000430	C	T	56	46000345	Allele-specific only	-4522	FYCO1	ctcttggtaggttggtggtggagctaagtcccaaccctctaatcatgcctctgtctatggtgaccagccccaccctgaagctgtTagtctcttattgcaggtagctaggcagacatgagcagggcaggagaccccctcacccctgccaaggaatgtcaggcaaccatcag
chr9_21231431_21231432_21231431	chr9_21231431_21231432_21231431_A	A	-0.704725	3.20341e-23	0.282844	0.00037901	883.4	535.4	ref	21231431	0.65	0.61	0.56	0.6	0.61	chr9	21231346	21231516	A	C	51	21231431	Allele-specific only	-3210	IFNA17	gaacctcccaagcacagtcactgtatttcttctctttcaggtagattctctggattcccatggattccctggaagtacctcctcAaggccagtgtagggccacaatcacccctacagattcttcctctcctattgcctgccctaagcaagactccaggcatcctagctac
chr9_21231431_21231432_21231431	chr9_21231431_21231432_21231431_C	C	-0.434529	8.1457e-11	0.282844	0.00037901	850.1	629.1	alt	21231431	0.73	0.72	0.71	0.75	0.79	chr9	21231346	21231516	A	C	51	21231431	Allele-specific only	-3210	IFNA17	gaacctcccaagcacagtcactgtatttcttctctttcaggtagattctctggattcccatggattccctggaagtacctcctcCaggccagtgtagggccacaatcacccctacagattcttcctctcctattgcctgccctaagcaagactccaggcatcctagctac
chr8_60487028_60487029_rs17357464	chr8_60487028_60487029_rs17357464_C	C	0.638055	4.20427e-11	0.434086	0.000385503	1160.5	1812.4	ref	rs17357464	1.31	1.59	1.54	1.66	1.71	chr8	60486943	60487113	C	T	43	60487028	amVar	-29881	RAB2A	gtaggaacacaaaatggtagcagcactttggaaaacagtttgtgtgcagaacaaagcaactccatcttgaaagttaatccgccaCgttggcttctgattaaaccccgttctggaaaggccactaagattgccagcttatctattgttctttgtgtcagagcaggtactta
chr8_60487028_60487029_rs17357464	chr8_60487028_60487029_rs17357464_T	T	1.07859	8.21798e-16	0.434086	0.000385503	1102.8	2335.2	alt	rs17357464	1.6	2.18	2.16	2.17	2.47	chr8	60486943	60487113	C	T	43	60487028	amVar	-29881	RAB2A	gtaggaacacaaaatggtagcagcactttggaaaacagtttgtgtgcagaacaaagcaactccatcttgaaagttaatccgccaTgttggcttctgattaaaccccgttctggaaaggccactaagattgccagcttatctattgttctttgtgtcagagcaggtactta
chr17_46014520_46014521_46014520	chr17_46014520_46014521_46014520_C	C	0.300213	8.85943e-07	-0.38756	0.000455109	670.7	824.4	ref	46014520	1.23	1.21	1.17	1.22	1.31	chr17	46014435	46014605	C	T	57	46014520	Allele-specific only	15271	STH	tagacctacatcaaggaaagtgttgagtgtgaaacttgcgggagcccaggaggcgtggtggctccagctcgctcctgcccaggcCatgctgcccaagacaaggtgaggcgggagtgaagtgaaataaggcaggcacagaaagaaagcacatattctcggccgggcgctgt
chr17_46014520_46014521_46014520	chr17_46014520_46014521_46014520_T	T	-0.0651335	0.557746	-0.38756	0.000455109	675.4	636.1	alt	46014520	1.08	0.92	0.85	0.99	0.86	chr17	46014435	46014605	C	T	57	46014520	Allele-specific only	15271	STH	tagacctacatcaaggaaagtgttgagtgtgaaacttgcgggagcccaggaggcgtggtggctccagctcgctcctgcccaggcTatgctgcccaagacaaggtgaggcgggagtgaagtgaaataaggcaggcacagaaagaaagcacatattctcggccgggcgctgt
chr21_33238182_33238183_rs1131964	chr21_33238182_33238183_rs1131964_C	C	-0.603791	1.33159e-13	0.361301	0.000475833	1353.7	895.3	alt	rs1131964	0.66	0.6	0.78	0.67	0.59	chr21	33238097	33238267	T	C	48	33238182	Allele-specific only	8245	IFNAR2	tcaaacatctcggctgaccgaaaaatgcaagttagctccctgctaccttggcgttgtcagtcctccacatagcactcttcagctCaaattgcattttataaaatccccagcaagcctttgtctcctggcagtcaactcgtctcttactgacctgcccattgctcccttgc
chr21_33238182_33238183_rs1131964	chr21_33238182_33238183_rs1131964_T	T	-0.96594	2.80961e-33	0.361301	0.000475833	1363.1	699.9	ref	rs1131964	0.53	0.46	0.6	0.52	0.46	chr21	33238097	33238267	T	C	48	33238182	Allele-specific only	8245	IFNAR2	tcaaacatctcggctgaccgaaaaatgcaagttagctccctgctaccttggcgttgtcagtcctccacatagcactcttcagctTaaattgcattttataaaatccccagcaagcctttgtctcctggcagtcaactcgtctcttactgacctgcccattgctcccttgc
chr5_132076239_132076240_rs25883	chr5_132076239_132076240_rs25883_A	A	0.364664	0.000436745	0.409028	0.000671749	344.2	447.1	alt	rs25883	1.22	1.27	1.5	1.34	1.17	chr5	132076154	132076324	G	A	57	132076239	Allele-specific only	2451	CSF2	aatatgcttctacttgtccagtgttctagtttgtttttaaccatgagcaaatgccagtggtgcctgccttcccatgaggcagggAagggaggaaacggggaggtggagagggggcgggggcctcccaggcgttgggcactatccaagggccaacactgtcagagcagagg
chr5_132076239_132076240_rs25883	chr5_132076239_132076240_rs25883_G	G	-0.0393952	0.76673	0.409028	0.000671749	340.5	335.3	ref	rs25883	0.88	0.99	1.11	1.05	0.9	chr5	132076154	132076324	G	A	57	132076239	Allele-specific only	2451	CSF2	aatatgcttctacttgtccagtgttctagtttgtttttaaccatgagcaaatgccagtggtgcctgccttcccatgaggcagggGagggaggaaacggggaggtggagagggggcgggggcctcccaggcgttgggcactatccaagggccaacactgtcagagcagagg
chr3_45875055_45875056_rs35605052	chr3_45875055_45875056_rs35605052_TA	TA	-5.88896	2.72745e-139	5.81698	8.08453e-06	836.8	14.6	ref	rs35605052	0.02	0.02	0.02	0.02	0.02	chr3	45874970	45875140	TA	T	37	45875055	Allele-specific only	-11448	CCR9	caggcccaactgaggtcagctaaggttagttgaagaacttctcaattgagcccagcttaaaatacaacttgtagaatcatgagcTAaataaataattgttgtttaagccactacattttggagcagtttattctgcagcaatagcttactgatacatcctgtttatttcc
chr17_45716285_45716286_45716285	chr17_45716285_45716286_45716285_A	A	-0.265273	2.95657e-05	-0.273955	0.000551218	820.2	686.5	alt	45716285	0.81	0.87	0.85	0.84	0.83	chr17	45716200	45716370	G	A	51	45716285	Allele-specific only	-67994	CRHR1	atgcctcgggacaatcataagctccatgggacctgttcccattttctactagtgatgtggcacttctcagctgggaaaatgcacActgatgtgggtggatttccttctccttttgcccccagacctgcctccacacacacgggtgtgagcatacacacacacactaacat
chr17_45716285_45716286_45716285	chr17_45716285_45716286_45716285_G	G	0.0104753	0.903416	-0.273955	0.000551218	808	820.9	ref	45716285	0.96	1.03	1.02	0.96	1.12	chr17	45716200	45716370	G	A	51	45716285	Allele-specific only	-67994	CRHR1	atgcctcgggacaatcataagctccatgggacctgttcccattttctactagtgatgtggcacttctcagctgggaaaatgcacGctgatgtgggtggatttccttctccttttgcccccagacctgcctccacacacacgggtgtgagcatacacacacacactaacat
chr3_45801823_45801824_rs17763537	chr3_45801823_45801824_rs17763537_C	C	-0.673436	8.9934e-11	-0.380382	0.000544489	1094.7	678.3	ref	rs17763537	0.73	0.56	0.56	0.61	0.64	chr3	45801738	45801908	C	T	52	45801823	Allele-specific only	-5288	SLC6A20	tgggattacaggtgcgagccaccacgcctggcccatagctgacttgtaatgcctgccagtgctgtgctgtcatgaagagtgcatCgtatgtgtcccctctggactatggctcgcatcatgccttactcatccttttctccctagtgccaggtacatggttgaatctcaat
chr3_45801823_45801824_rs17763537	chr3_45801823_45801824_rs17763537_T	T	-1.05743	2.47928e-24	-0.380382	0.000544489	1072.7	508	alt	rs17763537	0.56	0.43	0.46	0.47	0.45	chr3	45801738	45801908	C	T	52	45801823	Allele-specific only	-5288	SLC6A20	tgggattacaggtgcgagccaccacgcctggcccatagctgacttgtaatgcctgccagtgctgtgctgtcatgaagagtgcatTgtatgtgtcccctctggactatggctcgcatcatgccttactcatccttttctccctagtgccaggtacatggttgaatctcaat
chr3_101731414_101731415_rs11717046	chr3_101731414_101731415_rs11717046_C	C	-0.087391	0.28365	-0.285207	0.00064983	502.7	472.6	ref	rs11717046	0.94	0.92	0.94	0.98	0.93	chr3	101731329	101731499	C	T	51	101731414	Allele-specific only	6801	CEP97	agctggaaatacaggtgcacctcatcatgcctggctaattttttgatttttagtagagaccaggtctcactatgttgcccaggcCggtctcaaactcctgggctcaagcaatcttccctccttggcctcccaaaatgctgggattacaggcatgagccaccacacatggc
chr3_101731414_101731415_rs11717046	chr3_101731414_101731415_rs11717046_T	T	-0.371703	5.14221e-06	-0.285207	0.00064983	554	428.8	alt	rs11717046	0.79	0.73	0.8	0.73	0.81	chr3	101731329	101731499	C	T	51	101731414	Allele-specific only	6801	CEP97	agctggaaatacaggtgcacctcatcatgcctggctaattttttgatttttagtagagaccaggtctcactatgttgcccaggcTggtctcaaactcctgggctcaagcaatcttccctccttggcctcccaaaatgctgggattacaggcatgagccaccacacatggc
chr10_79892130_79892131_79892130	chr10_79892130_79892131_79892130_C	C	0.034618	0.645631	0.248272	0.000544489	1806.2	1860.4	alt	79892130	0.94	1.05	1.07	1.02	1.07	chr10	79892045	79892215	T	C	39	79892130	Allele-specific only	-12767	BMS1P21	gactctaccttttaaaaaaagagcacacttggttatacatggcttttaaacttgagctacagttatgctacaaatccccccaccCtcccaatctaaagtcagtcatgtagagatatgtacattctctgagcattgtttaagagtccttggttttccagctttgatggaga
chr10_79892130_79892131_79892130	chr10_79892130_79892131_79892130_T	T	-0.205428	0.000266501	0.248272	0.000544489	1211.8	1050.9	ref	79892130	0.86	0.83	0.85	0.87	0.92	chr10	79892045	79892215	T	C	39	79892130	Allele-specific only	-12767	BMS1P21	gactctaccttttaaaaaaagagcacacttggttatacatggcttttaaacttgagctacagttatgctacaaatccccccaccTtcccaatctaaagtcagtcatgtagagatatgtacattctctgagcattgtttaagagtccttggttttccagctttgatggaga
chr3_45801750_45801751_rs13071258	chr3_45801750_45801751_rs13071258_A	A	0.225988	0.0010281	0.305807	0.00064983	585.8	683.2	alt	rs13071258	1.19	1.13	1.14	1.13	1.23	chr3	45801665	45801835	G	A	57	45801750	Allele-specific only	-5215	SLC6A20	gtttcattgtgttggccaggctggtctcaaactcctgacctcgtgatccacccgccttggcctcccaaagtgctgggattacagAtgcgagccaccacgcctggcccatagctgacttgtaatgcctgccagtgctgtgctgtcatgaagagtgcatcgtatgtgtcccc
chr3_45801750_45801751_rs13071258	chr3_45801750_45801751_rs13071258_G	G	-0.0672925	0.366361	0.305807	0.00064983	726	686.9	ref	rs13071258	0.98	1.01	0.87	0.95	0.92	chr3	45801665	45801835	G	A	57	45801750	Allele-specific only	-5215	SLC6A20	gtttcattgtgttggccaggctggtctcaaactcctgacctcgtgatccacccgccttggcctcccaaagtgctgggattacagGtgcgagccaccacgcctggcccatagctgacttgtaatgcctgccagtgctgtgctgtcatgaagagtgcatcgtatgtgtcccc
chr17_46013488_46013489_46013488	chr17_46013488_46013489_46013488_C	C	1.32812	3.67804e-07	-0.968089	0.000882813	170.1	431.4	ref	46013488	1.44	2.81	3.15	2.24	3.06	chr17	46013403	46013573	C	T	56	46013488	amVar	14239	STH	gactgagatcagctggcagctcagggtcatcattcccagagggagcggtgccctggaggccacaggcctcctcatgtgtgtctgCgtccgctcgagcttactgagacactaaatctgttggtttctgctgtgccacctacccaccctgttggtgttgctttgttcctatt
chr17_46013488_46013489_46013488	chr17_46013488_46013489_46013488_T	T	0.323596	5.99627e-05	-0.968089	0.000882813	1177	1476.7	alt	46013488	1.16	1.18	1.2	1.3	1.42	chr17	46013403	46013573	C	T	56	46013488	amVar	14239	STH	gactgagatcagctggcagctcagggtcatcattcccagagggagcggtgccctggaggccacaggcctcctcatgtgtgtctgTgtccgctcgagcttactgagacactaaatctgttggtttctgctgtgccacctacccaccctgttggtgttgctttgttcctatt
chr3_46359541_46359542_rs3138042	chr3_46359541_46359542_rs3138042_A	A	0.425742	1.21219e-09	0.318884	0.000630838	1003.8	1346.1	ref	rs3138042	1.29	1.33	1.25	1.42	1.41	chr3	46359456	46359626	A	G	49	46359541	Allele-specific only	5431	CCR2	atgagaagggggtggagaatgatgagttccttcaccaggagcaaaggacggggatcgtgtggaaccactgcagaactatttccgAaatcaactaagtggagagagccaggaaggctgcatcagaacccagtaaagcttcttgtctggatctgagctggtttgttttgtgc
chr3_46359541_46359542_rs3138042	chr3_46359541_46359542_rs3138042_G	G	0.743465	5.50653e-38	0.318884	0.000630838	876	1477.3	alt	rs3138042	1.64	1.62	1.86	1.62	1.69	chr3	46359456	46359626	A	G	49	46359541	Allele-specific only	5431	CCR2	atgagaagggggtggagaatgatgagttccttcaccaggagcaaaggacggggatcgtgtggaaccactgcagaactatttccgGaatcaactaagtggagagagccaggaaggctgcatcagaacccagtaaagcttcttgtctggatctgagctggtttgttttgtgc
chr1_155090454_155090455_rs181793634	chr1_155090454_155090455_rs181793634_C	C	-0.050214	0.60903	0.315087	0.000671749	513.4	494.1	ref	rs181793634	0.93	1.03	0.89	1.05	0.92	chr1	155090369	155090539	C	G	51	155090454	Allele-specific only	11618	EFNA3	gttgcccagactggagtgcaatggtgtgatctcatctcaccgcaacctccacctcctgagttcaagtgattctcctgcctcagcCtcccgagtagctgggattacaggcatgtgccaccacacctggctaattttgtatttttagtagagacagggtttctccatgttgg
chr1_155090454_155090455_rs181793634	chr1_155090454_155090455_rs181793634_G	G	0.255626	0.00397723	0.315087	0.000671749	596	712.1	alt	rs181793634	1.12	1.26	1.19	1.3	1.11	chr1	155090369	155090539	C	G	51	155090454	Allele-specific only	11618	EFNA3	gttgcccagactggagtgcaatggtgtgatctcatctcaccgcaacctccacctcctgagttcaagtgattctcctgcctcagcGtcccgagtagctgggattacaggcatgtgccaccacacctggctaattttgtatttttagtagagacagggtttctccatgttgg
chr17_45933707_45933708_45933707	chr17_45933707_45933708_45933707_A	A	-0.302851	0.378529	-0.842135	0.00064983	1097.5	892.5	alt	45933707	0.49	0.84	1.05	0.78	0.92	chr17	45933622	45933792	G	A	54	45933707	Allele-specific only	37925	MAPT-IT1	gtgttccggacccttgtcctggtggtgctaaagaatatctctgtcgatcctttggggactggggaaactgaggcccagtgccacAcgatgccatttgttcagggaagattaggtcatctgctaggtccccagtcacttgaccttcttcccagacaggaagaagctgctct
chr17_45933707_45933708_45933707	chr17_45933707_45933708_45933707_G	G	0.504128	8.75674e-18	-0.842135	0.00064983	918.1	1297.1	ref	45933707	1.42	1.36	1.3	1.46	1.52	chr17	45933622	45933792	G	A	54	45933707	Allele-specific only	37925	MAPT-IT1	gtgttccggacccttgtcctggtggtgctaaagaatatctctgtcgatcctttggggactggggaaactgaggcccagtgccacGcgatgccatttgttcagggaagattaggtcatctgctaggtccccagtcacttgaccttcttcccagacaggaagaagctgctct
chr17_45676088_45676089_45676088	chr17_45676088_45676089_45676088_A	A	-0.394632	5.84182e-05	0.353044	0.000724412	639.1	481.8	ref	45676088	0.85	0.75	0.75	0.68	0.73	chr17	45676003	45676173	A	G	39	45676088	Allele-specific only	54181	LINC02210-CRHR1	tggtctctgtcctgactactcaactcttgtattgtgacagtagacatagacaatatgtaaatcagtgggcatggctgtgttttaAtaaaactttatttacaaaacaggctggatttttggttcaagggctgtagtttgttgatcaccatcctaggagggtggttctcaaa
chr17_45676088_45676089_45676088	chr17_45676088_45676089_45676088_G	G	-0.041471	0.597184	0.353044	0.000724412	650.2	626	alt	45676088	0.99	0.96	0.89	1.02	0.96	chr17	45676003	45676173	A	G	39	45676088	Allele-specific only	54181	LINC02210-CRHR1	tggtctctgtcctgactactcaactcttgtattgtgacagtagacatagacaatatgtaaatcagtgggcatggctgtgttttaGtaaaactttatttacaaaacaggctggatttttggttcaagggctgtagtttgttgatcaccatcctaggagggtggttctcaaa
chr17_45689052_45689053_45689052	chr17_45689052_45689053_45689052_C	C	0.897072	0.000132888	-0.694921	0.000973028	189.3	357.1	ref	45689052	1.18	2.06	2.22	1.74	2.22	chr17	45688967	45689137	C	T	61	45689052	Allele-specific only	67145	LINC02210-CRHR1	agggctgccatatggaccgatctatgtgccaggctggccatgtgccccggatcctggagctgtcagaagggctggagatctagcCcacagaccccggccaggtagcatcacctttaatagatgtgtggccaggcctggcaggggactggggacatctgccacctgtgctt
chr17_45689052_45689053_45689052	chr17_45689052_45689053_45689052_T	T	0.17636	0.0108642	-0.694921	0.000973028	738.4	840.3	alt	45689052	1.06	1.15	1.12	1.14	1.22	chr17	45688967	45689137	C	T	61	45689052	Allele-specific only	67145	LINC02210-CRHR1	agggctgccatatggaccgatctatgtgccaggctggccatgtgccccggatcctggagctgtcagaagggctggagatctagcTcacagaccccggccaggtagcatcacctttaatagatgtgtggccaggcctggcaggggactggggacatctgccacctgtgctt
chr3_46304120_46304121_rs11711054	chr3_46304120_46304121_rs11711054_A	A	0.387925	3.14114e-08	0.345458	0.00069961	928.1	1220.1	alt	rs11711054	1.31	1.19	1.4	1.24	1.43	chr3	46304035	46304205	G	A	26	46304120	Allele-specific only	-49623	CCR2	acttttgaatgattctaaacattttgctttcatttttgtcacttacttatttgaataaagcttctcattgatcacgattatcacAaatttgaaattattaacaggaaaaatcttgatttgaaatgtgcttagcaattttaagtgtaaaatatgataaagccttatgtctg
chr3_46304120_46304121_rs11711054	chr3_46304120_46304121_rs11711054_G	G	0.0601372	0.400409	0.345458	0.00069961	692.9	716.7	ref	rs11711054	1.07	1.08	0.97	1.04	1.01	chr3	46304035	46304205	G	A	26	46304120	Allele-specific only	-49623	CCR2	acttttgaatgattctaaacattttgctttcatttttgtcacttacttatttgaataaagcttctcattgatcacgattatcacGaatttgaaattattaacaggaaaaatcttgatttgaaatgtgcttagcaattttaagtgtaaaatatgataaagccttatgtctg
chr7_75619661_75619662_75619661	chr7_75619661_75619662_75619661_C	C	0.387834	2.19068e-06	0.25968	0.00064983	1423	1869.3	alt	75619661	1.17	1.31	1.3	1.33	1.46	chr7	75619576	75619746	T	C	35	75619661	Allele-specific only	-91539	PMS2P3	aagatggtggaaatgtgaagaatgaagtcagtttctcagctcagacaagtataccttgatgtaagtaaatttttttctggaaaaCgtgaattgccactaaggccaaattaggagattattattcatttcacagaagacattggcattcgatacccttaaatagcaatctc
chr7_75619661_75619662_75619661	chr7_75619661_75619662_75619661_T	T	0.119016	0.0772937	0.25968	0.00064983	1439.3	1571.3	ref	75619661	1.03	1.1	1.11	1.04	1.16	chr7	75619576	75619746	T	C	35	75619661	Allele-specific only	-91539	PMS2P3	aagatggtggaaatgtgaagaatgaagtcagtttctcagctcagacaagtataccttgatgtaagtaaatttttttctggaaaaTgtgaattgccactaaggccaaattaggagattattattcatttcacagaagacattggcattcgatacccttaaatagcaatctc
chr17_45834077_45834078_45834077	chr17_45834077_45834078_45834077_C	C	0.23356	0.0258216	0.347987	0.000695466	947.6	1118.9	alt	45834077	1	1.16	1.15	1.29	1.31	chr17	45833992	45834162	T	C	62	45834077	Allele-specific only	-10803	SPPL2C	tctctcctccccagggcttctttgtgtctgtgttctactgtttcctcaatagtgaggtgaggacccgggggccctgcagcggggCtcagggctgtgaggcctgttgggactggcgattgtctagagccttctcctcccctcccagggctgcctctctccctccctgctcc
chr17_45834077_45834078_45834077	chr17_45834077_45834078_45834077_T	T	-0.134122	0.108203	0.347987	0.000695466	976.5	900.4	ref	45834077	0.82	0.94	1.01	0.92	0.93	chr17	45833992	45834162	T	C	62	45834077	Allele-specific only	-10803	SPPL2C	tctctcctccccagggcttctttgtgtctgtgttctactgtttcctcaatagtgaggtgaggacccgggggccctgcagcggggTtcagggctgtgaggcctgttgggactggcgattgtctagagccttctcctcccctcccagggctgcctctctccctccctgctcc
chr3_146496294_146496295_146496294	chr3_146496294_146496295_146496294_A	A	-0.336992	9.47321e-10	-0.217406	0.000671749	1301.7	1032.3	alt	146496294	0.79	0.74	0.8	0.8	0.84	chr3	146496209	146496379	C	A	36	146496294	Allele-specific only	-304	PLSCR2	attgatcaagtggggccagttccacatgaagtttctgatacctaaggctttaccactacatgttaaacaataaaatggaacaatAaaataattacatgatggtgcataaaatggtttcagagcattgtacgttgtcctctgttgtactagtttcattactttgcactttg
chr3_146496294_146496295_146496294	chr3_146496294_146496295_146496294_C	C	-0.12645	0.026387	-0.217406	0.000671749	1396.5	1282.6	ref	146496294	0.89	0.93	0.91	0.92	0.94	chr3	146496209	146496379	C	A	36	146496294	Allele-specific only	-304	PLSCR2	attgatcaagtggggccagttccacatgaagtttctgatacctaaggctttaccactacatgttaaacaataaaatggaacaatCaaataattacatgatggtgcataaaatggtttcagagcattgtacgttgtcctctgttgtactagtttcattactttgcactttg
chr3_46498820_46498821_rs13353428	chr3_46498820_46498821_rs13353428_C	C	0.365738	5.51622e-11	-0.251687	0.000791503	724.3	932.2	ref	rs13353428	1.29	1.25	1.3	1.32	1.29	chr3	46498735	46498905	C	T	64	46498820	Allele-specific only	845	RTP3	tctctttcccaggtggaaatggggagccccaaggcttggggctgattgcccacagtgcacagagggtggaggccgggtcccaccCgctgtcccctcccagggagagtctacatagagggggcagagctctcccactggcctatggctatcccaggccaggagctgccata
chr3_46498820_46498821_rs13353428	chr3_46498820_46498821_rs13353428_T	T	0.127573	0.127595	-0.251687	0.000791503	560.9	610.8	alt	rs13353428	1.15	1.08	1.1	1.04	1.07	chr3	46498735	46498905	C	T	64	46498820	Allele-specific only	845	RTP3	tctctttcccaggtggaaatggggagccccaaggcttggggctgattgcccacagtgcacagagggtggaggccgggtcccaccTgctgtcccctcccagggagagtctacatagagggggcagagctctcccactggcctatggctatcccaggccaggagctgccata
chr17_45888589_45888590_45888589	chr17_45888589_45888590_45888589_A	A	0.688135	4.12586e-42	0.241254	0.000813957	728	1173	ref	45888589	1.63	1.59	1.63	1.58	1.62	chr17	45888504	45888674	A	G	46	45888589	Allele-specific only	-5792	MAPT	attgactcacagttcagcatgtctggggaagtgttaggaaacttacaatcatggcagaagagaaagcaaaccatcctttctcacAtggtgacaggaagagcaaagcggggtaagccccttacaaaaccaccagatctcatgagaactcactatcacgagaacaccatgga
chr17_45888589_45888590_45888589	chr17_45888589_45888590_45888589_G	G	0.9407	2.78699e-55	0.241254	0.000813957	560.6	1069.7	alt	45888589	2.02	1.88	1.91	1.88	1.85	chr17	45888504	45888674	A	G	46	45888589	Allele-specific only	-5792	MAPT	attgactcacagttcagcatgtctggggaagtgttaggaaacttacaatcatggcagaagagaaagcaaaccatcctttctcacGtggtgacaggaagagcaaagcggggtaagccccttacaaaaccaccagatctcatgagaactcactatcacgagaacaccatgga
chr3_45829711_45829712_rs2064061	chr3_45829711_45829712_rs2064061_A	A	-0.215157	0.022512	0.300472	0.000920832	477.3	413.1	ref	rs2064061	0.86	0.89	0.84	0.78	0.96	chr3	45829626	45829796	A	G	29	45829711	Allele-specific only	12407	LZTFL1	aaaaagtactttcaacagaagaaaaaaaaaatctttcctcatttttgaaatctggtctttgaaaaaaagattttcattgcaactAataaaagcacgtattcactggttgttcttgtgtccaaaatcttaaagtaaaattggagcaaagccccaaaaagcttttaaacaaa
chr3_45829711_45829712_rs2064061	chr3_45829711_45829712_rs2064061_G	G	0.0832357	0.325427	0.300472	0.000920832	464.2	494.7	alt	rs2064061	1.06	1.08	1.09	0.99	1.11	chr3	45829626	45829796	A	G	29	45829711	Allele-specific only	12407	LZTFL1	aaaaagtactttcaacagaagaaaaaaaaaatctttcctcatttttgaaatctggtctttgaaaaaaagattttcattgcaactGataaaagcacgtattcactggttgttcttgtgtccaaaatcttaaagtaaaattggagcaaagccccaaaaagcttttaaacaaa
chr4_105643133_105643134_rs1372776420	chr4_105643133_105643134_rs1372776420_G	G	-0.211128	0.209923	0.702496	0.00103301	504.4	441.5	ref	rs1372776420	0.66	0.83	1.07	0.94	0.89	chr4	105643048	105643218	-	TT	24	105643133	Allele-specific only	65555	INTS12	tatataagaaaatgtccttcatatttaaaggttttgctactgatacaccatcagttagaaaatatcttttgggttttttgttaGtttttttttttcagtataaatactgaaaacagttttcagtatttataatagatttatttttaaaatctacttcactcagtcgtc
chr4_105643133_105643134_rs1372776420	chr4_105643133_105643134_rs1372776420_GTT	GTT	0.550493	0.122147	0.702496	0.00103301	355.2	522.7	alt	rs1372776420	0.83	1.52	1.88	1.49	1.63	chr4	105643048	105643218	-	TT	24	105643133	Allele-specific only	65555	INTS12	tatataagaaaatgtccttcatatttaaaggttttgctactgatacaccatcagttagaaaatatcttttgggttttttgttaGTTtttttttttttcagtataaatactgaaaacagttttcagtatttataatagatttatttttaaaatctacttcactcagtcgtc
chr3_46033366_46033367_rs6791016	chr3_46033366_46033367_rs6791016_A	A	-0.457833	2.73116e-06	-0.359042	0.000920832	736.1	530.1	alt	rs6791016	0.8	0.63	0.68	0.73	0.77	chr3	46033281	46033451	G	A	32	46033366	Allele-specific only	-5884	XCR1	tctccggtgttacttgctagaagttttgtacatttgcattttgcatttagatttaagatgcattttgagttttttgtgaaaggtAtaagatctgtgtatagattcctcttttgcatgtagatgtacaattgttctagcaccacttgttgaaaatatcctttatccattta
chr3_46033366_46033367_rs6791016	chr3_46033366_46033367_rs6791016_G	G	-0.089425	0.28494	-0.359042	0.000920832	790.8	733	ref	rs6791016	1.01	0.94	0.82	0.96	0.91	chr3	46033281	46033451	G	A	32	46033366	Allele-specific only	-5884	XCR1	tctccggtgttacttgctagaagttttgtacatttgcattttgcatttagatttaagatgcattttgagttttttgtgaaaggtGtaagatctgtgtatagattcctcttttgcatgtagatgtacaattgttctagcaccacttgttgaaaatatcctttatccattta
chr4_105684563_105684564_rs72671808	chr4_105684563_105684564_rs72671808_A	A	-0.631415	9.90039e-08	0.38963	0.000982146	484.5	311.2	ref	rs72671808	0.72	0.55	0.68	0.59	0.68	chr4	105684478	105684648	A	C	29	105684563	Allele-specific only	24125	INTS12	ttgaaatcaaggtagccttcaatattgtctgcatgcatacatttttaatcaatgtgaaaagtaacaaaaatagagttctgagatAttcgatttataagagaaggaatccagatatttgtccacatactctgaaaattgataggaagttttcttacagtaacatattaact
chr4_105684563_105684564_rs72671808	chr4_105684563_105684564_rs72671808_C	C	-0.25253	0.0177902	0.38963	0.000982146	518	430.9	alt	rs72671808	0.9	0.79	0.86	0.85	0.76	chr4	105684478	105684648	A	C	29	105684563	Allele-specific only	24125	INTS12	ttgaaatcaaggtagccttcaatattgtctgcatgcatacatttttaatcaatgtgaaaagtaacaaaaatagagttctgagatCttcgatttataagagaaggaatccagatatttgtccacatactctgaaaattgataggaagttttcttacagtaacatattaact
chr3_46059507_46059508_rs1392294	chr3_46059507_46059508_rs1392294_A	A	-1.81063	7.65976e-29	0.568592	0.000947957	753.3	219.6	ref	rs1392294	0.22	0.27	0.32	0.29	0.36	chr3	46059422	46059592	A	G	32	46059507	Allele-specific only	-32025	XCR1	tggaaggaaaaataggtacttaaactctcaatcacattatttatagacagtctcagggttcagtcccacaaattgcagcctgtgAacatttgaatttgctagttgatttcagaaagaaaatcttagttcccaatttctaatttcagtgacaatgatgttaaaaaaaaaac
chr3_46059507_46059508_rs1392294	chr3_46059507_46059508_rs1392294_G	G	-1.23212	6.65292e-13	0.568592	0.000947957	801.8	347.2	alt	rs1392294	0.31	0.4	0.55	0.46	0.45	chr3	46059422	46059592	A	G	32	46059507	Allele-specific only	-32025	XCR1	tggaaggaaaaataggtacttaaactctcaatcacattatttatagacagtctcagggttcagtcccacaaattgcagcctgtgGacatttgaatttgctagttgatttcagaaagaaaatcttagttcccaatttctaatttcagtgacaatgatgttaaaaaaaaaac
chr17_46045882_46045883_46045882	chr17_46045882_46045883_46045882_C	C	0.354343	0.369443	1.27044	0.00110964	336.1	432.1	alt	46045882	0.7	1.35	1.71	1.22	1.45	chr17	46045797	46045967	T	C	44	46045882	Allele-specific only	46633	STH	agctgagagacacacagtctgggtatatctgagggtgggggaggttatttgcaactgtatgtggtaatgctgttgacaaagaaaCgactgttctgtttagcaggtgatatccaatgagtgtgcttaagtgtccgggcttcctgtccttcttcaagtatgagactatacaa
chr17_46045882_46045883_46045882	chr17_46045882_46045883_46045882_T	T	-0.921441	4.6611e-07	1.27044	0.00110964	843.3	440.8	ref	46045882	0.71	0.58	0.47	0.43	0.42	chr17	46045797	46045967	T	C	44	46045882	Allele-specific only	46633	STH	agctgagagacacacagtctgggtatatctgagggtgggggaggttatttgcaactgtatgtggtaatgctgttgacaaagaaaTgactgttctgtttagcaggtgatatccaatgagtgtgcttaagtgtccgggcttcctgtccttcttcaagtatgagactatacaa
chr3_46232768_46232769_rs67676925	chr3_46232768_46232769_rs67676925_T	T	-5.76098	5.24554e-188	5.83149	5.10606e-05	1070.3	18.6	ref	rs67676925	0.02	0.02	0.02	0.02	0.01	chr3	46232683	46232853	T	C	44	46232768	Allele-specific only	-9612	CCR3	tggtaaatatcaaggcccagatcaatgctagactcttgttcacctgttatcttgaaatcacaggtggcccaccacctcccccaaTagcacagcttccacgttctcactcctgtctcttttgtagaataggctatctatcaggggaataatccttttttgtgtttttctag
chr1_155309691_155309692_rs59477014	chr1_155309691_155309692_rs59477014_G	G	1.26845	1.57401e-05	1.13467	0.00145418	138	336.3	alt	rs59477014	1.35	2.53	3.37	2.17	2.78	chr1	155309606	155309776	T	G	57	155309691	amVar	826	FDPS	catacttttttgttccctgcgtatccttcctgtaattgtccccaagcacattccacaagagggaggggcactctgggctaaggcGggggtgggagttatctggggagctgccaccatgcctctgcctttggtgcttgcccctgcagggagtgcttagtgccccctcccta
chr1_155309691_155309692_rs59477014	chr1_155309691_155309692_rs59477014_T	T	0.114046	0.12012	1.13467	0.00145418	925.9	994.5	ref	rs59477014	1.17	1.02	1.08	1.06	1.03	chr1	155309606	155309776	T	G	57	155309691	amVar	826	FDPS	catacttttttgttccctgcgtatccttcctgtaattgtccccaagcacattccacaagagggaggggcactctgggctaaggcTggggtgggagttatctggggagctgccaccatgcctctgcctttggtgcttgcccctgcagggagtgcttagtgccccctcccta
chr3_46377198_46377199_rs3087253	chr3_46377198_46377199_rs3087253_C	C	-0.0586908	0.41464	-0.222415	0.000930601	1441.3	1390.2	ref	rs3087253	0.9	0.91	0.98	1	1.03	chr3	46377113	46377283	C	T	46	46377198	Allele-specific only	7057	CCR5	aaggtatcagcttttgtggctgacatacatgcagtcatgtcaattgctcgtttttccttttccatcttattaaatgtcttccaaCgttagcacgaagaaaagctatttgcagtgttgccagcctttccagagcccgtccccattacctccccaggcccatgcctttactc
chr3_46377198_46377199_rs3087253	chr3_46377198_46377199_rs3087253_T	T	-0.282573	3.49655e-06	-0.222415	0.000930601	1645	1359.3	alt	rs3087253	0.79	0.76	0.87	0.83	0.87	chr3	46377113	46377283	C	T	46	46377198	Allele-specific only	7057	CCR5	aaggtatcagcttttgtggctgacatacatgcagtcatgtcaattgctcgtttttccttttccatcttattaaatgtcttccaaTgttagcacgaagaaaagctatttgcagtgttgccagcctttccagagcccgtccccattacctccccaggcccatgcctttactc
chr3_46147956_46147957_rs34191675	chr3_46147956_46147957_rs34191675_A	A	-0.211422	0.00235396	0.254197	0.00102572	877.8	754.4	ref	rs34191675	0.9	0.81	0.9	0.9	0.79	chr3	46147871	46148041	A	G	31	46147956	Allele-specific only	60356	CCR1	tagcttgattgtggtaatcattcacaatgcttatgtgtatcaaaacatcatgttgtatgccttaaatataaacaatttttttttAtcaatcgtccttcaaaaatctgcttcaggaaaaacagagtattttacggtgaagaatcttgaaaaatactacctcagccagatga
chr3_46147956_46147957_rs34191675	chr3_46147956_46147957_rs34191675_G	G	0.0404154	0.596974	0.254197	0.00102572	936	954	alt	rs34191675	1.08	0.99	0.99	1.06	0.98	chr3	46147871	46148041	A	G	31	46147956	Allele-specific only	60356	CCR1	tagcttgattgtggtaatcattcacaatgcttatgtgtatcaaaacatcatgttgtatgccttaaatataaacaatttttttttGtcaatcgtccttcaaaaatctgcttcaggaaaaacagagtattttacggtgaagaatcttgaaaaatactacctcagccagatga
chr3_46348254_46348255_rs34363105	chr3_46348254_46348255_rs34363105_C	C	-0.0444834	0.43733	0.217251	0.000947957	1455.5	1403.1	ref	rs34363105	1.01	0.98	0.93	0.95	0.95	chr3	46348169	46348339	C	T	32	46348254	Allele-specific only	-5489	CCR2	tagtattttgtttagagtttttgcatctatattcataagcaatatcagtccacaggttttttgtggtttatttgtctggctttgCtataatggtaatgctgtcttcttagaatgaatgagggagtgttttctcctctttcattttttaaacgtttgagaaggagtgatat
chr3_46348254_46348255_rs34363105	chr3_46348254_46348255_rs34363105_T	T	0.158256	0.00289553	0.217251	0.000947957	1721.6	1929.3	alt	rs34363105	1.07	1.1	1.17	1.14	1.12	chr3	46348169	46348339	C	T	32	46348254	Allele-specific only	-5489	CCR2	tagtattttgtttagagtttttgcatctatattcataagcaatatcagtccacaggttttttgtggtttatttgtctggctttgTtataatggtaatgctgtcttcttagaatgaatgagggagtgttttctcctctttcattttttaaacgtttgagaaggagtgatat
chr21_33239240_33239241_rs12482193	chr21_33239240_33239241_rs12482193_C	C	0.778424	1.39193e-19	0.300398	0.00116035	898.4	1544.6	alt	rs12482193	1.51	1.75	1.64	1.89	1.81	chr21	33239155	33239325	T	C	56	33239240	Allele-specific only	9303	IFNAR2	caccctcccctctccccactgtttagttggcccaggaccctgtctggtaaggatacaactccaggccccttgccctatggcttcCggttgtgttcagccgatggggagccccaaataagagaaggaagggacaccgtgagtgatatttatccctcagcttcctgcctgca
chr21_33239240_33239241_rs12482193	chr21_33239240_33239241_rs12482193_T	T	0.481107	1.14681e-09	0.300398	0.00116035	803.1	1122.2	ref	rs12482193	1.3	1.41	1.26	1.47	1.56	chr21	33239155	33239325	T	C	56	33239240	Allele-specific only	9303	IFNAR2	caccctcccctctccccactgtttagttggcccaggaccctgtctggtaaggatacaactccaggccccttgccctatggcttcTggttgtgttcagccgatggggagccccaaataagagaaggaagggacaccgtgagtgatatttatccctcagcttcctgcctgca
chr3_46185233_46185234_rs36010446	chr3_46185233_46185234_rs36010446_A	A	-0.31695	0.000248199	-0.291441	0.00126735	946.1	750	alt	rs36010446	0.89	0.79	0.75	0.81	0.72	chr3	46185148	46185318	G	A	31	46185233	Allele-specific only	23079	CCR1	gtcaatgaataatgttgttgtaagcatgtgcaattttttttacggacatatgttttcatttctcttggatatatccctagaaatAgaattgctaggtcagatgaaccctctatatttaacattttgagaaaatgctaaattgttttccaaagcagctataccatttttta
chr3_46185233_46185234_rs36010446	chr3_46185233_46185234_rs36010446_G	G	-0.0486586	0.435941	-0.291441	0.00126735	940.4	910.5	ref	rs36010446	0.96	0.98	0.95	0.94	1.01	chr3	46185148	46185318	G	A	31	46185233	Allele-specific only	23079	CCR1	gtcaatgaataatgttgttgtaagcatgtgcaattttttttacggacatatgttttcatttctcttggatatatccctagaaatGgaattgctaggtcagatgaaccctctatatttaacattttgagaaaatgctaaattgttttccaaagcagctataccatttttta
chr17_45974222_45974223_45974222	chr17_45974222_45974223_45974222_C	C	1.10657	3.25489e-05	-0.831642	0.00190289	173	376.8	ref	45974222	1.24	2.15	2.77	2.1	2.63	chr17	45974137	45974307	C	G	62	45974222	amVar	-25027	STH	ggctgccgggctttcctggtggatgagctgggcggttcatgagccagaaccactcagcagcatgtcagtgtgcttcctggggagCtggtagcaggggctccgggccctacttcagggctgctttctggcatatggctgatcccctcctcactcctcctccctgcattgct
chr17_45974222_45974223_45974222	chr17_45974222_45974223_45974222_G	G	0.22838	0.00597951	-0.831642	0.00190289	860.7	1009.8	alt	45974222	1.08	1.14	1.09	1.28	1.28	chr17	45974137	45974307	C	G	62	45974222	amVar	-25027	STH	ggctgccgggctttcctggtggatgagctgggcggttcatgagccagaaccactcagcagcatgtcagtgtgcttcctggggagGtggtagcaggggctccgggccctacttcagggctgctttctggcatatggctgatcccctcctcactcctcctccctgcattgct
chr3_46347675_46347676_rs34448949	chr3_46347675_46347676_rs34448949_A	A	0.0697354	0.216341	0.232818	0.00114512	1621.8	1705.3	ref	rs34448949	1.03	1.04	1.1	1.08	1.01	chr3	46347590	46347760	A	T	34	46347675	Allele-specific only	-6068	CCR2	gccagattttggggggcctgttcccaacaatcttataccttgcaattttgctgaatttgcttgttaactttgatagtttttttgAggattatttgggattttctacatatcatgtcatctgtgaataaagatagttttgcttctttctttctcatttggatgccttttat
chr3_46347675_46347676_rs34448949	chr3_46347675_46347676_rs34448949_T	T	0.303112	0.00066826	0.232818	0.00114512	2978.5	3681.5	alt	rs34448949	1.1	1.22	1.28	1.29	1.3	chr3	46347590	46347760	A	T	34	46347675	Allele-specific only	-6068	CCR2	gccagattttggggggcctgttcccaacaatcttataccttgcaattttgctgaatttgcttgttaactttgatagtttttttgTggattatttgggattttctacatatcatgtcatctgtgaataaagatagttttgcttctttctttctcatttggatgccttttat
chr9_21284125_21284126_21284125	chr9_21284125_21284126_21284125_C	C	-0.374844	1.90661e-05	0.266817	0.00131375	865.3	659.1	ref	21284125	0.86	0.71	0.74	0.76	0.74	chr9	21284040	21284210	C	G	33	21284125	Allele-specific only	-5563	IFNA22P	ttaaaggtgaacaaaaagtttttgccattgtataccgtgaaaattgccttggtatacagaatctgttgttttaaatgacaggatCtcattctttttatggctttatagtactccattgtgtatacgtaccactctttgcgtatttgagataacagccatttatcagatat
chr9_21284125_21284126_21284125	chr9_21284125_21284126_21284125_G	G	-0.11064	0.182688	0.266817	0.00131375	1133.6	1039.3	alt	21284125	1.03	0.87	0.88	0.92	0.88	chr9	21284040	21284210	C	G	33	21284125	Allele-specific only	-5563	IFNA22P	ttaaaggtgaacaaaaagtttttgccattgtataccgtgaaaattgccttggtatacagaatctgttgttttaaatgacaggatGtcattctttttatggctttatagtactccattgtgtatacgtaccactctttgcgtatttgagataacagccatttatcagatat
chr9_21352484_21352485_21352484	chr9_21352484_21352485_21352484_A	A	0.797552	6.42511e-24	0.277514	0.00129989	1017.2	1776.8	alt	21352484	1.54	1.76	1.79	1.75	1.89	chr9	21352399	21352569	G	A	35	21352484	Allele-specific only	-1598	IFNA6	ccaggcctagtgtacttattcaagaaatagtttttgctgaagcaatttatcatactttctctttatactagaaggcattcatggAtgaccaagctattttgtttccatcatggccatatttgttaggattataacagacaatggctaatatttccactctactcttacta
chr9_21352484_21352485_21352484	chr9_21352484_21352485_21352484_G	G	0.527706	9.521e-09	0.277514	0.00129989	1245.4	1800.9	ref	21352484	1.26	1.45	1.39	1.47	1.65	chr9	21352399	21352569	G	A	35	21352484	Allele-specific only	-1598	IFNA6	ccaggcctagtgtacttattcaagaaatagtttttgctgaagcaatttatcatactttctctttatactagaaggcattcatggGtgaccaagctattttgtttccatcatggccatatttgttaggattataacagacaatggctaatatttccactctactcttacta
chr21_33239266_33239267_rs12482060	chr21_33239266_33239267_rs12482060_C	C	0.0948828	0.197338	0.279284	0.0014082	937.7	996.5	ref	rs12482060	1.12	0.95	1.09	1.1	1.04	chr21	33239181	33239351	C	G	55	33239266	Allele-specific only	9329	IFNAR2	ttggcccaggaccctgtctggtaaggatacaactccaggccccttgccctatggcttctggttgtgttcagccgatggggagccCcaaataagagaaggaagggacaccgtgagtgatatttatccctcagcttcctgcctgcactgtcctcttggtctggctgtgtcca
chr21_33239266_33239267_rs12482060	chr21_33239266_33239267_rs12482060_G	G	0.360217	1.56886e-09	0.279284	0.0014082	844	1081.2	alt	rs12482060	1.27	1.3	1.21	1.28	1.34	chr21	33239181	33239351	C	G	55	33239266	Allele-specific only	9329	IFNAR2	ttggcccaggaccctgtctggtaaggatacaactccaggccccttgccctatggcttctggttgtgttcagccgatggggagccGcaaataagagaaggaagggacaccgtgagtgatatttatccctcagcttcctgcctgcactgtcctcttggtctggctgtgtcca
chr8_60545224_60545225_rs34443874	chr8_60545224_60545225_rs34443874_G	G	2.55167	6.41345e-05	-2.48636	0.000164161	4.5	27.5	ref	rs34443874	2.59	6.67	8.42	6.16	6.46	chr8	60545139	60545309	-	A	43	60545224	amVar	28238	RAB2A	tggtttaggacaaggaaaatgaactccagtagaatacccagcacctactcgtatttcttgtgaaggactctttgccttaaaatGcaagaggacttaattagattcttgggccccacgaaagacgtgctaagtctctgggatggggcttcaggaatctgcctttttttt
chr4_105692664_105692665_105692664	chr4_105692664_105692665_105692664_A	A	-2.056	2.4289e-147	0.322846	0.00130093	1738.3	424.1	ref	105692664	0.24	0.23	0.3	0.24	0.22	chr4	105692579	105692749	A	G	34	105692664	Allele-specific only	16024	INTS12	taacaaaccccaacacttggcatgcacaaaagcataagcttttaaagcttatggtcaaccattaataaatatatagaatgccttAattaaatttggctattttctcgtcatttctcgtcataatttttgcctttctctcagaaggtagtagactctgattagtcttccaa
chr4_105692664_105692665_105692664	chr4_105692664_105692665_105692664_G	G	-1.71177	3.77511e-140	0.322846	0.00130093	2041.8	621.7	alt	105692664	0.31	0.27	0.33	0.32	0.29	chr4	105692579	105692749	A	G	34	105692664	Allele-specific only	16024	INTS12	taacaaaccccaacacttggcatgcacaaaagcataagcttttaaagcttatggtcaaccattaataaatatatagaatgccttGattaaatttggctattttctcgtcatttctcgtcataatttttgcctttctctcagaaggtagtagactctgattagtcttccaa
chr4_105724614_105724615_105724614	chr4_105724614_105724615_105724614_A	A	-2.00776	7.07387e-90	-0.342559	0.00144662	963.2	236.6	alt	105724614	0.28	0.23	0.25	0.22	0.24	chr4	105724529	105724699	G	A	32	105724614	Allele-specific only	13802	GSTCD	aatatggttctgaaagatgcttcttacattattggtaaggaatatcatttagattatgcctaatagttcacacatacagagaagAtagtttcacaaacacaaaaaaatggaactttagatcattattaatagtacaagctctccatttttacacttctgcagtgagctac
chr4_105724614_105724615_105724614	chr4_105724614_105724615_105724614_G	G	-1.66384	1.72398e-49	-0.342559	0.00144662	1428.8	445.6	ref	105724614	0.38	0.29	0.32	0.29	0.28	chr4	105724529	105724699	G	A	32	105724614	Allele-specific only	13802	GSTCD	aatatggttctgaaagatgcttcttacattattggtaaggaatatcatttagattatgcctaatagttcacacatacagagaagGtagtttcacaaacacaaaaaaatggaactttagatcattattaatagtacaagctctccatttttacacttctgcagtgagctac
chr3_46251999_46252000_rs4086987	chr3_46251999_46252000_rs4086987_A	A	-0.112629	0.0608953	-0.215744	0.0014611	1109.5	1022.4	ref	rs4086987	0.96	0.88	0.92	0.92	0.93	chr3	46251914	46252084	A	C	46	46251999	Allele-specific only	9540	CCR3	tacacttcttttgtggtggagtgtcatcagttaaggtggggcagggcatattcacttcttttgtgattcttcagttacttcaggAcatctgggcatatatgtgcaagtcacaggggatgcaatggcttggcttgggctcagaggcctgacactttctacatgtggttatt
chr3_46251999_46252000_rs4086987	chr3_46251999_46252000_rs4086987_C	C	-0.325663	1.8938e-07	-0.215744	0.0014611	1094.6	865.8	alt	rs4086987	0.82	0.74	0.75	0.84	0.8	chr3	46251914	46252084	A	C	46	46251999	Allele-specific only	9540	CCR3	tacacttcttttgtggtggagtgtcatcagttaaggtggggcagggcatattcacttcttttgtgattcttcagttacttcaggCcatctgggcatatatgtgcaagtcacaggggatgcaatggcttggcttgggctcagaggcctgacactttctacatgtggttatt
chr6_31511868_31511869_rs3132463	chr6_31511868_31511869_rs3132463_C	C	-2.44272	1.22614e-74	0.697785	0.00147487	1030.7	186.1	alt	rs3132463	0.22	0.19	0.17	0.15	0.18	chr6	31511783	31511953	T	C	35	31511868	Allele-specific only	13724	MICB	aaaacaggtacccaaaaagaaaaactgtctgaaaatgttgccctttaataataataataaataataataataaaagataaacacCctttaaccaccagagatatagaagtttgtcagccagcccagaaaccatcatttgccccagctcagtgataaaggcttcccttccc
chr6_31511868_31511869_rs3132463	chr6_31511868_31511869_rs3132463_T	T	-3.12061	1.01637e-48	0.697785	0.00147487	982.1	112.4	ref	rs3132463	0.14	0.14	0.12	0.07	0.1	chr6	31511783	31511953	T	C	35	31511868	Allele-specific only	13724	MICB	aaaacaggtacccaaaaagaaaaactgtctgaaaatgttgccctttaataataataataaataataataataaaagataaacacTctttaaccaccagagatatagaagtttgtcagccagcccagaaaccatcatttgccccagctcagtgataaaggcttcccttccc
chr17_45818236_45818237_45818236	chr17_45818236_45818237_45818236_G	G	0.310405	9.57915e-05	-0.266141	0.00161175	620.6	770.2	alt	45818236	1.18	1.23	1.16	1.34	1.3	chr17	45818151	45818321	T	G	64	45818236	Allele-specific only	-26644	SPPL2C	ccccagcgccaccgcccagcctcaggtttcagatctgagttggtcactccttcacttggaacccactcttgtgtggcctccgtgGtcaggctgctgggtggggccggccaggctgtctgtggtcatggccctgtcaccttttgcagccagccctggccaccccccatgag
chr17_45818236_45818237_45818236	chr17_45818236_45818237_45818236_T	T	0.565358	5.98293e-19	-0.266141	0.00161175	763.8	1134	ref	45818236	1.45	1.38	1.47	1.48	1.64	chr17	45818151	45818321	T	G	64	45818236	Allele-specific only	-26644	SPPL2C	ccccagcgccaccgcccagcctcaggtttcagatctgagttggtcactccttcacttggaacccactcttgtgtggcctccgtgTtcaggctgctgggtggggccggccaggctgtctgtggtcatggccctgtcaccttttgcagccagccctggccaccccccatgag
chr17_45735636_45735637_45735636	chr17_45735636_45735637_45735636_A	A	0.595773	2.62371e-11	-0.379145	0.00145418	1140.2	1726.6	alt	45735636	1.34	1.57	1.39	1.57	1.69	chr17	45735551	45735721	G	A	44	45735636	Allele-specific only	-48643	CRHR1	tattgggcacagctggcctgatgaatcaacccagcctgcaggcctgatggattttcagagttcaaggaagttcttccttttccaAccatcttaaatgtcttcctacctctgcctgctgtatcagcaatttcactattggtggttcattttttagcttactatgacttgtt
chr17_45735636_45735637_45735636	chr17_45735636_45735637_45735636_G	G	0.984728	1.03081e-13	-0.379145	0.00145418	1478.5	2932.1	ref	45735636	1.52	2.12	2.01	2.01	2.26	chr17	45735551	45735721	G	A	44	45735636	Allele-specific only	-48643	CRHR1	tattgggcacagctggcctgatgaatcaacccagcctgcaggcctgatggattttcagagttcaaggaagttcttccttttccaGccatcttaaatgtcttcctacctctgcctgctgtatcagcaatttcactattggtggttcattttttagcttactatgacttgtt
chr9_21205364_21205365_21205364	chr9_21205364_21205365_21205364_C	C	0.276352	3.93759e-05	0.274942	0.00155218	895.6	1081.4	ref	21205364	1.18	1.2	1.18	1.33	1.15	chr9	21205279	21205449	C	T	40	21205364	Allele-specific only	1778	IFNA10	cacatttttgggggtccaaacttattacttgccaccattgcaaaggcagttttctcacattttctgtatgtgttatcttgatttCtcttttctgagtcactcttctgtctaccccagtatggcttctgctgattaattctatgaatccagctctcagtaagctctgcatt
chr9_21205364_21205365_21205364	chr9_21205364_21205365_21205364_T	T	0.549809	3.3942e-11	0.274942	0.00155218	1059.8	1552.7	alt	21205364	1.35	1.37	1.42	1.63	1.57	chr9	21205279	21205449	C	T	40	21205364	Allele-specific only	1778	IFNA10	cacatttttgggggtccaaacttattacttgccaccattgcaaaggcagttttctcacattttctgtatgtgttatcttgatttTtcttttctgagtcactcttctgtctaccccagtatggcttctgctgattaattctatgaatccagctctcagtaagctctgcatt
chr3_101753532_101753533_rs111485023	chr3_101753532_101753533_rs111485023_C	C	0.703291	6.03482e-15	0.290454	0.00155218	1151.5	1874.1	ref	rs111485023	1.72	1.79	1.71	1.49	1.42	chr3	101753447	101753617	C	G	61	101753532	Allele-specific only	-25678	NXPE3	cagttaagtctgcagaggttactgctgtctttttgtttgtctgtgccctgcccccagaggtggagcctacagaggcaggcaggcCtccttgagctgtggtgggctccacccagttcgggcttccggctgctttgtttacctaagcgagcctgggcaatggcgggcgcccc
chr3_101753532_101753533_rs111485023	chr3_101753532_101753533_rs111485023_G	G	0.992756	5.01041e-41	0.290454	0.00155218	1214.3	2417.2	alt	rs111485023	2.03	2.21	2	1.82	1.9	chr3	101753447	101753617	C	G	61	101753532	Allele-specific only	-25678	NXPE3	cagttaagtctgcagaggttactgctgtctttttgtttgtctgtgccctgcccccagaggtggagcctacagaggcaggcaggcGtccttgagctgtggtgggctccacccagttcgggcttccggctgctttgtttacctaagcgagcctgggcaatggcgggcgcccc
chr17_45837192_45837193_45837192	chr17_45837192_45837193_45837192_A	A	-0.000561608	0.996705	-1.06342	0.00228306	326.5	322.8	alt	45837192	1.08	0.93	0.93	0.98	1.03	chr17	45837107	45837277	G	A	58	45837192	amVar	-7688	SPPL2C	agctctgtgccctgaagtagagagatggggtgggggacccagggagcaccgtgacagaggtaggctggaggcttccagagcaacAtgggggatattgtggggagtgggaagaagcccagtaaagggtcctggctgcctggagagactagaagtgacctgagtctctaatg
chr17_45837192_45837193_45837192	chr17_45837192_45837193_45837192_G	G	1.08378	0.00132095	-1.06342	0.00228306	75.7	163.1	ref	45837192	1.28	1.93	2.72	1.97	2.88	chr17	45837107	45837277	G	A	58	45837192	amVar	-7688	SPPL2C	agctctgtgccctgaagtagagagatggggtgggggacccagggagcaccgtgacagaggtaggctggaggcttccagagcaacGtgggggatattgtggggagtgggaagaagcccagtaaagggtcctggctgcctggagagactagaagtgacctgagtctctaatg
chr4_25310282_25310283_25310282	chr4_25310282_25310283_25310282_A	A	-0.0583566	0.351479	-0.220308	0.00159814	1115.1	1076.8	alt	25310282	0.92	0.92	1	1	0.98	chr4	25310197	25310367	G	A	49	25310282	Allele-specific only	-2491	ZCCHC4	cgtgcagggcgtaggggatatgatggcttagcctgggctcagaggcctgacaataagtgtaatctaggtctctcctggtgcttaAgcctcaagggacctattttcagttctgtctctggcttcctttcagaaccttgctgaatctctcagtatgtttctactcaagcatt
chr4_25310282_25310283_25310282	chr4_25310282_25310283_25310282_G	G	0.160796	0.0316791	-0.220308	0.00159814	1136.4	1273.3	ref	25310282	1.03	1.08	1.1	1.21	1.18	chr4	25310197	25310367	G	A	49	25310282	Allele-specific only	-2491	ZCCHC4	cgtgcagggcgtaggggatatgatggcttagcctgggctcagaggcctgacaataagtgtaatctaggtctctcctggtgcttaGgcctcaagggacctattttcagttctgtctctggcttcctttcagaaccttgctgaatctctcagtatgtttctactcaagcatt
chr21_33917458_33917459_rs12626964	chr21_33917458_33917459_rs12626964_C	C	-1.07793	1.5058e-25	-0.485954	0.00186128	573.4	268.2	ref	rs12626964	0.5	0.48	0.39	0.46	0.51	chr21	33917373	33917543	C	G	48	33917458	Allele-specific only	-1655	ATP5PO	agtagagatggggttttgccatgttggccaggctggtcttgaactcctgacctcaagcgatccgcctgcctcagcctcccaaagCttagaggtgtgagccaccacacccaaccccctaaaaactttttaaaacgtagagaaagataaagaaagtaattgtcctcttttct
chr21_33917458_33917459_rs12626964	chr21_33917458_33917459_rs12626964_G	G	-1.53719	6.38403e-19	-0.485954	0.00186128	582	196.4	alt	rs12626964	0.44	0.32	0.32	0.31	0.29	chr21	33917373	33917543	C	G	48	33917458	Allele-specific only	-1655	ATP5PO	agtagagatggggttttgccatgttggccaggctggtcttgaactcctgacctcaagcgatccgcctgcctcagcctcccaaagGttagaggtgtgagccaccacacccaaccccctaaaaactttttaaaacgtagagaaagataaagaaagtaattgtcctcttttct
chr9_21211717_21211718_21211717	chr9_21211717_21211718_21211717_C	C	1.41121	5.11434e-06	-0.942356	0.00260489	119.2	321	ref	21211717	1.47	2.7	3.85	2.3	3.15	chr9	21211632	21211802	C	T	55	21211717	amVar	-4575	IFNA10	acagccccagcatccctccggctggggaaggaacaaagggcctattcactacactctcacctccagcacatcatagccactataCaaagaggagtccagcccctcttccctgagaatccccatccctattcttcaggagtcaggacccccagcgcatgactgcaaaacag
chr9_21211717_21211718_21211717	chr9_21211717_21211718_21211717_T	T	0.395785	2.31798e-11	-0.942356	0.00260489	1407.8	1857.5	alt	21211717	1.25	1.35	1.26	1.32	1.42	chr9	21211632	21211802	C	T	55	21211717	amVar	-4575	IFNA10	acagccccagcatccctccggctggggaaggaacaaagggcctattcactacactctcacctccagcacatcatagccactataTaaagaggagtccagcccctcttccctgagaatccccatccctattcttcaggagtcaggacccccagcgcatgactgcaaaacag
chr17_45982882_45982883_45982882	chr17_45982882_45982883_45982882_A	A	0.110516	0.0342917	-0.235678	0.00162995	1141.3	1233.8	alt	45982882	1.08	1.03	1.1	1.08	1.11	chr17	45982797	45982967	G	A	59	45982882	Allele-specific only	-16367	STH	atgctccctctcttaagcgattaatgcgcccttgctaaccttttgctatcgctgcctcttcaaaccagaggagttgagagttccAggccggcagaggaaggcgcctgaaaggcccctggccaatgagattagcgcccacgtccagcctggaccctgcggagaggcctctg
chr17_45982882_45982883_45982882	chr17_45982882_45982883_45982882_G	G	0.349182	1.8353e-07	-0.235678	0.00162995	1129.4	1439	ref	45982882	1.23	1.24	1.18	1.3	1.43	chr17	45982797	45982967	G	A	59	45982882	Allele-specific only	-16367	STH	atgctccctctcttaagcgattaatgcgcccttgctaaccttttgctatcgctgcctcttcaaaccagaggagttgagagttccGggccggcagaggaaggcgcctgaaaggcccctggccaatgagattagcgcccacgtccagcctggaccctgcggagaggcctctg
chr19_4721915_4721916_rs56945978	chr19_4721915_4721916_rs56945978_C	C	0.0245365	0.81474	0.246383	0.00157374	2049.6	2089.4	alt	rs56945978	0.89	1.04	0.97	1.06	1.13	chr19	4721830	4722000	G	C	50	4721915	Allele-specific only	1926	DPP9	aagaggttaagcataaagtcaccacgaaaaatcactggccatactctcagtccagtggtgaaaagcgtgggctctggtctcagaCagaaaggttcaaatcctgactctgccacttctggggaagtcgctgaacctctctgagcttccacttccccagcgagaacatggta
chr19_4721915_4721916_rs56945978	chr19_4721915_4721916_rs56945978_G	G	-0.231344	0.00615054	0.246383	0.00157374	1888.1	1616.3	ref	rs56945978	0.76	0.88	0.86	0.85	0.94	chr19	4721830	4722000	G	C	50	4721915	Allele-specific only	1926	DPP9	aagaggttaagcataaagtcaccacgaaaaatcactggccatactctcagtccagtggtgaaaagcgtgggctctggtctcagaGagaaaggttcaaatcctgactctgccacttctggggaagtcgctgaacctctctgagcttccacttccccagcgagaacatggta
chr10_79885234_79885235_79885234	chr10_79885234_79885235_79885234_A	A	-2.4969	1.40647e-63	0.463256	0.0018186	949.6	165.1	alt	79885234	0.22	0.13	0.18	0.16	0.18	chr10	79885149	79885319	G	A	27	79885234	Allele-specific only	-19663	BMS1P21	atgtcatcttaatataaaacttaaaaaaaagactcttgattatatggcattgcttcattaatttctttatttccctggagaaaaAcaggtagtacacttattttaagtctctcttttccatttcttccaagttcattgaaagctttttcatataaaattttctctatcat
chr10_79885234_79885235_79885234	chr10_79885234_79885235_79885234_G	G	-2.94935	1.66753e-88	0.463256	0.0018186	909.9	114.4	ref	79885234	0.16	0.1	0.13	0.12	0.11	chr10	79885149	79885319	G	A	27	79885234	Allele-specific only	-19663	BMS1P21	atgtcatcttaatataaaacttaaaaaaaagactcttgattatatggcattgcttcattaatttctttatttccctggagaaaaGcaggtagtacacttattttaagtctctcttttccatttcttccaagttcattgaaagctttttcatataaaattttctctatcat
chr3_46486850_46486851_rs67962987	chr3_46486850_46486851_rs67962987_C	C	-1.24822	1.25155e-62	-0.393227	0.00162995	1738.8	732.8	ref	rs67962987	0.44	0.37	0.46	0.39	0.44	chr3	46486765	46486935	C	T	37	46486850	Allele-specific only	-1617	LTF	accacaaagacatttcttcatcatggcctggcaggacccggagaagactatttgcctcatttcacaagtaagaaaactgggtctCacaaaggagaacttacctgcccaatacatccatgttttaaaataaactttttattttggtatagttttacagtaaagttacaaag
chr3_46486850_46486851_rs67962987	chr3_46486850_46486851_rs67962987_T	T	-1.62715	4.46223e-39	-0.393227	0.00162995	1521.8	492.2	alt	rs67962987	0.38	0.28	0.39	0.29	0.29	chr3	46486765	46486935	C	T	37	46486850	Allele-specific only	-1617	LTF	accacaaagacatttcttcatcatggcctggcaggacccggagaagactatttgcctcatttcacaagtaagaaaactgggtctTacaaaggagaacttacctgcccaatacatccatgttttaaaataaactttttattttggtatagttttacagtaaagttacaaag
chr16_89132700_89132701_rs11646135	chr16_89132700_89132701_rs11646135_A	A	0.236928	0.000779977	0.287529	0.00190289	692.8	813.9	alt	rs11646135	1.24	1.16	1.24	1.15	1.08	chr16	89132615	89132785	G	A	62	89132700	Allele-specific only	-3847	ACSF3	ccctcttgtaattggtcactcagccctgtggagggcgctgcccgctccaagctgccccagcccctgtgggcaaggtgtggacagAtgcccgctgctgtgttccctggtttgagaaacgcccccgaagatgggatttgggcacaggttttagacgtggacaggctgcctga
chr16_89132700_89132701_rs11646135	chr16_89132700_89132701_rs11646135_G	G	-0.0434373	0.683616	0.287529	0.00190289	673.9	646.7	ref	rs11646135	1.09	1	0.92	0.92	0.87	chr16	89132615	89132785	G	A	62	89132700	Allele-specific only	-3847	ACSF3	ccctcttgtaattggtcactcagccctgtggagggcgctgcccgctccaagctgccccagcccctgtgggcaaggtgtggacagGtgcccgctgctgtgttccctggtttgagaaacgcccccgaagatgggatttgggcacaggttttagacgtggacaggctgcctga
chr3_46100012_46100013_rs12639314	chr3_46100012_46100013_rs12639314_A	A	-0.419651	1.80629e-07	0.248375	0.0019066	574.8	433.4	ref	rs12639314	0.72	0.78	0.81	0.76	0.7	chr3	46099927	46100097	A	C	49	46100012	Allele-specific only	-72530	XCR1	aacttttgcctcccgggttcaagcaattctcctgcctcagcctcctgagtagctgggattacaggtgcccaccaccatgcccagAtaatttttgtatttttagtagagacgaggtttcaccatgttggccagaatggtctcaatctcttgacctcgtgatccacctgcct
chr3_46100012_46100013_rs12639314	chr3_46100012_46100013_rs12639314_C	C	-0.166982	0.0161861	0.248375	0.0019066	697.6	624.9	alt	rs12639314	0.86	0.93	0.88	0.88	0.93	chr3	46099927	46100097	A	C	49	46100012	Allele-specific only	-72530	XCR1	aacttttgcctcccgggttcaagcaattctcctgcctcagcctcctgagtagctgggattacaggtgcccaccaccatgcccagCtaatttttgtatttttagtagagacgaggtttcaccatgttggccagaatggtctcaatctcttgacctcgtgatccacctgcct
chr17_46038946_46038947_46038946	chr17_46038946_46038947_46038946_C	C	-0.372763	7.67245e-11	0.20404	0.0018186	994.6	768.7	alt	46038946	0.77	0.76	0.77	0.77	0.8	chr17	46038861	46039031	T	C	52	46038946	Allele-specific only	39697	STH	tagcagttaagaagtgacctccatttagaagcagtagcgtccctctactctgctttcctagaaagtgaaggacaaagctgggggCaattaagagaagcctaggctgccccagaaagccctgagcaggtgcagttgcaggtagaggtgccatgggcctggccctaccttca
chr17_46038946_46038947_46038946	chr17_46038946_46038947_46038946_T	T	-0.565471	2.78277e-20	0.20404	0.0018186	1059.4	711.1	ref	46038946	0.71	0.68	0.67	0.66	0.64	chr17	46038861	46039031	T	C	52	46038946	Allele-specific only	39697	STH	tagcagttaagaagtgacctccatttagaagcagtagcgtccctctactctgctttcctagaaagtgaaggacaaagctgggggTaattaagagaagcctaggctgccccagaaagccctgagcaggtgcagttgcaggtagaggtgccatgggcctggccctaccttca
chr3_46418860_46418861_rs7623238	chr3_46418860_46418861_rs7623238_A	A	-0.110897	0.18792	-0.281162	0.0019066	710.3	651.6	alt	rs7623238	0.94	0.87	0.8	0.99	0.99	chr3	46418775	46418945	G	A	54	46418860	Allele-specific only	4806	LINC02009	cccatcataaatgctatgggccagccagggaatggctgtgctgtgggtcttgtggcatcctttgtccaaaacttgccacgttgcAttccaggcatcagccatgggaccccaagtctccagccatgtctggttctctgcagatgctgaatgtatgtgctaaggcaagccat
chr3_46418860_46418861_rs7623238	chr3_46418860_46418861_rs7623238_G	G	0.147904	0.0297234	-0.281162	0.0019066	649	719.8	ref	rs7623238	1.09	1.07	1.11	1.12	1.14	chr3	46418775	46418945	G	A	54	46418860	Allele-specific only	4806	LINC02009	cccatcataaatgctatgggccagccagggaatggctgtgctgtgggtcttgtggcatcctttgtccaaaacttgccacgttgcGttccaggcatcagccatgggaccccaagtctccagccatgtctggttctctgcagatgctgaatgtatgtgctaaggcaagccat
chr10_79890987_79890988_79890987	chr10_79890987_79890988_79890987_C	C	0.0342434	0.696337	-0.261128	0.0019066	672.7	683.2	ref	79890987	1.1	1.04	0.96	0.95	1.03	chr10	79890902	79891072	C	T	30	79890987	Allele-specific only	-13910	BMS1P21	gagatttctttccctatttcagtactagactcatagttctgaatgtcactgagcaagtaatggatatgagttattgattaattaCgaatgaagagtttttatactatctcctttataattagctagttcatagacttaagaaaacaaaacaatgaacaaaaacaaaaccc
chr10_79890987_79890988_79890987	chr10_79890987_79890988_79890987_T	T	-0.224866	0.00871509	-0.261128	0.0019066	668.5	568.6	alt	79890987	0.93	0.85	0.86	0.78	0.83	chr10	79890902	79891072	C	T	30	79890987	Allele-specific only	-13910	BMS1P21	gagatttctttccctatttcagtactagactcatagttctgaatgtcactgagcaagtaatggatatgagttattgattaattaTgaatgaagagtttttatactatctcctttataattagctagttcatagacttaagaaaacaaaacaatgaacaaaaacaaaaccc
chr9_21243351_21243352_21243351	chr9_21243351_21243352_21243351_A	A	-5.67325	2.20769e-132	5.65879	0.000378399	816.2	16	ref	21243351	0.02	0.02	0.03	0.01	0.02	chr9	21243266	21243436	A	G	39	21243351	Allele-specific only	-3347	IFNA14	actaggtatgactcttacagttggtgccaatattcgtaatgcaaatcctagttatattcaggtataatgggtgtgggaatttcaAttacaaaaccaacattatcttcatccttttcacagtaccatctcacctcagaatactgaggtttcacgtctctagtgacaccctc
chr19_48702888_48702889_rs516316	chr19_48702888_48702889_rs516316_C	C	-5.3993	5.01154e-159	-0.725122	0.00187677	1008	27	alt	rs516316	0.02	0.03	0.04	0.02	0.03	chr19	48702803	48702973	G	C	56	48702888	Allele-specific only	959	LOC105447645	acataggcaagtatgtgccaagtatttacacacctgaagtagaagcacacacacacccacactatgcctgcacaccaccgcatgCccacgttcaccagcgccccgggcctccatctcccagctaacgtgtcccgttttcctcccctgacagccatgctggtcgttcagat
chr19_48702888_48702889_rs516316	chr19_48702888_48702889_rs516316_G	G	-4.57374	1.55556e-205	-0.725122	0.00187677	1041.8	45.2	ref	rs516316	0.04	0.03	0.05	0.04	0.05	chr19	48702803	48702973	G	C	56	48702888	Allele-specific only	959	LOC105447645	acataggcaagtatgtgccaagtatttacacacctgaagtagaagcacacacacacccacactatgcctgcacaccaccgcatgGccacgttcaccagcgccccgggcctccatctcccagctaacgtgtcccgttttcctcccctgacagccatgctggtcgttcagat
chr6_31198519_31198520_rs145951274	chr6_31198519_31198520_rs145951274_C	C	1.25911	0.0024266	-1.26461	0.00189786	30.3	74.5	ref	rs145951274	1.54	2.63	3.6	2.06	2.49	chr6	31198434	31198604	-	G	56	31198519	amVar	760	HCG27	atgtattttattttttttgagacagtcttggtctgtcacccagactggagtgcagtggcgccatctgggctcactgcaaccccCacccccccgggttcaagcaattcttcctgcctcagcctcccaagtagctgcgattacaggcaccccccaccacgcccggctgat
chr6_31198519_31198520_rs145951274	chr6_31198519_31198520_rs145951274_CG	CG	-0.0503305	0.519421	-1.26461	0.00189786	771.4	748.3	alt	rs145951274	0.96	1.03	1	0.94	0.92	chr6	31198434	31198604	-	G	56	31198519	amVar	760	HCG27	atgtattttattttttttgagacagtcttggtctgtcacccagactggagtgcagtggcgccatctgggctcactgcaaccccCGacccccccgggttcaagcaattcttcctgcctcagcctcccaagtagctgcgattacaggcaccccccaccacgcccggctgat
chr9_21211718_21211719_21211718	chr9_21211718_21211719_21211718_A	A	1.24963	0.00250767	-0.736787	0.00296982	199.4	476	ref	21211718	1.15	2.45	3.02	2.48	2.83	chr9	21211633	21211803	A	G	55	21211718	amVar	-4576	IFNA10	cagccccagcatccctccggctggggaaggaacaaagggcctattcactacactctcacctccagcacatcatagccactatacAaagaggagtccagcccctcttccctgagaatccccatccctattcttcaggagtcaggacccccagcgcatgactgcaaaacagt
chr9_21211718_21211719_21211718	chr9_21211718_21211719_21211718_G	G	0.434753	7.93088e-10	-0.736787	0.00296982	1737.2	2358.7	alt	21211718	1.22	1.36	1.41	1.38	1.42	chr9	21211633	21211803	A	G	55	21211718	amVar	-4576	IFNA10	cagccccagcatccctccggctggggaaggaacaaagggcctattcactacactctcacctccagcacatcatagccactatacGaagaggagtccagcccctcttccctgagaatccccatccctattcttcaggagtcaggacccccagcgcatgactgcaaaacagt
chr19_48708232_48708233_rs1380770853	chr19_48708232_48708233_rs1380770853_-	-	0.470209	0.0023955	-1.63075	0.00187677	255.6	358.1	alt	rs1380770853	1.1	1.4	1.46	1.54	1.51	chr19	48708146	48708316	AAAAAAAAAAAA	-	43	48708232	amVar	-4385	LOC105447645	cgcttgaacccaggaggcagaggttgcggtgagccgagatcatgccattgcactccagcctgggcaacaagagtgaactccatcaaaaaaaaaagaagaagaaggaaagaaggaaaaagagaggaaggaggaggagaaatattttttccagtctacac
chr19_48708232_48708233_rs1380770853	chr19_48708232_48708233_rs1380770853_AAAAAAAAAAAA	AAAAAAAAAAAA	2.24689	0.00048376	-1.63075	0.00187677	12.2	59	ref	rs1380770853	1.52	5.6	7.73	3.87	5.51	chr19	48708146	48708316	AAAAAAAAAAAA	-	43	48708232	amVar	-4385	LOC105447645	cgcttgaacccaggaggcagaggttgcggtgagccgagatcatgccattgcactccagcctgggcaacaagagtgaactccatcAAAAAAAAAAAAaaaaaaaaaagaagaagaaggaaagaaggaaaaagagaggaaggaggaggagaaatattttttccagtctacac
chr6_32700546_32700547_rs2858310	chr6_32700546_32700547_rs2858310_A	A	0.783539	4.14601e-31	-0.319628	0.00214627	922	1585.7	alt	rs2858310	1.66	1.9	1.58	1.77	1.69	chr6	32700461	32700631	G	A	46	32700546	amVar	-33890	HLA-DQB1	aagcagactttaactcctgctccagccatgcttctttgcttctcaaacatccaaaactgcatctcagattgcatcatattctgaAcacatggaaggaagagtacgggaaataagagtggctgtgttaccaccctcaaggaatcctgacccctcaaatccagacctgccaa
chr6_32700546_32700547_rs2858310	chr6_32700546_32700547_rs2858310_G	G	1.1061	1.85329e-25	-0.319628	0.00214627	946.5	2039.4	ref	rs2858310	1.86	2.28	1.9	2.3	2.43	chr6	32700461	32700631	G	A	46	32700546	amVar	-33890	HLA-DQB1	aagcagactttaactcctgctccagccatgcttctttgcttctcaaacatccaaaactgcatctcagattgcatcatattctgaGcacatggaaggaagagtacgggaaataagagtggctgtgttaccaccctcaaggaatcctgacccctcaaatccagacctgccaa
chr12_112930225_112930226_rs57001337	chr12_112930225_112930226_rs57001337_A	A	-1.21041	6.13455e-20	-0.381855	0.0022885	816.3	348.4	alt	rs57001337	0.52	0.38	0.46	0.42	0.35	chr12	112930140	112930310	G	A	49	112930225	Allele-specific only	-8248	OAS3	tctctcactcctgctttcgccacatgatatgcctgctccccctttgccttctgctatgattgtaagcctcctgaggcctccccaAaagccaagcagacgtcagtaccatgcttcctgtaaagcctgcagaaccatgagccgattaaacctctttttctttataaattacc
chr12_112930225_112930226_rs57001337	chr12_112930225_112930226_rs57001337_G	G	-0.849433	1.91525e-25	-0.381855	0.0022885	664.8	367.2	ref	rs57001337	0.57	0.54	0.56	0.56	0.53	chr12	112930140	112930310	G	A	49	112930225	Allele-specific only	-8248	OAS3	tctctcactcctgctttcgccacatgatatgcctgctccccctttgccttctgctatgattgtaagcctcctgaggcctccccaGaagccaagcagacgtcagtaccatgcttcctgtaaagcctgcagaaccatgagccgattaaacctctttttctttataaattacc
chr12_112936212_112936213_rs61526119	chr12_112936212_112936213_rs61526119_C	C	0.00416565	0.970199	-0.339476	0.00228306	783.2	782.5	alt	rs61526119	0.96	0.92	0.93	1.17	1.01	chr12	112936127	112936297	G	C	39	112936212	Allele-specific only	-2261	OAS3	ccaacacatgaattctgggggacaaatttagaccacagaagactctttctcctttattgattatttcagtgtccttacatgtgaCtttttatgttcatagcattggatctcccaaaataatttggcacctttggatgtgtgctttttgctcactggggatgttctgcttg
chr12_112936212_112936213_rs61526119	chr12_112936212_112936213_rs61526119_G	G	0.326168	0.0015605	-0.339476	0.00228306	791.4	1000	ref	rs61526119	1.05	1.25	1.35	1.34	1.33	chr12	112936127	112936297	G	C	39	112936212	Allele-specific only	-2261	OAS3	ccaacacatgaattctgggggacaaatttagaccacagaagactctttctcctttattgattatttcagtgtccttacatgtgaGtttttatgttcatagcattggatctcccaaaataatttggcacctttggatgtgtgctttttgctcactggggatgttctgcttg
chr17_45891571_45891572_45891571	chr17_45891571_45891572_45891571_C	C	-0.0388298	0.681699	-0.274325	0.00252011	489.6	479.8	alt	45891571	0.96	1.07	1.02	0.92	0.94	chr17	45891486	45891656	T	C	52	45891571	Allele-specific only	-2810	MAPT	tctgtaacaggctggagtgcaatggtgcaatctcggctcactgcagcctctgcctcctgggttcaagcgattctcctgcctcagCctctcgagtagctgggaacacaggcacgcgccaccacatctggctaatttttgtgattttagtagagatgggatttcaccatgtt
chr17_45891571_45891572_45891571	chr17_45891571_45891572_45891571_T	T	0.231783	0.00205748	-0.274325	0.00252011	523.6	617.3	ref	45891571	1.12	1.16	1.16	1.24	1.21	chr17	45891486	45891656	T	C	52	45891571	Allele-specific only	-2810	MAPT	tctgtaacaggctggagtgcaatggtgcaatctcggctcactgcagcctctgcctcctgggttcaagcgattctcctgcctcagTctctcgagtagctgggaacacaggcacgcgccaccacatctggctaatttttgtgattttagtagagatgggatttcaccatgtt
chr3_46374725_46374726_rs17765882	chr3_46374725_46374726_rs17765882_C	C	-0.0726895	0.411414	0.224398	0.00249972	522.4	501.6	ref	rs17765882	0.9	1	0.97	0.94	0.99	chr3	46374640	46374810	C	T	52	46374725	Allele-specific only	4584	CCR5	gtagaaggagacagagctggttgggaagacatggggaggaaggacaaggctagatcatgaagaaccttgacggcattgctccgtCtaagtcatgagctgagcagggagatcctggttggtgttgcagaaggtttactctgtggccaaaggagggtcaggaaggatgagca
chr3_46374725_46374726_rs17765882	chr3_46374725_46374726_rs17765882_T	T	0.159162	0.0272586	0.224398	0.00249972	552.7	618.9	alt	rs17765882	1.08	1.11	1.1	1.16	1.15	chr3	46374640	46374810	C	T	52	46374725	Allele-specific only	4584	CCR5	gtagaaggagacagagctggttgggaagacatggggaggaaggacaaggctagatcatgaagaaccttgacggcattgctccgtTtaagtcatgagctgagcagggagatcctggttggtgttgcagaaggtttactctgtggccaaaggagggtcaggaaggatgagca
chr7_75622277_75622278_rs1208019074	chr7_75622277_75622278_rs1208019074_-	-	-0.0299361	0.88498	-0.536278	0.00338345	353.9	352	alt	rs1208019074	0.73	1.14	1.14	0.96	1.01	chr7	75622191	75622361	A	-	46	75622277	Allele-specific only	-94155	PMS2P3	cttgaactcaggaggtgaaggctgcagtgagctgagatcatgccactgcactctagcctgggtgatagagtgagactctgtctcaaaaaaaaaagaacaggtctgagctacatttataaatttggacggaatgtaagagtggataagagcaccaaggagtgagtgcaga
chr7_75622277_75622278_rs1208019074	chr7_75622277_75622278_rs1208019074_A	A	0.518429	0.0132313	-0.536278	0.00338345	270.2	392.5	ref	rs1208019074	0.98	1.56	1.77	1.33	1.62	chr7	75622191	75622361	A	-	46	75622277	Allele-specific only	-94155	PMS2P3	cttgaactcaggaggtgaaggctgcagtgagctgagatcatgccactgcactctagcctgggtgatagagtgagactctgtctcAaaaaaaaaaagaacaggtctgagctacatttataaatttggacggaatgtaagagtggataagagcaccaaggagtgagtgcaga
chr17_45882386_45882387_45882386	chr17_45882386_45882387_45882386_A	A	-0.789658	1.29407e-11	0.351295	0.0026467	529.3	303.4	ref	45882386	0.66	0.56	0.58	0.5	0.56	chr17	45882301	45882471	A	T	52	45882386	Allele-specific only	-11995	MAPT	tggctcactgcaacctctgcctcccaggttcaaaccattgtcctgcctcagcctcccaagtagctgggattataggcacgggccAccacacccagctaatttttgtatttttactagatacgaggtttcaccatgttggccaggctgttctcgaactcctgacctcaggt
chr17_45882386_45882387_45882386	chr17_45882386_45882387_45882386_T	T	-0.464467	2.81585e-09	0.351295	0.0026467	791.7	580.2	alt	45882386	0.7	0.69	0.85	0.73	0.69	chr17	45882301	45882471	A	T	52	45882386	Allele-specific only	-11995	MAPT	tggctcactgcaacctctgcctcccaggttcaaaccattgtcctgcctcagcctcccaagtagctgggattataggcacgggccTccacacccagctaatttttgtatttttactagatacgaggtttcaccatgttggccaggctgttctcgaactcctgacctcaggt
chr8_60563982_60563983_rs2326569	chr8_60563982_60563983_rs2326569_G	G	-0.222709	0.000538027	0.239575	0.00247509	1074.2	911.8	ref	rs2326569	0.88	0.83	0.77	0.91	0.86	chr8	60563897	60564067	G	T	41	60563982	Allele-specific only	46996	RAB2A	tgtccctctcatgctgtatcatagtctcgtggctaaaccataggttaaatctagccatctattcctgacatttacagctagacaGgtctggagaaaagcacagagccatgctaactagtctcattttaatttcttggacactcacatcaagtaaatccttagtactacct
chr8_60563982_60563983_rs2326569	chr8_60563982_60563983_rs2326569_T	T	-0.00326892	0.964689	0.239575	0.00247509	884.8	884.4	alt	rs2326569	0.97	0.97	1.02	1.06	0.97	chr8	60563897	60564067	G	T	41	60563982	Allele-specific only	46996	RAB2A	tgtccctctcatgctgtatcatagtctcgtggctaaaccataggttaaatctagccatctattcctgacatttacagctagacaTgtctggagaaaagcacagagccatgctaactagtctcattttaatttcttggacactcacatcaagtaaatccttagtactacct
chr1_155203736_155203737_rs67579710	chr1_155203736_155203737_rs67579710_A	A	-0.0830449	0.501109	-0.340221	0.0031177	375.5	349.1	alt	rs67579710	0.98	0.9	0.81	1.06	0.89	chr1	155203651	155203821	G	A	56	155203736	Allele-specific only	4160	THBS3	aaagatggggtgctggatgctgggagggcagagctggcagacaagcagtgccagctccttctatggggcaaaaggccctctaagAgagttgcttcacaggaagttagaacccaaatcctcctggttcctaggcatggtagtggcagaagggatggacccaaagcagggcc
chr1_155203736_155203737_rs67579710	chr1_155203736_155203737_rs67579710_G	G	0.228873	0.0136711	-0.340221	0.0031177	423.7	500.6	ref	rs67579710	1.11	1.19	1.17	1.17	1.27	chr1	155203651	155203821	G	A	56	155203736	Allele-specific only	4160	THBS3	aaagatggggtgctggatgctgggagggcagagctggcagacaagcagtgccagctccttctatggggcaaaaggccctctaagGgagttgcttcacaggaagttagaacccaaatcctcctggttcctaggcatggtagtggcagaagggatggacccaaagcagggcc
chr6_31277403_31277404_rs115031819	chr6_31277403_31277404_rs115031819_C	C	0.251625	7.57204e-08	-1.14813	0.00397809	1550.7	1843.7	alt	rs115031819	1.19	1.23	1.17	1.21	1.15	chr6	31277318	31277488	T	C	48	31277403	amVar	-5268	HLA-C	agcacgaagtgaagaaatggggaggatggtaccaggactgccttcaggctgggccaagtttcttgatccaatcactggaacgttCcattattatcattcaccactaacactgttcatatgtacccactggaaatggctccttcatctgcacctccttccacccctccaac
chr6_31277403_31277404_rs115031819	chr6_31277403_31277404_rs115031819_T	T	1.49415	0.000111277	-1.14813	0.00397809	83.1	236.8	ref	rs115031819	1.19	3.21	3.75	2.66	3.43	chr6	31277318	31277488	T	C	48	31277403	amVar	-5268	HLA-C	agcacgaagtgaagaaatggggaggatggtaccaggactgccttcaggctgggccaagtttcttgatccaatcactggaacgttTcattattatcattcaccactaacactgttcatatgtacccactggaaatggctccttcatctgcacctccttccacccctccaac
chr3_46033971_46033972_SNP12	chr3_46033971_46033972_SNP12_G	G	-0.855483	1.15685e-14	-0.333445	0.00308387	512	285	alt	SNP12	0.52	0.5	0.61	0.62	0.53	chr3	46033886	46034056	GT	G	38	46033971	Allele-specific only	-6489	XCR1	aaattgatgctcaggcatttaaaattttttggtgctaatgtaaatggtcttgttttcaatttcaaatttcaagtgttcattgctGtttttttttctttttcttttagacagagtctcactctgttgccaggctggagtgcagtggcgtgatcctggctcactgcaacct
chr3_46033971_46033972_SNP12	chr3_46033971_46033972_SNP12_GT	GT	-0.532568	6.48132e-06	-0.333445	0.00308387	498.7	351.5	ref	SNP12	0.59	0.71	0.78	0.69	0.74	chr3	46033886	46034056	GT	G	38	46033971	Allele-specific only	-6489	XCR1	aaattgatgctcaggcatttaaaattttttggtgctaatgtaaatggtcttgttttcaatttcaaatttcaagtgttcattgctGTtttttttttctttttcttttagacagagtctcactctgttgccaggctggagtgcagtggcgtgatcctggctcactgcaacct
chr5_132427482_132427483_rs4143335	chr5_132427482_132427483_rs4143335_C	C	0.519688	3.61456e-12	0.294185	0.00306188	595.6	848.9	alt	rs4143335	1.55	1.33	1.45	1.39	1.41	chr5	132427397	132427567	T	C	52	132427482	Allele-specific only	16554	IRF1-AS1	tgctgccaaagctggtttgcagcgttgctgggatcgcctcctggtctctttgcaacaagtggccccgacaccttcctgctttgaCgcaaatcatgtgacttaagagaagcaacctgacctcaattaccaggtgcaaacatcagtcactgagagtaagcaggaggcctcca
chr5_132427482_132427483_rs4143335	chr5_132427482_132427483_rs4143335_T	T	0.234393	0.026791	0.294185	0.00306188	599.7	698.5	ref	rs4143335	1.35	1.21	1.09	1.1	1.07	chr5	132427397	132427567	T	C	52	132427482	Allele-specific only	16554	IRF1-AS1	tgctgccaaagctggtttgcagcgttgctgggatcgcctcctggtctctttgcaacaagtggccccgacaccttcctgctttgaTgcaaatcatgtgacttaagagaagcaacctgacctcaattaccaggtgcaaacatcagtcactgagagtaagcaggaggcctcca
chr3_46398581_46398582_rs17782636	chr3_46398581_46398582_rs17782636_G	G	-0.614153	1.30314e-14	-0.254602	0.00296982	811.5	532.8	alt	rs17782636	0.68	0.6	0.74	0.6	0.66	chr3	46398496	46398666	T	G	35	46398581	Allele-specific only	8477	CCR5AS	gtttttataaaaaatcaaaatccaaaaaaagcaacaaattttataccagagccaattcggtatatacaagggtgtcttactcttGtggaatttgtcttattgtcctaactcagcacattgtcctggtctatgaaaagtcctagaaacccttctaccctctgtaatgtagg
chr3_46398581_46398582_rs17782636	chr3_46398581_46398582_rs17782636_T	T	-0.373351	1.25778e-07	-0.254602	0.00296982	885.3	692.4	ref	rs17782636	0.75	0.78	0.86	0.72	0.8	chr3	46398496	46398666	T	G	35	46398581	Allele-specific only	8477	CCR5AS	gtttttataaaaaatcaaaatccaaaaaaagcaacaaattttataccagagccaattcggtatatacaagggtgtcttactcttTtggaatttgtcttattgtcctaactcagcacattgtcctggtctatgaaaagtcctagaaacccttctaccctctgtaatgtagg
chr4_105878159_105878160_rs10516529	chr4_105878159_105878160_rs10516529_G	G	-0.243645	0.00117643	-0.286668	0.00308387	689.9	584.2	alt	rs10516529	0.87	0.8	0.94	0.8	0.82	chr4	105878074	105878244	T	G	33	105878159	Allele-specific only	-17311	NPNT	attagatatatatggccttagagaaagtcagaccatcatattttgtaattcaattcctttatagagagtgagttgtaaaatttaGgagtcactttacattcgccctactcttttcaaagtgaagatgcttccttttacttgatgaagaagaatggtaggagttgagtaac
chr4_105878159_105878160_rs10516529	chr4_105878159_105878160_rs10516529_T	T	0.0578421	0.527798	-0.286668	0.00308387	799.5	824.1	ref	rs10516529	1.15	1.01	0.96	0.98	1.05	chr4	105878074	105878244	T	G	33	105878159	Allele-specific only	-17311	NPNT	attagatatatatggccttagagaaagtcagaccatcatattttgtaattcaattcctttatagagagtgagttgtaaaatttaTgagtcactttacattcgccctactcttttcaaagtgaagatgcttccttttacttgatgaagaagaatggtaggagttgagtaac
chr17_45870793_45870794_45870793	chr17_45870793_45870794_45870793_A	A	0.0918626	0.256442	-0.242548	0.00314079	783.6	834	alt	45870793	1.14	1.06	1.12	0.97	1.03	chr17	45870708	45870878	G	A	42	45870793	Allele-specific only	-23588	MAPT	ggggggaaaggaagagatgccccctgctccttaacattcacgtttccttctggtccatctcagaatgcaataaagtttgacagtAaccttgaaagggagtgagtgttatttaataaaaggctgttcagtctaaacaatgattcaggactttttgaaagccagaagagaca
chr17_45870793_45870794_45870793	chr17_45870793_45870794_45870793_G	G	0.322455	2.24743e-06	-0.242548	0.00314079	833.4	1045.3	ref	45870793	1.29	1.16	1.37	1.17	1.28	chr17	45870708	45870878	G	A	42	45870793	Allele-specific only	-23588	MAPT	ggggggaaaggaagagatgccccctgctccttaacattcacgtttccttctggtccatctcagaatgcaataaagtttgacagtGaccttgaaagggagtgagtgttatttaataaaaggctgttcagtctaaacaatgattcaggactttttgaaagccagaagagaca
chr16_89202660_89202661_rs8043697	chr16_89202660_89202661_rs8043697_C	C	0.82233	2.40045e-09	0.889837	0.00441714	588.3	1043.2	ref	rs8043697	1.42	1.84	1.55	1.87	2.18	chr16	89202575	89202745	C	G	68	89202660	amVar	-2124	SLC22A31	gcttctacccgagcagagcccgcccgtcggcggccgctctccgcgcccctccagggccctgcagcccccgccctgctccgcggaCcagcctgttctgacctccgttcaatggagccctacgtgctgtggccttttgtgttccggcgtctttcgcttagaatcgcgtcttc
chr16_89202660_89202661_rs8043697	chr16_89202660_89202661_rs8043697_G	G	1.80928	0.000316983	0.889837	0.00441714	249.6	876.1	alt	rs8043697	1.36	3.64	4.22	3.85	4.48	chr16	89202575	89202745	C	G	68	89202660	amVar	-2124	SLC22A31	gcttctacccgagcagagcccgcccgtcggcggccgctctccgcgcccctccagggccctgcagcccccgccctgctccgcggaGcagcctgttctgacctccgttcaatggagccctacgtgctgtggccttttgtgttccggcgtctttcgcttagaatcgcgtcttc
chr17_45886797_45886798_45886797	chr17_45886797_45886798_45886797_A	A	0.413114	3.63141e-11	0.173649	0.00284405	2018.1	2694.6	alt	45886797	1.27	1.35	1.34	1.29	1.42	chr17	45886712	45886882	G	A	42	45886797	Allele-specific only	-7584	MAPT	cattttcacttaacaatggtgacaagttggtacagaatatctgtagtagtttttggactcagtacagaactacactaatcaatgAtttgcaaattccattctggatggatcacgactcagcactatggcttcgggatcccctagagataagcacaaggttgcagccagga
chr17_45886797_45886798_45886797	chr17_45886797_45886798_45886797_G	G	0.241299	0.00010255	0.173649	0.00284405	1666.2	1974.1	ref	45886797	1.12	1.19	1.14	1.19	1.28	chr17	45886712	45886882	G	A	42	45886797	Allele-specific only	-7584	MAPT	cattttcacttaacaatggtgacaagttggtacagaatatctgtagtagtttttggactcagtacagaactacactaatcaatgGtttgcaaattccattctggatggatcacgactcagcactatggcttcgggatcccctagagataagcacaaggttgcagccagga
chr17_45929588_45929589_45929588	chr17_45929588_45929589_45929588_C	C	0.365306	1.10742e-05	0.313687	0.003663	438.9	566	alt	45929588	1.29	1.16	1.27	1.3	1.43	chr17	45929503	45929673	T	C	43	45929588	Allele-specific only	33806	MAPT-IT1	acaaagaaccctttgacaggaatgtatcctgtgttgactctactttgctctgagtagtctttccccaggtgatgataaaaatggCcatcatcgccaggcttgtgtcctgtttagtaggaatatacaagaagagctcagtaaatgctggccccaccactaagcaaaaacaa
chr17_45929588_45929589_45929588	chr17_45929588_45929589_45929588_T	T	0.0592837	0.494135	0.313687	0.003663	606.5	626.1	ref	45929588	1.11	1.09	1	1	0.96	chr17	45929503	45929673	T	C	43	45929588	Allele-specific only	33806	MAPT-IT1	acaaagaaccctttgacaggaatgtatcctgtgttgactctactttgctctgagtagtctttccccaggtgatgataaaaatggTcatcatcgccaggcttgtgtcctgtttagtaggaatatacaagaagagctcagtaaatgctggccccaccactaagcaaaaacaa
chr10_79645797_79645798_79645797	chr10_79645797_79645798_79645797_A	A	-0.385089	1.90683e-06	-0.241663	0.0034909	895.2	681.3	alt	79645797	0.83	0.75	0.81	0.74	0.67	chr10	79645712	79645882	T	A	31	79645797	Allele-specific only	17387	LINC02679	cattgccaaatcccagttcatatttatccctaagagtatcacggttttggctctcatatttgagtcatcgattcattttgaataAatttttgtatatagtatgagtaaattttttacatatggtgtgagttaatttttgtatatgggatgaagcctaaccttaatttgtc
chr10_79645797_79645798_79645797	chr10_79645797_79645798_79645797_T	T	-0.147996	0.0466586	-0.241663	0.0034909	791.9	711.1	ref	79645797	0.96	0.89	0.92	0.85	0.87	chr10	79645712	79645882	T	A	31	79645797	Allele-specific only	17387	LINC02679	cattgccaaatcccagttcatatttatccctaagagtatcacggttttggctctcatatttgagtcatcgattcattttgaataTatttttgtatatagtatgagtaaattttttacatatggtgtgagttaatttttgtatatgggatgaagcctaaccttaatttgtc
chr9_33424761_33424762_rs55820589	chr9_33424761_33424762_rs55820589_A	A	-2.79523	1.38675e-07	2.81554	0.00189484	119.8	18.8	ref	rs55820589	0.07	0.17	0.29	0.12	0.12	chr9	33424676	33424846	A	T	45	33424761	Allele-specific only	-22080	AQP7	ccagaggtgagaagaaggggtcttcttcaggaaccccgagccccatcctcttagccctcagtttatgttttttttttattctttAtttttttgattcttttttttttttttttgagacggagtatcgctgtgtcgcccaggctggagtgcagtggcccgatcttggctca
chr12_112944151_112944152_rs2269899	chr12_112944151_112944152_rs2269899_C	C	0.151888	0.0174505	-0.222015	0.003663	687.1	768.3	ref	rs2269899	1.1	1.09	1.18	1.09	1.13	chr12	112944066	112944236	C	T	51	112944151	Allele-specific only	5678	OAS3	ctctccgtgacacctcttaattaaggatatgtagagtggtgttttgaggaaggctcagggaggagagagttgccaggctgcaggCactgctgactcagctggaagcaactttcctgtttaaccatcttggaatgcagctgctcctctttgagctgttgctctagggactg
chr12_112944151_112944152_rs2269899	chr12_112944151_112944152_rs2269899_T	T	-0.077414	0.383546	-0.222015	0.003663	692.4	665.4	alt	rs2269899	0.86	0.97	1.05	0.95	0.97	chr12	112944066	112944236	C	T	51	112944151	Allele-specific only	5678	OAS3	ctctccgtgacacctcttaattaaggatatgtagagtggtgttttgaggaaggctcagggaggagagagttgccaggctgcaggTactgctgactcagctggaagcaactttcctgtttaaccatcttggaatgcagctgctcctctttgagctgttgctctagggactg
chr4_105668672_105668673_105668671	chr4_105668672_105668673_105668671_-	-	-0.112602	0.121123	0.25032	0.00356109	1060.9	980.7	alt	105668671	0.98	0.89	1	0.86	0.89	chr4	105668586	105668756	A	-	24	105668672	Allele-specific only	40016	INTS12	cttgctttttctttagtgttctattaataatttatttaaatttatttttatagaggttatgtatatgtatatgtgtagatagatgatagatagatagatagatagatagatagatagatgatagatagatagatagagaagttaaaatagtagaaaagcatacgtaact
chr4_105668672_105668673_105668671	chr4_105668672_105668673_105668671_A	A	-0.35773	8.21318e-05	0.25032	0.00356109	712.3	553.7	ref	105668671	0.85	0.69	0.84	0.73	0.78	chr4	105668586	105668756	A	-	24	105668672	Allele-specific only	40016	INTS12	cttgctttttctttagtgttctattaataatttatttaaatttatttttatagaggttatgtatatgtatatgtgtagatagatAgatagatagatagatagatagatagatagatagatgatagatagatagatagagaagttaaaatagtagaaaagcatacgtaact
chr21_33261002_33261003_33261001	chr21_33261002_33261003_33261001_-	-	-0.95905	0.0433741	1.17175	0.00568007	162	85.6	alt	33261001	0.28	0.68	0.89	0.31	0.48	chr21	33260916	33261086	ATCTGTGC	-	34	33261002	Allele-specific only	5257	IL10RB-DT	tttttattatacttttaagttttagggtacatgtgcacagtgtgcaggttagttacatatatatacatgtgcagttgtaagtgtatctgtgcattttatgttttctttcctttttttttttttttttttttgagacagtctcactctgtcacccaggctgga
chr21_33261002_33261003_33261001	chr21_33261002_33261003_33261001_ATCTGTGC	ATCTGTGC	-2.10431	7.45463e-05	1.17175	0.00568007	176.6	42.8	ref	33261001	0.12	0.34	0.42	0.12	0.21	chr21	33260916	33261086	ATCTGTGC	-	34	33261002	Allele-specific only	5257	IL10RB-DT	tttttattatacttttaagttttagggtacatgtgcacagtgtgcaggttagttacatatatatacatgtgcagttgtaagtgtATCTGTGCatctgtgcattttatgttttctttcctttttttttttttttttttttgagacagtctcactctgtcacccaggctgga
chr17_45956035_45956036_45956035	chr17_45956035_45956036_45956035_C	C	0.630978	0.0426271	-0.786782	0.00587637	125.9	198.5	ref	45956035	0.97	1.61	2.1	1.33	1.87	chr17	45955950	45956120	C	T	51	45956035	Allele-specific only	-43214	STH	gtcttgagctcctgacctcaggtgatctgcctgccttggcctcccaaagtgctgggattacaggtgtgagccatggggcctagcCtccttccatttaaatgtatgcctaatttgcccattgagaacggctgagacgcattttaagtggccagggtctacttagagttagt
chr17_45956035_45956036_45956035	chr17_45956035_45956036_45956035_T	T	-0.182489	0.0562304	-0.786782	0.00587637	426	371.3	alt	45956035	0.93	0.84	0.84	0.88	0.87	chr17	45955950	45956120	C	T	51	45956035	Allele-specific only	-43214	STH	gtcttgagctcctgacctcaggtgatctgcctgccttggcctcccaaagtgctgggattacaggtgtgagccatggggcctagcTtccttccatttaaatgtatgcctaatttgcccattgagaacggctgagacgcattttaagtggccagggtctacttagagttagt
chr17_45905595_45905596_45905595	chr17_45905595_45905596_45905595_C	C	0.0479416	0.455036	0.248102	0.0038389	798.1	822	alt	45905595	1.03	1.03	1	1.06	1.02	chr17	45905510	45905680	T	C	39	45905595	Allele-specific only	9813	MAPT-IT1	ggattcataagttgacaatctgggccaagttaaaaaaaataaaaataaaaagacttttaaaaagatcttatcgtttgttaccagCaagactgaattccagaagcaagctactccctcatttgtgggcccctgttatcactggctgcttagggttgccaagccctgaattc
chr17_45905595_45905596_45905595	chr17_45905595_45905596_45905595_T	T	-0.194263	0.0288888	0.248102	0.0038389	672.7	584.5	ref	45905595	0.89	0.76	0.87	0.97	0.86	chr17	45905510	45905680	T	C	39	45905595	Allele-specific only	9813	MAPT-IT1	ggattcataagttgacaatctgggccaagttaaaaaaaataaaaataaaaagacttttaaaaagatcttatcgtttgttaccagTaagactgaattccagaagcaagctactccctcatttgtgggcccctgttatcactggctgcttagggttgccaagccctgaattc
chr8_60625038_60625039_rs1360449906	chr8_60625038_60625039_rs1360449906_G	G	0.466437	0.191278	-0.837257	0.00568007	179.5	251.5	ref	rs1360449906	0.7	1.48	2.1	1.26	1.47	chr8	60624953	60625123	-	AATA	36	60625038	Allele-specific only	-53701	CHD7	gaaggggatagggaagaaaaccaacatatataactttggaaaatagtattatcactgtatactgtaagactgaagacaaaatGatcacaaaggctgtagctagtaaaggggatgggttagcaatgcaaagctacctttcacatacactaagactgagcaaataagt
chr8_60625038_60625039_rs1360449906	chr8_60625038_60625039_rs1360449906_GAATA	GAATA	-0.425693	2.41291e-14	-0.837257	0.00568007	1239.7	921.2	alt	rs1360449906	0.76	0.77	0.76	0.72	0.7	chr8	60624953	60625123	-	AATA	36	60625038	Allele-specific only	-53701	CHD7	gaaggggatagggaagaaaaccaacatatataactttggaaaatagtattatcactgtatactgtaagactgaagacaaaatGAATAatcacaaaggctgtagctagtaaaggggatgggttagcaatgcaaagctacctttcacatacactaagactgagcaaataagt
chr19_50378069_50378070_rs28514894	chr19_50378069_50378070_rs28514894_C	C	0.633938	1.12517e-08	0.306362	0.00323689	1841	2862.9	alt	rs28514894	1.27	1.56	1.65	1.72	1.57	chr19	50377984	50378154	T	C	51	50378069	Allele-specific only	1613	NR1H2	cttaacatatacatctttctaaattgcaatttccctgaatgtgagcagcaactcctctctccctccatcctctggctctttgccCggggatctcctgtgggcccatctctctggttcctgtttctccttgtggctttctcatggcctctacctacccaccccagtcatcc
chr19_50378069_50378070_rs28514894	chr19_50378069_50378070_rs28514894_T	T	0.328592	0.00736861	0.306362	0.00323689	2086.1	2623.5	ref	rs28514894	1.03	1.22	1.23	1.4	1.42	chr19	50377984	50378154	T	C	51	50378069	Allele-specific only	1613	NR1H2	cttaacatatacatctttctaaattgcaatttccctgaatgtgagcagcaactcctctctccctccatcctctggctctttgccTggggatctcctgtgggcccatctctctggttcctgtttctccttgtggctttctcatggcctctacctacccaccccagtcatcc
chr4_167793146_167793147_rs4432768	chr4_167793146_167793147_rs4432768_C	C	-0.0817943	0.293931	0.240536	0.00364748	1082.1	1032.8	alt	rs4432768	0.86	1	1.01	0.95	0.95	chr4	167793061	167793231	T	C	40	167793146	Allele-specific only	-299390	ANXA10	cccattgcttgttttgtcaactttgtcaaagatcagatggttgtaggtgtgcggccttatttccttgctctctattttgttccaCtggtgtatgtatctgtttttgtaccagtaccatgctgttttggttagtgtagccctgtagtatagtttaaagtcaggtagcatga
chr4_167793146_167793147_rs4432768	chr4_167793146_167793147_rs4432768_T	T	-0.303078	7.60857e-07	0.240536	0.00364748	1108.2	891.8	ref	rs4432768	0.85	0.8	0.77	0.77	0.82	chr4	167793061	167793231	T	C	40	167793146	Allele-specific only	-299390	ANXA10	cccattgcttgttttgtcaactttgtcaaagatcagatggttgtaggtgtgcggccttatttccttgctctctattttgttccaTtggtgtatgtatctgtttttgtaccagtaccatgctgttttggttagtgtagccctgtagtatagtttaaagtcaggtagcatga
chr6_32706787_32706788_rs9275513	chr6_32706787_32706788_rs9275513_A	A	-0.511643	1.92359e-05	0.301866	0.00421077	488.2	336.1	ref	rs9275513	0.8	0.67	0.63	0.72	0.62	chr6	32706702	32706872	A	T	42	32706787	Allele-specific only	-34603	HLA-DQA2	catatggccaggccagatgttattaggagagccgagagagctcctgttagtggtcaagggctaggtacagctatatggtaggcaAgtgtttggtgggtcattatgtattatcatgcaaataaagacttactaatagtgtgaagacataagcttgaataagagcaacagca
chr6_32706787_32706788_rs9275513	chr6_32706787_32706788_rs9275513_T	T	-0.23439	0.0050698	0.301866	0.00421077	530.8	449.5	alt	rs9275513	0.89	0.81	0.85	0.81	0.87	chr6	32706702	32706872	A	T	42	32706787	Allele-specific only	-34603	HLA-DQA2	catatggccaggccagatgttattaggagagccgagagagctcctgttagtggtcaagggctaggtacagctatatggtaggcaTgtgtttggtgggtcattatgtattatcatgcaaataaagacttactaatagtgtgaagacataagcttgaataagagcaacagca
chr4_105740961_105740962_105740961	chr4_105740961_105740962_105740961_A	A	-0.542728	1.33167e-27	-0.211165	0.00355408	1449	995.8	alt	105740961	0.68	0.68	0.68	0.69	0.71	chr4	105740876	105741046	G	A	33	105740961	Allele-specific only	30149	GSTCD	tacacaaattttcagcaatccccccaactttttaccccctcacattcttaaggccctataaattttccttattctgagaaacccAcctagacatgtaaaggatgcttgtttaattttaaataccattttaggtgttttttagatagagaattctttataatagctcaatt
chr4_105740961_105740962_105740961	chr4_105740961_105740962_105740961_G	G	-0.34051	2.04309e-06	-0.211165	0.00355408	1366	1088.6	ref	105740961	0.74	0.86	0.83	0.73	0.82	chr4	105740876	105741046	G	A	33	105740961	Allele-specific only	30149	GSTCD	tacacaaattttcagcaatccccccaactttttaccccctcacattcttaaggccctataaattttccttattctgagaaacccGcctagacatgtaaaggatgcttgtttaattttaaataccattttaggtgttttttagatagagaattctttataatagctcaatt
chr3_45926377_45926378_rs4683149	chr3_45926377_45926378_rs4683149_C	C	-0.155017	0.0828078	0.240164	0.0038389	870.5	774.7	ref	rs4683149	1	0.8	0.88	0.88	0.89	chr3	45926292	45926462	C	T	29	45926377	Allele-specific only	-10654	LZTFL1	taggttaaaagtaaacagatgtaaacaagattaccaggctagcatgctaaccaaaagaatgctggtttgactgtattaatattaCataacacagcttttatatcaaagaatattaccagggataatttcataatgataaatatgtcagttcattaaaaggacaataatcc
chr3_45926377_45926378_rs4683149	chr3_45926377_45926378_rs4683149_T	T	0.079757	0.338439	0.240164	0.0038389	839.5	882.7	alt	rs4683149	1.14	0.99	1.11	1.02	1	chr3	45926292	45926462	C	T	29	45926377	Allele-specific only	-10654	LZTFL1	taggttaaaagtaaacagatgtaaacaagattaccaggctagcatgctaaccaaaagaatgctggtttgactgtattaatattaTataacacagcttttatatcaaagaatattaccagggataatttcataatgataaatatgtcagttcattaaaaggacaataatcc
chr10_79947857_79947858_79947857	chr10_79947857_79947858_79947857_A	A	0.0265816	0.692121	-0.228936	0.00399933	829.1	846.7	ref	79947857	1.02	1.06	1.05	1	0.98	chr10	79947772	79947942	A	C	45	79947857	Allele-specific only	1247	SFTPD	gagcaactacccaacagggcacccatttactatctaagatggtcaggaactgagaccaggataagagcaggacctgggacattaActgttttgggtatcttttctctcaatgagaaaccgtaaagttatgagagtgaaaagagctgatcagattcgcagaggctaggaac
chr10_79947857_79947858_79947857	chr10_79947857_79947858_79947857_C	C	-0.193949	0.0165705	-0.228936	0.00399933	651.6	564.7	alt	79947857	0.88	0.84	0.8	0.93	0.87	chr10	79947772	79947942	A	C	45	79947857	Allele-specific only	1247	SFTPD	gagcaactacccaacagggcacccatttactatctaagatggtcaggaactgagaccaggataagagcaggacctgggacattaCctgttttgggtatcttttctctcaatgagaaaccgtaaagttatgagagtgaaaagagctgatcagattcgcagaggctaggaac
chr17_45837232_45837233_45837232	chr17_45837232_45837233_45837232_C	C	0.0769955	0.339146	0.255906	0.00421077	599	626.1	alt	45837232	1.09	1.02	0.96	1.08	1.07	chr17	45837147	45837317	G	C	58	45837232	Allele-specific only	-7648	SPPL2C	agggagcaccgtgacagaggtaggctggaggcttccagagcaacgtgggggatattgtggggagtgggaagaagcccagtaaagCgtcctggctgcctggagagactagaagtgacctgagtctctaatggccacaacggagacagctttcccaactctgcctctcaccc
chr17_45837232_45837233_45837232	chr17_45837232_45837233_45837232_G	G	-0.186134	0.0463243	0.255906	0.00421077	541.1	471.8	ref	45837232	0.88	0.79	0.79	0.96	0.94	chr17	45837147	45837317	G	C	58	45837232	Allele-specific only	-7648	SPPL2C	agggagcaccgtgacagaggtaggctggaggcttccagagcaacgtgggggatattgtggggagtgggaagaagcccagtaaagGgtcctggctgcctggagagactagaagtgacctgagtctctaatggccacaacggagacagctttcccaactctgcctctcaccc
chr17_45659674_45659675_45659674	chr17_45659674_45659675_45659674_A	A	-0.0495645	0.556482	-0.210306	0.0036492	1286.8	1241.5	alt	45659674	0.92	0.91	0.93	1.09	0.97	chr17	45659589	45659759	G	A	45	45659674	Allele-specific only	37767	LINC02210-CRHR1	tgtatgggttctgatttctccatcctgaacaactcttgttatttttgaaacaggtttctttccttttctttctttcttgttgttAttgagaaggagtttcgctcttgttgcccaggctggagtgcaatggcacgatctccactcctcacaacctctgcctccctggttca
chr17_45659674_45659675_45659674	chr17_45659674_45659675_45659674_G	G	0.151082	0.0148522	-0.210306	0.0036492	1317.5	1465.7	ref	45659674	1.07	1.05	1.09	1.16	1.19	chr17	45659589	45659759	G	A	45	45659674	Allele-specific only	37767	LINC02210-CRHR1	tgtatgggttctgatttctccatcctgaacaactcttgttatttttgaaacaggtttctttccttttctttctttcttgttgttGttgagaaggagtttcgctcttgttgcccaggctggagtgcaatggcacgatctccactcctcacaacctctgcctccctggttca
chr17_45839407_45839408_45839407	chr17_45839407_45839408_45839407_A	A	-0.0210761	0.678555	0.235585	0.0035259	2128.5	2101.8	ref	45839407	0.98	0.99	1.01	0.98	0.98	chr17	45839322	45839492	A	C	55	45839407	Allele-specific only	-5473	SPPL2C	aaggcaaataaaacccagagaggttaagatacctgcctgatggcacccacggatggatgaaaagccagggaggccacactaggcAtccgtgaagcttaacccctatgcagtgggagttcttagtaaggctgtcctcccagccccactgccccttccaatcccctccccag
chr17_45839407_45839408_45839407	chr17_45839407_45839408_45839407_C	C	0.21696	0.0242454	0.235585	0.0035259	1589.5	1853.9	alt	45839407	0.99	1.21	1.14	1.21	1.28	chr17	45839322	45839492	A	C	55	45839407	Allele-specific only	-5473	SPPL2C	aaggcaaataaaacccagagaggttaagatacctgcctgatggcacccacggatggatgaaaagccagggaggccacactaggcCtccgtgaagcttaacccctatgcagtgggagttcttagtaaggctgtcctcccagccccactgccccttccaatcccctccccag
chr17_46067268_46067269_46067268	chr17_46067268_46067269_46067268_A	A	-0.107784	0.0637094	0.175179	0.0038389	1203.8	1118	alt	46067268	0.91	0.9	0.91	0.96	0.98	chr17	46067183	46067353	G	A	36	46067268	Allele-specific only	68019	STH	tctcccttgaatcttcataaatacagatttacaaacatagcccttggagatctaatctgtcctaagcagaggaggttaatataaAcacttctgaggaattcctgcaagattaaaacaataataattcacagtaactgtagtgtcttttattttactccatgcccactcca
chr17_46067268_46067269_46067268	chr17_46067268_46067269_46067268_G	G	-0.283058	2.5251e-07	0.175179	0.0038389	1099.1	903.7	ref	46067268	0.81	0.83	0.83	0.85	0.8	chr17	46067183	46067353	G	A	36	46067268	Allele-specific only	68019	STH	tctcccttgaatcttcataaatacagatttacaaacatagcccttggagatctaatctgtcctaagcagaggaggttaatataaGcacttctgaggaattcctgcaagattaaaacaataataattcacagtaactgtagtgtcttttattttactccatgcccactcca
chr3_46510554_46510555_rs66702674	chr3_46510554_46510555_rs66702674_G	G	-4.3387	1.13982e-76	-4.46836	0.00187677	679.8	31	alt	rs66702674	0.07	0.04	0.04	0.05	0.04	chr3	46510469	46510639	C	G	31	46510554	Allele-specific only	12579	RTP3	catggtacctcattccctttgtaaacatcttttgtgtctttcatatgtgttttaaagtctttcgtatgtaggttttgtatatatGttatcaggaatattttatattacaaattggtttctcattatatcttctagctgttattgctatgtataaaggcctttggcttcca
chr8_60540625_60540626_rs28649594	chr8_60540625_60540626_rs28649594_A	A	0.310623	0.000241416	-0.335331	0.00447204	531.8	650.5	ref	rs28649594	1.34	1.23	1.11	1.27	1.17	chr8	60540540	60540710	A	G	52	60540625	Allele-specific only	23639	RAB2A	gcaatcttggctcactgcaacttctgcctcacaggtttaagcgattcccgtgcctcagcctctcaagtagctgggattacaggcAtgtgccaccacgcctggctaattttgttacatttttagtagagttgggctttccccatgttggccaggctggcctggaacttctg
chr8_60540625_60540626_rs28649594	chr8_60540625_60540626_rs28649594_G	G	-0.0399697	0.726898	-0.335331	0.00447204	558.1	542.6	alt	rs28649594	0.98	1.08	0.86	0.86	1.09	chr8	60540540	60540710	A	G	52	60540625	Allele-specific only	23639	RAB2A	gcaatcttggctcactgcaacttctgcctcacaggtttaagcgattcccgtgcctcagcctctcaagtagctgggattacaggcGtgtgccaccacgcctggctaattttgttacatttttagtagagttgggctttccccatgttggccaggctggcctggaacttctg
chr12_112922663_112922664_rs59510608	chr12_112922663_112922664_rs59510608_C	C	-0.315371	3.10712e-10	-0.164228	0.00391992	1460.8	1169.9	ref	rs59510608	0.82	0.8	0.77	0.79	0.82	chr12	112922578	112922748	C	T	51	112922663	Allele-specific only	15702	OAS1	tgtaacagcccctcttcccaggaggccaccaccagaacacctcatgatgcaggtgtccctctctccacacattccttatggcctCggggaatgttttgtcccctgggactctatttccagacttacatagtaaacatatccactcctcttcactgtgcccatttcccttg
chr12_112922663_112922664_rs59510608	chr12_112922663_112922664_rs59510608_T	T	-0.472777	1.82838e-15	-0.164228	0.00391992	1184.2	846.9	alt	rs59510608	0.76	0.71	0.7	0.7	0.71	chr12	112922578	112922748	C	T	51	112922663	Allele-specific only	15702	OAS1	tgtaacagcccctcttcccaggaggccaccaccagaacacctcatgatgcaggtgtccctctctccacacattccttatggcctTggggaatgttttgtcccctgggactctatttccagacttacatagtaaacatatccactcctcttcactgtgcccatttcccttg
chr3_45959875_45959876_rs34849862	chr3_45959875_45959876_rs34849862_A	A	0.0383716	0.598685	-0.206695	0.00420244	971.3	996.4	alt	rs34849862	0.99	1.01	0.95	1.09	1.1	chr3	45959790	45959960	C	A	54	45959875	Allele-specific only	16412	CXCR6	caaagagctgccagcaccaaagagagccaccactcaggcacctaaacaacagtgctgggggaccactgggagtttaagctaaaaAgtgctgccatgccgacggcgtgcagtaagcccaaggaccatgaatgtacttcccacctgaatcttaatgtgcttggggcccttta
chr3_45959875_45959876_rs34849862	chr3_45959875_45959876_rs34849862_C	C	0.238069	0.000101932	-0.206695	0.00420244	1028	1221	ref	rs34849862	1.12	1.22	1.18	1.15	1.26	chr3	45959790	45959960	C	A	54	45959875	Allele-specific only	16412	CXCR6	caaagagctgccagcaccaaagagagccaccactcaggcacctaaacaacagtgctgggggaccactgggagtttaagctaaaaCgtgctgccatgccgacggcgtgcagtaagcccaaggaccatgaatgtacttcccacctgaatcttaatgtgcttggggcccttta
chr6_32696681_32696682_rs116393447	chr6_32696681_32696682_rs116393447_C	C	-0.379572	1.24356e-09	-0.235516	0.00423538	1090.7	831.5	alt	rs116393447	0.81	0.71	0.74	0.77	0.78	chr6	32696596	32696766	T	C	39	32696681	Allele-specific only	-30025	HLA-DQB1	caggtgatacacaaaggatctgctggtctgcacatcagactcaatattctctactacaaggagacaggatataagcccagtccaCctgcttcgttctttgacagtacatttcattcaaaataagtacaagtgcaaaaatctgtggtagtaaatctactgcacttttctta
chr6_32696681_32696682_rs116393447	chr6_32696681_32696682_rs116393447_T	T	-0.163155	0.021764	-0.235516	0.00423538	810.2	726.1	ref	rs116393447	0.91	0.85	1.01	0.87	0.85	chr6	32696596	32696766	T	C	39	32696681	Allele-specific only	-30025	HLA-DQB1	caggtgatacacaaaggatctgctggtctgcacatcagactcaatattctctactacaaggagacaggatataagcccagtccaTctgcttcgttctttgacagtacatttcattcaaaataagtacaagtgcaaaaatctgtggtagtaaatctactgcacttttctta
chr3_46263950_46263951_rs17217831	chr3_46263950_46263951_rs17217831_A	A	-0.512757	3.69874e-15	-0.212261	0.00420832	937.1	649.9	alt	rs17217831	0.73	0.67	0.65	0.72	0.7	chr3	46263865	46264035	C	A	43	46263950	Allele-specific only	21491	CCR3	caattattctattaagaagcaaaaacaattccccgcattggccccagttattaagcatttctcagatttaccttgagaaatgccAatcggcctgtatattcacatcttcacccttgtcccttcctcctagaaaggagaaagtcagttggatgccctctgaggaactagtg
chr3_46263950_46263951_rs17217831	chr3_46263950_46263951_rs17217831_C	C	-0.326582	1.28406e-09	-0.212261	0.00420832	1207.3	968.5	ref	rs17217831	0.78	0.82	0.85	0.79	0.77	chr3	46263865	46264035	C	A	43	46263950	Allele-specific only	21491	CCR3	caattattctattaagaagcaaaaacaattccccgcattggccccagttattaagcatttctcagatttaccttgagaaatgccCatcggcctgtatattcacatcttcacccttgtcccttcctcctagaaaggagaaagtcagttggatgccctctgaggaactagtg
chr19_48704000_48704001_rs386477820	chr19_48704000_48704001_rs386477820_C	C	0.541961	2.73392e-06	-0.997461	0.00706516	1209.7	1764.7	alt	rs386477820	1.23	1.51	1.32	1.52	1.72	chr19	48703915	48704085	T	C	56	48704000	amVar	-153	LOC105447645	taagccagaggcagccttcctgccggagtggacagggattgccgcagacctgtcccccttactcaagcactaatgctggcccatCctttgagaccttttctccttctctgcctccctcaagatgagtgcccgggcatgagaagcacatggttccatgagcaggacccatc
chr19_48704000_48704001_rs386477820	chr19_48704000_48704001_rs386477820_T	T	1.651	0.00145549	-0.997461	0.00706516	159.6	502.9	ref	rs386477820	1.22	3.27	4.22	3.04	3.99	chr19	48703915	48704085	T	C	56	48704000	amVar	-153	LOC105447645	taagccagaggcagccttcctgccggagtggacagggattgccgcagacctgtcccccttactcaagcactaatgctggcccatTctttgagaccttttctccttctctgcctccctcaagatgagtgcccgggcatgagaagcacatggttccatgagcaggacccatc
chr6_32714422_32714423_32714422	chr6_32714422_32714423_32714422_C	C	-0.047941	0.566564	0.3691	0.00452835	858.8	825.8	alt	32714422	1.02	0.97	0.99	0.97	0.86	chr6	32714337	32714507	T	C	29	32714422	Allele-specific only	-26968	HLA-DQA2	aactgtcttcaagttaactactactgcatttgcctgtgaccagtctgctgttaaattcacccattaagttttaattttagatgaCgtactcttatttcttttatttagattccgtatctaaaagattccacattcatattcttttttagattgtaaatctttttctttac
chr6_32714422_32714423_32714422	chr6_32714422_32714423_32714422_T	T	-0.411202	0.0014037	0.3691	0.00452835	754.2	567.4	ref	32714422	0.8	0.59	0.9	0.79	0.68	chr6	32714337	32714507	T	C	29	32714422	Allele-specific only	-26968	HLA-DQA2	aactgtcttcaagttaactactactgcatttgcctgtgaccagtctgctgttaaattcacccattaagttttaattttagatgaTgtactcttatttcttttatttagattccgtatctaaaagattccacattcatattcttttttagattgtaaatctttttctttac
chr17_45940575_45940576_45940575	chr17_45940575_45940576_45940575_G	G	0.181522	0.177318	0.346579	0.00517602	482.4	540.9	ref	45940575	1.36	0.96	1.09	1.11	1.08	chr17	45940490	45940660	G	T	49	45940575	Allele-specific only	44793	MAPT-IT1	aaatgatgtcatcgttgtcatgattgctgttaccagagcctagagttcattctgatactcgagtctgtggcccatccagcccagGtaaggaatagttggaggagttgggcatgttcagcttgaagaggagacgacaggggatatgggatagttgaatctgtgaagggccc
chr17_45940575_45940576_45940575	chr17_45940575_45940576_45940575_T	T	0.518	3.77849e-05	0.346579	0.00517602	491	697.2	alt	45940575	1.74	1.37	1.42	1.3	1.27	chr17	45940490	45940660	G	T	49	45940575	Allele-specific only	44793	MAPT-IT1	aaatgatgtcatcgttgtcatgattgctgttaccagagcctagagttcattctgatactcgagtctgtggcccatccagcccagTtaaggaatagttggaggagttgggcatgttcagcttgaagaggagacgacaggggatatgggatagttgaatctgtgaagggccc
chr6_31277400_31277401_rs112466811	chr6_31277400_31277401_rs112466811_C	C	0.180406	0.00130094	-0.89504	0.00759876	1441.2	1635.8	alt	rs112466811	1.09	1.2	1.08	1.15	1.15	chr6	31277315	31277485	G	C	48	31277400	amVar	-5265	HLA-C	aatagcacgaagtgaagaaatggggaggatggtaccaggactgccttcaggctgggccaagtttcttgatccaatcactggaacCtttcattattatcattcaccactaacactgttcatatgtacccactggaaatggctccttcatctgcacctccttccacccctcc
chr6_31277400_31277401_rs112466811	chr6_31277400_31277401_rs112466811_G	G	1.16702	0.0011951	-0.89504	0.00759876	137.4	312	ref	rs112466811	1.15	2.32	3.4	1.62	2.87	chr6	31277315	31277485	G	C	48	31277400	amVar	-5265	HLA-C	aatagcacgaagtgaagaaatggggaggatggtaccaggactgccttcaggctgggccaagtttcttgatccaatcactggaacGtttcattattatcattcaccactaacactgttcatatgtacccactggaaatggctccttcatctgcacctccttccacccctcc
chr17_45876768_45876769_45876768	chr17_45876768_45876769_45876768_A	A	0.52104	5.72399e-11	-0.266527	0.00517602	577.3	820.9	alt	45876768	1.58	1.43	1.39	1.36	1.35	chr17	45876683	45876853	G	A	50	45876768	Allele-specific only	-17613	MAPT	atggatcggtgatgccttgtccctatttctggaccccaggatcatccttgcttttttgacgatagagtcatgctgctgagtcatAggtaactcaaaccctcatctgcagttaccttcttcttgctagaacccgggaaacctggacaaggggcagttgtcactggcaggat
chr17_45876768_45876769_45876768	chr17_45876768_45876769_45876768_G	G	0.77614	8.05157e-27	-0.266527	0.00517602	495.4	849.1	ref	45876768	1.67	1.92	1.59	1.66	1.73	chr17	45876683	45876853	G	A	50	45876768	Allele-specific only	-17613	MAPT	atggatcggtgatgccttgtccctatttctggaccccaggatcatccttgcttttttgacgatagagtcatgctgctgagtcatGggtaactcaaaccctcatctgcagttaccttcttcttgctagaacccgggaaacctggacaaggggcagttgtcactggcaggat
chr4_105852230_105852231_rs11726094	chr4_105852230_105852231_rs11726094_G	G	-0.252039	3.01064e-05	-0.156815	0.0038389	2496.8	2100.4	ref	rs11726094	0.84	0.82	0.89	0.82	0.83	chr4	105852145	105852315	G	T	49	105852230	Allele-specific only	-25059	GSTCD-AS1	ttctaggatacttgtgcagaacgtgcaggttacataggtatacatatgccatgatggtttgctgcacgtatcaacctgtcatctGcattaggtatttttcctaatgctatccctcccctcgcccccaaccgctgaacaggccctggtgtatgatgttgccctcccatgtc
chr4_105852230_105852231_rs11726094	chr4_105852230_105852231_rs11726094_T	T	-0.400882	5.56405e-11	-0.156815	0.0038389	2635.4	1989.1	alt	rs11726094	0.78	0.75	0.74	0.78	0.73	chr4	105852145	105852315	G	T	49	105852230	Allele-specific only	-25059	GSTCD-AS1	ttctaggatacttgtgcagaacgtgcaggttacataggtatacatatgccatgatggtttgctgcacgtatcaacctgtcatctTcattaggtatttttcctaatgctatccctcccctcgcccccaaccgctgaacaggccctggtgtatgatgttgccctcccatgtc
chr12_112926975_112926976_rs4766668	chr12_112926975_112926976_rs4766668_C	C	0.740096	1.55782e-18	-0.703231	0.0068044	1463.8	2444.8	alt	rs4766668	1.78	1.71	1.82	1.58	1.47	chr12	112926890	112927060	T	C	44	112926975	amVar	-11498	OAS3	cccccgggaatgcattcttttcccagggctgttaattattaatattccttactggggaaagaattcagggatatttctcttaccCgtttttggtaataagagaaatatggctctgtcttgcctggctcccaggcagtcagacctaatggttatctcccttgttccctgaa
chr12_112926975_112926976_rs4766668	chr12_112926975_112926976_rs4766668_T	T	1.48095	7.71563e-06	-0.703231	0.0068044	225.2	631.5	ref	rs4766668	1.73	2.94	4.01	2.53	2.81	chr12	112926890	112927060	T	C	44	112926975	amVar	-11498	OAS3	cccccgggaatgcattcttttcccagggctgttaattattaatattccttactggggaaagaattcagggatatttctcttaccTgtttttggtaataagagaaatatggctctgtcttgcctggctcccaggcagtcagacctaatggttatctcccttgttccctgaa
chr3_46458968_46458969_rs4547741	chr3_46458968_46458969_rs4547741_C	C	-2.45102	1.38636e-99	-0.498197	0.00447972	1392.6	250.9	ref	rs4547741	0.21	0.17	0.2	0.18	0.14	chr3	46458883	46459053	C	T	31	46458968	Allele-specific only	4685	LTF	tttgtatgcaggtaatagttgtaaaataatagcctaaaacattgattaaactagatttttccctaagtgctattctaataactcCattgtatttataagataatcctatgaagttgcctcgggaacttttatgcaaattattcactctgctggagttgagtacacatgat
chr3_46458968_46458969_rs4547741	chr3_46458968_46458969_rs4547741_T	T	-2.9335	2.68153e-125	-0.498197	0.00447972	1282.7	163.3	alt	rs4547741	0.15	0.15	0.11	0.11	0.12	chr3	46458883	46459053	C	T	31	46458968	Allele-specific only	4685	LTF	tttgtatgcaggtaatagttgtaaaataatagcctaaaacattgattaaactagatttttccctaagtgctattctaataactcTattgtatttataagataatcctatgaagttgcctcgggaacttttatgcaaattattcactctgctggagttgagtacacatgat
chr3_101800253_101800254_rs11712309	chr3_101800253_101800254_rs11712309_C	C	-0.0479459	0.41238	-0.180121	0.00474881	1210	1175.6	alt	rs11712309	0.97	0.97	1.02	0.92	0.98	chr3	101800168	101800338	T	C	27	101800253	Allele-specific only	20590	NXPE3	tttttctttcctaaaatatgtatagtactatgaatttccctctaagcacttctcttgcttcattctatagtgtttaatgaattaCattttcaccttcacctagttaacatatttttaaatttctcatgagattttgtatgttacccatttgtataccattttgggatttt
chr3_101800253_101800254_rs11712309	chr3_101800253_101800254_rs11712309_T	T	0.128003	0.0453991	-0.180121	0.00474881	985.4	1085.1	ref	rs11712309	1.09	1.08	1.21	1.03	1.1	chr3	101800168	101800338	T	C	27	101800253	Allele-specific only	20590	NXPE3	tttttctttcctaaaatatgtatagtactatgaatttccctctaagcacttctcttgcttcattctatagtgtttaatgaattaTattttcaccttcacctagttaacatatttttaaatttctcatgagattttgtatgttacccatttgtataccattttgggatttt
chr17_39972512_39972513_39972512	chr17_39972512_39972513_39972512_C	C	-1.40886	1.96909e-38	-0.347754	0.00535175	657.1	245.2	alt	39972512	0.41	0.37	0.41	0.37	0.3	chr17	39972427	39972597	G	C	41	39972512	Allele-specific only	-8294	PSMD3	ggagactgagtgtgttcccgaatcatgggggtggatgagctagcataatctccctgtgtttttataatgatcactgatgaaactCccttgaagactgttttagatgaaaaggcaaaaatgggttttgtgctgacagatgtgcattttttctgtcttcagaaaagtcagga
chr17_39972512_39972513_39972512	chr17_39972512_39972513_39972512_G	G	-1.08814	1.61233e-21	-0.347754	0.00535175	592.1	282.3	ref	39972512	0.46	0.49	0.59	0.46	0.39	chr17	39972427	39972597	G	C	41	39972512	Allele-specific only	-8294	PSMD3	ggagactgagtgtgttcccgaatcatgggggtggatgagctagcataatctccctgtgtttttataatgatcactgatgaaactGccttgaagactgttttagatgaaaaggcaaaaatgggttttgtgctgacagatgtgcattttttctgtcttcagaaaagtcagga
chr17_45986421_45986422_45986421	chr17_45986421_45986422_45986421_A	A	0.529434	3.30849e-07	-0.270706	0.00626701	358.9	524.7	ref	45986421	1.27	1.49	1.5	1.43	1.62	chr17	45986336	45986506	A	G	58	45986421	Allele-specific only	-12828	STH	caaccctgccagcctctcctattctggaggcgtgtgaccagaaatggagatgggttggtcagcataagatggccaggaaggtggAaatcaggactgctggcaatctagccacatgggcaggggagccgggtggttccaggcagtttccaaggccaagagggtgagcaggc
chr17_45986421_45986422_45986421	chr17_45986421_45986422_45986421_G	G	0.258676	0.00775003	-0.270706	0.00626701	392.7	475.7	alt	45986421	1.1	1.3	1.24	1.13	1.29	chr17	45986336	45986506	A	G	58	45986421	Allele-specific only	-12828	STH	caaccctgccagcctctcctattctggaggcgtgtgaccagaaatggagatgggttggtcagcataagatggccaggaaggtggGaatcaggactgctggcaatctagccacatgggcaggggagccgggtggttccaggcagtttccaaggccaagagggtgagcaggc
chr4_25316771_25316772_25316771	chr4_25316771_25316772_25316771_C	C	-3.17459	4.40615e-62	-0.572997	0.00517602	961.7	102.2	alt	25316771	0.15	0.08	0.1	0.11	0.09	chr4	25316686	25316856	G	C	28	25316771	Allele-specific only	3998	ZCCHC4	gagttctttatatgttctggatattacaactttgccaaatatatgatttgcaaatattttctcctattctgtaggttgtcttttCactttcttgatgtcctttgaaacacaagagttttaattttgatgaagttcaatttatcaattttttttgttgttgcttgtgcttt
chr4_25316771_25316772_25316771	chr4_25316771_25316772_25316771_G	G	-2.6508	6.3146e-96	-0.572997	0.00517602	876.1	137.1	ref	25316771	0.17	0.19	0.14	0.15	0.13	chr4	25316686	25316856	G	C	28	25316771	Allele-specific only	3998	ZCCHC4	gagttctttatatgttctggatattacaactttgccaaatatatgatttgcaaatattttctcctattctgtaggttgtcttttGactttcttgatgtcctttgaaacacaagagttttaattttgatgaagttcaatttatcaattttttttgttgttgcttgtgcttt
chr6_31210763_31210764_rs17197686	chr6_31210763_31210764_rs17197686_G	G	0.594533	2.75092e-08	0.321271	0.0068044	338.2	513.3	alt	rs17197686	1.33	1.56	1.43	1.68	1.6	chr6	31210678	31210848	T	G	49	31210763	Allele-specific only	13004	HCG27	tgtcgaaacactgtctctactaaaaatacaaaaaattagccaggtgtggtggcaggcgtctgtaatctcagctacttgggaggcGgaagcaagagaattacttgaacctgggaggcagaggttgcagtgagctgagagctgagatcactccattgcactccagcctgggc
chr6_31210763_31210764_rs17197686	chr6_31210763_31210764_rs17197686_T	T	0.261378	0.0123762	0.321271	0.0068044	309.4	374.5	ref	rs17197686	1.13	1.13	1.33	1.27	1.2	chr6	31210678	31210848	T	G	49	31210763	Allele-specific only	13004	HCG27	tgtcgaaacactgtctctactaaaaatacaaaaaattagccaggtgtggtggcaggcgtctgtaatctcagctacttgggaggcTgaagcaagagaattacttgaacctgggaggcagaggttgcagtgagctgagagctgagatcactccattgcactccagcctgggc
chr3_46061128_46061129_rs1500005	chr3_46061128_46061129_rs1500005_A	A	-0.0893939	0.324297	0.277272	0.00585382	480	455.6	alt	rs1500005	0.89	1	0.96	0.94	0.95	chr3	46061043	46061213	G	A	38	46061128	Allele-specific only	-33646	XCR1	agatggtattattactattttattttttattttttgcagaagcattgcattcagaaaaagcaaatcctttttggtggggggaatAggaggaaagcaaatctgtgtccagagtaagtgtctattccagtaagaacaaaacactgcctcttccatgatggaaacagtcccgt
chr3_46061128_46061129_rs1500005	chr3_46061128_46061129_rs1500005_G	G	-0.361258	0.00199584	0.277272	0.00585382	436.5	343	ref	rs1500005	0.71	0.76	0.75	0.78	0.93	chr3	46061043	46061213	G	A	38	46061128	Allele-specific only	-33646	XCR1	agatggtattattactattttattttttattttttgcagaagcattgcattcagaaaaagcaaatcctttttggtggggggaatGggaggaaagcaaatctgtgtccagagtaagtgtctattccagtaagaacaaaacactgcctcttccatgatggaaacagtcccgt
chr17_45730701_45730702_45730701	chr17_45730701_45730702_45730701_A	A	-0.356906	7.66133e-05	-0.265842	0.00644173	460.3	363.7	alt	45730701	0.76	0.78	0.86	0.76	0.8	chr17	45730616	45730786	G	A	50	45730701	Allele-specific only	-53578	CRHR1	cacactggggcagaatggaagggaagagagggacaagtttgaagggaagactgggacaggaaaagaggtgcccaagaacccactAgagaggagacttagaaaggataaaagaacaagaggcccagatatacagtgagaagaatcccaggtcacacagcaagtcaggggtt
chr17_45730701_45730702_45730701	chr17_45730701_45730702_45730701_G	G	-0.0867021	0.491508	-0.265842	0.00644173	331.8	316	ref	45730701	0.85	1	0.93	0.94	1.03	chr17	45730616	45730786	G	A	50	45730701	Allele-specific only	-53578	CRHR1	cacactggggcagaatggaagggaagagagggacaagtttgaagggaagactgggacaggaaaagaggtgcccaagaacccactGgagaggagacttagaaaggataaaagaacaagaggcccagatatacagtgagaagaatcccaggtcacacagcaagtcaggggtt
chr17_45739289_45739290_45739289	chr17_45739289_45739290_45739289_C	C	1.16023	0.000344809	-0.902399	0.00888185	96.9	219.9	ref	45739289	1.3	2.11	3.25	2.05	2.64	chr17	45739204	45739374	C	G	35	45739289	amVar	-44990	CRHR1	tgtataaacattcacaaacaggtctttgtatgtaaatggttttcgtttcccttgggaaacgaaatgctactcaaatacctatgaCtggcattgctaatttgtatggtgagtacatgttcaactttataagaaactgccaaattgttttcaaaactgtgcgtcattttgca
chr17_45739289_45739290_45739289	chr17_45739289_45739290_45739289_G	G	0.231722	0.00629471	-0.902399	0.00888185	690.3	812.4	alt	45739289	1.25	1.09	1.29	1.06	1.2	chr17	45739204	45739374	C	G	35	45739289	amVar	-44990	CRHR1	tgtataaacattcacaaacaggtctttgtatgtaaatggttttcgtttcccttgggaaacgaaatgctactcaaatacctatgaGtggcattgctaatttgtatggtgagtacatgttcaactttataagaaactgccaaattgttttcaaaactgtgcgtcattttgca
chr17_45847410_45847411_45847410	chr17_45847410_45847411_45847410_C	C	-0.37654	3.10223e-06	0.189109	0.00535175	739.4	572.8	ref	45847410	0.72	0.84	0.74	0.79	0.78	chr17	45847325	45847495	C	T	59	45847410	Allele-specific only	2530	SPPL2C	tggcacacagcccccatcccatccctgccacccaccctaggctcattgcccatcttctctccatgctcaggtcaaacagaactcCttgtcctccccacccgctctctctgcatatgctgttccctccagctgggatgcccttccctctccagacagaaacactccagcct
chr17_45847410_45847411_45847410	chr17_45847410_45847411_45847410_T	T	-0.195537	0.000994815	0.189109	0.00535175	1227.9	1080.7	alt	45847410	0.83	0.91	0.9	0.89	0.88	chr17	45847325	45847495	C	T	59	45847410	Allele-specific only	2530	SPPL2C	tggcacacagcccccatcccatccctgccacccaccctaggctcattgcccatcttctctccatgctcaggtcaaacagaactcTttgtcctccccacccgctctctctgcatatgctgttccctccagctgggatgcccttccctctccagacagaaacactccagcct
chr10_79636806_79636807_79636806	chr10_79636806_79636807_79636806_C	C	-1.18278	3.99049e-24	-0.320597	0.00527081	1030.5	450	ref	79636806	0.52	0.42	0.47	0.41	0.36	chr10	79636721	79636891	C	T	36	79636806	Allele-specific only	25868	SFTPA1	cagccatgtatctcctaaaaccatacttaattgtcaattaaagaaaatagcaaggtcataattctgcctgacaggatacaactaCtctgtatacaaccaaaagttgcactaatcccttcccagaaagaggaagcaaagtccttgagtaatgtttactcttcttgttatct
chr10_79636806_79636807_79636806	chr10_79636806_79636807_79636806_T	T	-1.50575	5.05019e-40	-0.320597	0.00527081	1089	379	alt	79636806	0.41	0.32	0.38	0.34	0.29	chr10	79636721	79636891	C	T	36	79636806	Allele-specific only	25868	SFTPA1	cagccatgtatctcctaaaaccatacttaattgtcaattaaagaaaatagcaaggtcataattctgcctgacaggatacaactaTtctgtatacaaccaaaagttgcactaatcccttcccagaaagaggaagcaaagtccttgagtaatgtttactcttcttgttatct
chr3_46318447_46318448_rs34578126	chr3_46318447_46318448_rs34578126_C	C	0.822059	0.00451406	-0.496568	0.00568007	503	892.4	ref	rs34578126	1.11	1.97	2.17	1.76	1.85	chr3	46318362	46318532	C	G	43	46318447	Allele-specific only	-35296	CCR2	ccatcactaccgtctacttccagaactcttcatcttgcaaaactgaacctctgttgtcattagtcactaactattcctctccccCcctccttctaggccctggcaatcaccattctactttctgtcgctatgaatttgactactctaggtaacttatataagtggaatca
chr3_46318447_46318448_rs34578126	chr3_46318447_46318448_rs34578126_G	G	0.284201	4.25256e-06	-0.496568	0.00568007	1120.2	1363.9	alt	rs34578126	1.2	1.19	1.27	1.29	1.14	chr3	46318362	46318532	C	G	43	46318447	Allele-specific only	-35296	CCR2	ccatcactaccgtctacttccagaactcttcatcttgcaaaactgaacctctgttgtcattagtcactaactattcctctccccGcctccttctaggccctggcaatcaccattctactttctgtcgctatgaatttgactactctaggtaacttatataagtggaatca
chr3_45869378_45869379_rs2191031	chr3_45869378_45869379_rs2191031_A	A	0.310037	3.67303e-08	-0.249136	0.00532762	1114.4	1379.3	alt	rs2191031	1.23	1.16	1.23	1.31	1.26	chr3	45869293	45869463	G	A	38	45869378	Allele-specific only	-17125	CCR9	acccttgggatgctagactaggcagaatgtaatcaatttttatttttcatttcatgaagactttcctagaagcaggaaaaagaaAacgccatgccttccagtcatgcttgcttaaagccatgcttgcttgctcttctatatttcatttagaaaacacggttaacgtttca
chr3_45869378_45869379_rs2191031	chr3_45869378_45869379_rs2191031_G	G	0.555274	1.61186e-09	-0.249136	0.00532762	1134	1672.5	ref	rs2191031	1.27	1.54	1.42	1.49	1.65	chr3	45869293	45869463	G	A	38	45869378	Allele-specific only	-17125	CCR9	acccttgggatgctagactaggcagaatgtaatcaatttttatttttcatttcatgaagactttcctagaagcaggaaaaagaaGacgccatgccttccagtcatgcttgcttaaagccatgcttgcttgctcttctatatttcatttagaaaacacggttaacgtttca
chr4_105756227_105756228_rs11724884	chr4_105756227_105756228_rs11724884_A	A	-1.97696	7.35571e-51	-0.398968	0.00527081	1251	314.7	alt	rs11724884	0.29	0.25	0.28	0.26	0.18	chr4	105756142	105756312	G	A	47	105756227	Allele-specific only	45415	GSTCD	agtttctgtccctgtggagttgaggtgtgccacccttctggcacatggctgtgttcaccagtgcagaagttctcagaaccccctActtcagggatttttatggagggtttaaccacataaacatgattgattattaattcaatttccatcccctctcccctctccagaga
chr4_105756227_105756228_rs11724884	chr4_105756227_105756228_rs11724884_G	G	-1.594	2.33863e-96	-0.398968	0.00527081	1219.3	399.4	ref	rs11724884	0.35	0.35	0.32	0.33	0.28	chr4	105756142	105756312	G	A	47	105756227	Allele-specific only	45415	GSTCD	agtttctgtccctgtggagttgaggtgtgccacccttctggcacatggctgtgttcaccagtgcagaagttctcagaaccccctGcttcagggatttttatggagggtttaaccacataaacatgattgattattaattcaatttccatcccctctcccctctccagaga
chr12_112933309_112933310_rs59687482	chr12_112933309_112933310_rs59687482_C	C	0.0290143	0.718959	-0.199094	0.00568007	774.2	786.2	alt	rs59687482	1.08	0.92	1.04	1	1.03	chr12	112933224	112933394	T	C	42	112933309	Allele-specific only	-5164	OAS3	gtcatgagtaaggtttcttggtgttgatgtagaagaacaaaacagaattgtgaaatgagaatcactgcagctatcatgaagtccCgcctacgtgcccagcagttgctagattggccaagttttcccgtgaagggcaatatagtaaatattttaggccttatggatcatcc
chr12_112933309_112933310_rs59687482	chr12_112933309_112933310_rs59687482_T	T	0.209695	0.000240985	-0.199094	0.00568007	790.2	916.7	ref	rs59687482	1.13	1.15	1.18	1.17	1.17	chr12	112933224	112933394	T	C	42	112933309	Allele-specific only	-5164	OAS3	gtcatgagtaaggtttcttggtgttgatgtagaagaacaaaacagaattgtgaaatgagaatcactgcagctatcatgaagtccTgcctacgtgcccagcagttgctagattggccaagttttcccgtgaagggcaatatagtaaatattttaggccttatggatcatcc
chr17_45899278_45899279_45899278	chr17_45899278_45899279_45899278_A	A	-0.134652	0.172916	-0.230236	0.00568007	728.1	657.9	alt	45899278	1.01	0.81	0.86	0.86	0.98	chr17	45899193	45899363	G	A	48	45899278	Allele-specific only	3496	MAPT-IT1	gatgtttttgttttcacaactcggggagggtgctactgacatcttgtgggtagaggccaggaatgctgttaaacatcctacaagAaaggcacaggacagtctcctacatcaaaatatgacccagtcccaatgtcaccactgctggggttgacactggcactgctatctta
chr17_45899278_45899279_45899278	chr17_45899278_45899279_45899278_G	G	0.0817174	0.203514	-0.230236	0.00568007	908.6	961.4	ref	45899278	1.09	0.99	1.09	1.03	1.08	chr17	45899193	45899363	G	A	48	45899278	Allele-specific only	3496	MAPT-IT1	gatgtttttgttttcacaactcggggagggtgctactgacatcttgtgggtagaggccaggaatgctgttaaacatcctacaagGaaggcacaggacagtctcctacatcaaaatatgacccagtcccaatgtcaccactgctggggttgacactggcactgctatctta
chr17_45868572_45868573_45868572	chr17_45868572_45868573_45868572_C	C	0.0609883	0.302468	-0.173825	0.00535175	1339	1391.6	ref	45868572	1.08	1.06	1.05	1.01	0.99	chr17	45868487	45868657	C	T	48	45868572	Allele-specific only	23692	SPPL2C	cgaaacctcaggaagactgagttgagtaataataaaactctggtctcccccacagctggctctgggtgaattactctttctctaCtgcaattcccctgtcttgagaaatcagctctgtttagtcagcaggcaaggtgaacccactggacggttacactgttgctcagcac
chr17_45868572_45868573_45868572	chr17_45868572_45868573_45868572_T	T	-0.103541	0.121979	-0.173825	0.00535175	1218.3	1125.4	alt	45868572	1	0.9	0.91	0.9	0.91	chr17	45868487	45868657	C	T	48	45868572	Allele-specific only	23692	SPPL2C	cgaaacctcaggaagactgagttgagtaataataaaactctggtctcccccacagctggctctgggtgaattactctttctctaTtgcaattcccctgtcttgagaaatcagctctgtttagtcagcaggcaaggtgaacccactggacggttacactgttgctcagcac
chr17_45735258_45735259_45735258	chr17_45735258_45735259_45735258_A	A	0.060253	0.311509	0.181468	0.00568007	952.2	996.2	alt	45735258	1.03	1	1.09	1.06	1.04	chr17	45735173	45735343	G	A	44	45735258	Allele-specific only	-49021	CRHR1	gccttgtgaagaaggtgccttgcttctccttcaccttccaccatgattgtaagtttgccaaggcttccccagctgtgcagaaccAtgagtcaattaaacctctttcctttataaattacccagtcttgggcagttctttatagcagtatgaaaacagactaatacagcaa
chr17_45735258_45735259_45735258	chr17_45735258_45735259_45735258_G	G	-0.127102	0.0465285	0.181468	0.00568007	894.8	823.8	ref	45735258	0.92	0.92	0.99	0.86	0.9	chr17	45735173	45735343	G	A	44	45735258	Allele-specific only	-49021	CRHR1	gccttgtgaagaaggtgccttgcttctccttcaccttccaccatgattgtaagtttgccaaggcttccccagctgtgcagaaccGtgagtcaattaaacctctttcctttataaattacccagtcttgggcagttctttatagcagtatgaaaacagactaatacagcaa
chr9_21208319_21208320_21208319	chr9_21208319_21208320_21208319_G	G	-0.998241	4.79315e-39	0.198616	0.00589362	780.8	391.8	ref	21208319	0.51	0.49	0.55	0.47	0.49	chr9	21208234	21208404	G	T	27	21208319	Allele-specific only	-1177	IFNA10	ttagattcatttacactacgagaactaatttttgtacccttaaaagaagtatcaatccaataaacatatatgacttagaaaataGtatgatttaaatcatttttggcattttacattgaagttcatattccctaaaggttttcagaagttcctatccaagtcaattctta
chr9_21208319_21208320_21208319	chr9_21208319_21208320_21208319_T	T	-0.803871	8.63728e-31	0.198616	0.00589362	797	459.6	alt	21208319	0.55	0.57	0.59	0.58	0.58	chr9	21208234	21208404	G	T	27	21208319	Allele-specific only	-1177	IFNA10	ttagattcatttacactacgagaactaatttttgtacccttaaaagaagtatcaatccaataaacatatatgacttagaaaataTtatgatttaaatcatttttggcattttacattgaagttcatattccctaaaggttttcagaagttcctatccaagtcaattctta
chr17_45635098_45635099_45635098	chr17_45635098_45635099_45635098_A	A	-1.80547	4.42584e-22	0.464979	0.00568007	1080	305.2	alt	45635098	0.39	0.28	0.29	0.24	0.21	chr17	45635013	45635183	G	A	32	45635098	Allele-specific only	13191	LINC02210-CRHR1	cctctgttgttttcaatgataaaaacagaatgttctcatggtataaatacgcatacagttgagaatattcaagtgaaatattctAgtgctactattcattgttaaatttattctttctctttccagaggtccaactttctctgcctgtgtaaacaattgtatgattatgt
chr17_45635098_45635099_45635098	chr17_45635098_45635099_45635098_G	G	-2.28063	1.20374e-74	0.464979	0.00568007	871.7	174.8	ref	45635098	0.24	0.2	0.19	0.19	0.19	chr17	45635013	45635183	G	A	32	45635098	Allele-specific only	13191	LINC02210-CRHR1	cctctgttgttttcaatgataaaaacagaatgttctcatggtataaatacgcatacagttgagaatattcaagtgaaatattctGgtgctactattcattgttaaatttattctttctctttccagaggtccaactttctctgcctgtgtaaacaattgtatgattatgt
chr3_46028081_46028082_rs13090194	chr3_46028081_46028082_rs13090194_A	A	0.688492	2.54835e-42	0.213269	0.00561302	1139	1829.8	ref	rs13090194	1.67	1.64	1.6	1.56	1.57	chr3	46027996	46028166	A	C	44	46028081	Allele-specific only	-599	XCR1	ctgagtagtgctttttccaagcctacccataaaccaatcagcacgtatttcctcattctaagcctgtaaaaacctgtgactcagActtttagctagcaaccctcttttgggtcccctctctttgctgagagcttttctgtggcttaataaatccaactctgccttcttca
chr3_46028081_46028082_rs13090194	chr3_46028081_46028082_rs13090194_C	C	0.899901	5.64818e-32	0.213269	0.00561302	1341.4	2508.4	alt	rs13090194	1.72	2.1	1.83	1.82	1.88	chr3	46027996	46028166	A	C	44	46028081	Allele-specific only	-599	XCR1	ctgagtagtgctttttccaagcctacccataaaccaatcagcacgtatttcctcattctaagcctgtaaaaacctgtgactcagCcttttagctagcaaccctcttttgggtcccctctctttgctgagagcttttctgtggcttaataaatccaactctgccttcttca
chr3_45993605_45993606_rs17330872	chr3_45993605_45993606_rs17330872_A	A	0.52848	4.67909e-11	0.211693	0.00568007	1030.9	1490.4	ref	rs17330872	1.35	1.29	1.47	1.56	1.56	chr3	45993520	45993690	A	G	40	45993605	Allele-specific only	2218	FYCO1	taccaataaagacttcttattttcttgaaactggcattgagctcacaaacaaaatactgtttatcttttgactaagacaagaacAtagcagtcatgacgtgagcagatgttgccctgaccataatggactcatctgtgctcacaagttgcctctgtaatcacaggcacca
chr3_45993605_45993606_rs17330872	chr3_45993605_45993606_rs17330872_G	G	0.741825	2.62824e-24	0.211693	0.00568007	961	1614.5	alt	rs17330872	1.56	1.54	1.76	1.76	1.78	chr3	45993520	45993690	A	G	40	45993605	Allele-specific only	2218	FYCO1	taccaataaagacttcttattttcttgaaactggcattgagctcacaaacaaaatactgtttatcttttgactaagacaagaacGtagcagtcatgacgtgagcagatgttgccctgaccataatggactcatctgtgctcacaagttgcctctgtaatcacaggcacca
chr6_32710422_32710423_rs113473285	chr6_32710422_32710423_rs113473285_A	A	-1.8145	8.77308e-16	0.447659	0.00527081	1873.8	531.6	alt	rs113473285	0.36	0.29	0.32	0.24	0.21	chr6	32710337	32710507	G	A	36	32710422	Allele-specific only	-30968	HLA-DQA2	tcaccttttggctaccattaacgtttgtgctatgaacatgggtatactaatgtatgttcaagtctctcctttcagtttttttggAtatatggccagaagtggaatcatggcatcatatggtaattgtatgtttaaagtttttgagttatgactctacctttttccacaac
chr6_32710422_32710423_rs113473285	chr6_32710422_32710423_rs113473285_G	G	-2.26003	3.87156e-72	0.447659	0.00527081	1751.3	361.9	ref	rs113473285	0.26	0.18	0.21	0.17	0.2	chr6	32710337	32710507	G	A	36	32710422	Allele-specific only	-30968	HLA-DQA2	tcaccttttggctaccattaacgtttgtgctatgaacatgggtatactaatgtatgttcaagtctctcctttcagtttttttggGtatatggccagaagtggaatcatggcatcatatggtaattgtatgtttaaagtttttgagttatgactctacctttttccacaac
chr6_32710354_32710355_rs9275567	chr6_32710354_32710355_rs9275567_A	A	0.373124	0.0299331	-0.425118	0.00663018	430	563.9	ref	rs9275567	0.94	1.37	1.55	1.24	1.46	chr6	32710269	32710439	A	G	36	32710354	Allele-specific only	-31036	HLA-DQA2	attgtatgtttataccacattttgcttttccaggcatccattgatggagatttgtttgtttgtttgtttcaccttttggctaccAttaacgtttgtgctatgaacatgggtatactaatgtatgttcaagtctctcctttcagtttttttgggtatatggccagaagtgg
chr6_32710354_32710355_rs9275567	chr6_32710354_32710355_rs9275567_G	G	-0.0501819	0.508253	-0.425118	0.00663018	1078.3	1039.3	alt	rs9275567	0.95	1.06	0.93	1.01	0.88	chr6	32710269	32710439	A	G	36	32710354	Allele-specific only	-31036	HLA-DQA2	attgtatgtttataccacattttgcttttccaggcatccattgatggagatttgtttgtttgtttgtttcaccttttggctaccGttaacgtttgtgctatgaacatgggtatactaatgtatgttcaagtctctcctttcagtttttttgggtatatggccagaagtgg
chr17_45822291_45822292_45822291	chr17_45822291_45822292_45822291_C	C	0.926536	0.00641335	-0.937367	0.00980845	174.2	335	ref	45822291	1	1.63	3	1.69	2.29	chr17	45822206	45822376	C	G	36	45822291	Allele-specific only	-22589	SPPL2C	ctttttgcatttgcataatatcacaaaatgtaccataacttatttaaaccagtctttattctcagtctttagttattacaaatgCtgctgcaatgaataatctttgaagggtgatatttggcagaggcacaaatatatctatcctggagctgctactgccctcggtctct
chr17_45822291_45822292_45822291	chr17_45822291_45822292_45822291_G	G	-0.0865201	0.275485	-0.937367	0.00980845	1626.2	1527.3	alt	45822291	0.98	0.99	0.96	0.94	0.82	chr17	45822206	45822376	C	G	36	45822291	Allele-specific only	-22589	SPPL2C	ctttttgcatttgcataatatcacaaaatgtaccataacttatttaaaccagtctttattctcagtctttagttattacaaatgGtgctgcaatgaataatctttgaagggtgatatttggcagaggcacaaatatatctatcctggagctgctactgccctcggtctct
chr3_46269349_46269350_rs71327047	chr3_46269349_46269350_rs71327047_C	C	1.86492	0.00298047	2.28001	0.00946146	40	147.1	alt	rs71327047	0.7	3.22	5.74	4.33	4.4	chr3	46269264	46269434	T	C	50	46269349	amVar	26890	CCR3	catccaccatgttcttagctaagttctgaggaaacaaacaagggcacacccacaggtgtccaattcagtctgacagtgagctccCtggggatgtccaattcaatctcaacttggatgctgcctgcagggggctcaccatcagactgaattggacactgctcttgttctcc
chr3_46269349_46269350_rs71327047	chr3_46269349_46269350_rs71327047_T	T	-0.669441	3.29081e-06	2.28001	0.00946146	486.5	302.4	ref	rs71327047	0.71	0.73	0.58	0.59	0.5	chr3	46269264	46269434	T	C	50	46269349	amVar	26890	CCR3	catccaccatgttcttagctaagttctgaggaaacaaacaagggcacacccacaggtgtccaattcagtctgacagtgagctccTtggggatgtccaattcaatctcaacttggatgctgcctgcagggggctcaccatcagactgaattggacactgctcttgttctcc
chr17_45897110_45897111_45897110	chr17_45897110_45897111_45897110_G	G	1.36947	1.83904e-05	-0.878276	0.0106096	99.1	259.8	ref	45897110	1.5	2.43	3.89	2.25	3.05	chr17	45897025	45897195	G	T	69	45897110	Active only	1328	MAPT-IT1	ggaccaggccgaccctccttgacggtggcgtagagggctggagcctgggtactgcgaggctcctcgcatggctgggcccgccgcGaggggttgcagagcggctcagggatcgattcaagcatcgtctctcctccctcgcccccagacagagctgggcgcggggttcccct
chr17_45897110_45897111_45897110	chr17_45897110_45897111_45897110_T	T	0.454202	6.30396e-16	-0.878276	0.0106096	939.4	1278.9	alt	45897110	1.44	1.34	1.3	1.33	1.39	chr17	45897025	45897195	G	T	69	45897110	Active only	1328	MAPT-IT1	ggaccaggccgaccctccttgacggtggcgtagagggctggagcctgggtactgcgaggctcctcgcatggctgggcccgccgcTaggggttgcagagcggctcagggatcgattcaagcatcgtctctcctccctcgcccccagacagagctgggcgcggggttcccct
chr4_105742077_105742078_rs17036156	chr4_105742077_105742078_rs17036156_C	C	-0.0797755	0.360425	-0.268314	0.00641467	675	633	ref	rs17036156	1.01	0.85	0.96	0.97	0.9	chr4	105741992	105742162	C	T	30	105742077	Allele-specific only	31265	GSTCD	tcatgtttctgtactgtcaggagaaatctctaatacaatctgtattaagattttattggtacttggttcatttggatgtctcaaCgactgactctttatgctgaattcatttaattacatcaagattttggtgcatattataataaccattctttttactaataaaggct
chr4_105742077_105742078_rs17036156	chr4_105742077_105742078_rs17036156_T	T	-0.353911	0.000133253	-0.268314	0.00641467	978.9	763.2	alt	rs17036156	0.81	0.71	0.85	0.85	0.67	chr4	105741992	105742162	C	T	30	105742077	Allele-specific only	31265	GSTCD	tcatgtttctgtactgtcaggagaaatctctaatacaatctgtattaagattttattggtacttggttcatttggatgtctcaaTgactgactctttatgctgaattcatttaattacatcaagattttggtgcatattataataaccattctttttactaataaaggct
chr4_105813189_105813190_rs10516527	chr4_105813189_105813190_rs10516527_A	A	-0.367037	2.47779e-05	0.257986	0.00657276	718.3	557	ref	rs10516527	0.83	0.76	0.88	0.72	0.69	chr4	105813104	105813274	A	G	30	105813189	Allele-specific only	13982	GSTCD-AS1	accaaagcaagctacttcattatttttgtttacatttttcatctgataatgcaataacagtacccaacctcattgagctgttacAaaaaaggattgatataataaataaaatatgcttagcacatcgtaatcattcagtagtgctaataccagcaaataagaatatccat
chr4_105813189_105813190_rs10516527	chr4_105813189_105813190_rs10516527_G	G	-0.108625	0.240679	0.257986	0.00657276	738.6	681.5	alt	rs10516527	1.02	0.85	0.96	0.86	0.93	chr4	105813104	105813274	A	G	30	105813189	Allele-specific only	13982	GSTCD-AS1	accaaagcaagctacttcattatttttgtttacatttttcatctgataatgcaataacagtacccaacctcattgagctgttacGaaaaaggattgatataataaataaaatatgcttagcacatcgtaatcattcagtagtgctaataccagcaaataagaatatccat
chr6_31197582_31197583_rs117745413	chr6_31197582_31197583_rs117745413_C	C	0.260864	0.000375301	-0.859468	0.0107268	570.2	680	alt	rs117745413	1.18	1.14	1.1	1.28	1.26	chr6	31197497	31197667	G	C	57	31197582	Active only	-177	HCG27	agacgtgagccaccgcgctcggctgtcactgcagactttgatgggggccacactcggggtataaattaggatcctcactgaaagCgcgggaccatggaggctttttcttggccccttagttgtgggttttcctctgggcggcgaagccagtttccatcagaactgcccag
chr6_31197582_31197583_rs117745413	chr6_31197582_31197583_rs117745413_G	G	1.17754	0.000451394	-0.859468	0.0107268	88.5	203.3	ref	rs117745413	1.31	2.55	2.82	1.84	2.96	chr6	31197497	31197667	G	C	57	31197582	Active only	-177	HCG27	agacgtgagccaccgcgctcggctgtcactgcagactttgatgggggccacactcggggtataaattaggatcctcactgaaagGgcgggaccatggaggctttttcttggccccttagttgtgggttttcctctgggcggcgaagccagtttccatcagaactgcccag
chr17_39981845_39981846_39981845	chr17_39981845_39981846_39981845_C	C	-0.510338	1.7717e-13	-0.194918	0.00606892	945.9	663.6	alt	39981845	0.7	0.65	0.76	0.75	0.65	chr17	39981760	39981930	CA	C	41	39981845	Allele-specific only	1039	PSMD3	tactgcccctctgtttctaaagggtttaagtacatacacacttaaaacttttcgggtgtcatctttgtttggttttgtaatactCacctttggcctaaactcctatataccggtgtctcctatttcttttctccgaggttcctgtttcgagtgtctgtagtcctcttgt
chr17_39981845_39981846_39981845	chr17_39981845_39981846_39981845_CA	CA	-0.31871	5.59093e-08	-0.194918	0.00606892	1350.3	1080.3	ref	39981845	0.79	0.76	0.8	0.86	0.78	chr17	39981760	39981930	CA	C	41	39981845	Allele-specific only	1039	PSMD3	tactgcccctctgtttctaaagggtttaagtacatacacacttaaaacttttcgggtgtcatctttgtttggttttgtaatactCAacctttggcctaaactcctatataccggtgtctcctatttcttttctccgaggttcctgtttcgagtgtctgtagtcctcttgt
chr3_45858159_45858160_rs34326463	chr3_45858159_45858160_rs34326463_A	A	-0.22689	0.00783227	-0.308944	0.00661494	897.3	760	ref	rs34326463	0.95	0.84	0.86	0.82	0.77	chr3	45858074	45858244	A	G	29	45858159	Allele-specific only	-16041	LZTFL1	aaagtatttccaggatctcactcctttacacattcaattttcaagaaggaaaatcctgtctatatccatttccaagaagaataaAtaagtatatgaatagtagattaaaaataaatgttaccatacttggttctttttaacagctgtcagggtgtattatcaagaaaaag
chr3_45858159_45858160_rs34326463	chr3_45858159_45858160_rs34326463_G	G	-0.533432	1.69708e-05	-0.308944	0.00661494	710	490.8	alt	rs34326463	0.77	0.72	0.8	0.59	0.58	chr3	45858074	45858244	A	G	29	45858159	Allele-specific only	-16041	LZTFL1	aaagtatttccaggatctcactcctttacacattcaattttcaagaaggaaaatcctgtctatatccatttccaagaagaataaGtaagtatatgaatagtagattaaaaataaatgttaccatacttggttctttttaacagctgtcagggtgtattatcaagaaaaag
chr17_45770008_45770009_45770008	chr17_45770008_45770009_45770008_A	A	-0.44873	2.04356e-08	-0.215831	0.00684232	714.9	524.8	alt	45770008	0.77	0.7	0.82	0.69	0.69	chr17	45769923	45770093	G	A	42	45770008	Allele-specific only	-14271	CRHR1	tgaaacgatgtagttttggaaccagaagaatcttagggaccatgtacaacagcgtttcccaagatattttgactgtgactcatcAtaagaaatccactctgttgtgacccagcacacacacacacacacacagagacacacaagtgcataaaacacatgtgcatatacat
chr17_45770008_45770009_45770008	chr17_45770008_45770009_45770008_G	G	-0.231264	0.00201322	-0.215831	0.00684232	646.9	548.9	ref	45770008	0.89	0.82	0.89	0.82	0.82	chr17	45769923	45770093	G	A	42	45770008	Allele-specific only	-14271	CRHR1	tgaaacgatgtagttttggaaccagaagaatcttagggaccatgtacaacagcgtttcccaagatattttgactgtgactcatcGtaagaaatccactctgttgtgacccagcacacacacacacacacacagagacacacaagtgcataaaacacatgtgcatatacat
chr17_45767194_45767195_45767194	chr17_45767194_45767195_45767194_G	G	0.0767517	0.451112	-0.93769	0.0110053	662.2	700.8	alt	45767194	0.96	0.99	1.05	1.19	1.11	chr17	45767109	45767279	T	G	49	45767194	Active only	-17085	CRHR1	ggctggcagctttcaaccttctctttctcatttaccactcccataaggtggttctgcatcattactccagggtttctaaataatGaaagtaggcctgagtccagccttcccccaagatgctgagagtccaagccgtccttcccctatcccctacctgagacatcagaagc
chr17_45767194_45767195_45767194	chr17_45767194_45767195_45767194_T	T	1.08389	0.00477249	-0.93769	0.0110053	72.1	155.5	ref	45767194	1.12	2.05	3.1	1.87	2.65	chr17	45767109	45767279	T	G	49	45767194	Active only	-17085	CRHR1	ggctggcagctttcaaccttctctttctcatttaccactcccataaggtggttctgcatcattactccagggtttctaaataatTaaagtaggcctgagtccagccttcccccaagatgctgagagtccaagccgtccttcccctatcccctacctgagacatcagaagc
chr17_45826180_45826181_45826180	chr17_45826180_45826181_45826180_A	A	1.20976	8.57693e-05	-0.824234	0.0112679	112.6	263.7	ref	45826180	1.37	1.98	3.03	2.18	3.14	chr17	45826095	45826265	A	G	61	45826180	Active only	-18700	SPPL2C	agatggagtgctggtcagggcccgaggggtagctgtgcccatttgtccttcggacatcccagctgctttgctgttatcgtggccAtcggtcggggtgtcactggctgtccctgggggtgctgctgactctcctctccaggtatcactggccacctctcagggtgttcctg
chr17_45826180_45826181_45826180	chr17_45826180_45826181_45826180_G	G	0.358639	1.98083e-07	-0.824234	0.0112679	679.6	865.4	alt	45826180	1.3	1.23	1.14	1.32	1.38	chr17	45826095	45826265	A	G	61	45826180	Active only	-18700	SPPL2C	agatggagtgctggtcagggcccgaggggtagctgtgcccatttgtccttcggacatcccagctgctttgctgttatcgtggccGtcggtcggggtgtcactggctgtccctgggggtgctgctgactctcctctccaggtatcactggccacctctcagggtgttcctg
chr3_45954216_45954217_SNP8	chr3_45954216_45954217_SNP8_T	T	-0.0666026	0.464814	1.53127	0.00934494	757.8	724.8	ref	SNP8	0.92	0.89	0.89	0.98	1.11	chr3	45954131	45954301	T	TGG	39	45954216	amVar	10753	CXCR6	gcccataggccgcatgcagcccatgactttgaatgcagcccaacacaaattcataaactttcttgaaacgttatgacatttttTggggggggtaaggcgatttttttaaagctcattagctattgttagtgttagtttattttatgtgtggcccaaaacaattcttct
chr3_45954216_45954217_SNP8	chr3_45954216_45954217_SNP8_TGG	TGG	1.57624	0.0080298	1.53127	0.00934494	16.1	49.6	alt	SNP8	1.25	2.82	5.11	2.45	3.77	chr3	45954131	45954301	T	TGG	39	45954216	amVar	10753	CXCR6	gcccataggccgcatgcagcccatgactttgaatgcagcccaacacaaattcataaactttcttgaaacgttatgacatttttTGGggggggggtaaggcgatttttttaaagctcattagctattgttagtgttagtttattttatgtgtggcccaaaacaattcttct
chr3_46059711_46059712_rs6766332	chr3_46059711_46059712_rs6766332_A	A	-0.107653	0.17808	0.226879	0.0068044	881.5	811.4	ref	rs6766332	0.98	0.9	0.83	0.89	1.01	chr3	46059626	46059796	A	G	39	46059711	Allele-specific only	-32229	XCR1	gtattccatttcccacttttagcaaaaaagaggaaatggtgcctggctacttttcacttccacttggctgaggactgaatactcAtgaccaatgtccctgacaaagtttttgtgtttgtgtatacacctttattgaggtgtgtgtaaataaacgttccaccaaagaaaca
chr3_46059711_46059712_rs6766332	chr3_46059711_46059712_rs6766332_G	G	0.119167	0.0799587	0.226879	0.0068044	883	955.7	alt	rs6766332	1.12	1.16	1.03	1.02	1.08	chr3	46059626	46059796	A	G	39	46059711	Allele-specific only	-32229	XCR1	gtattccatttcccacttttagcaaaaaagaggaaatggtgcctggctacttttcacttccacttggctgaggactgaatactcGtgaccaatgtccctgacaaagtttttgtgtttgtgtatacacctttattgaggtgtgtgtaaataaacgttccaccaaagaaaca
chr6_31567297_31567298_rs7453097	chr6_31567297_31567298_rs7453097_A	A	0.60406	0.000192972	-0.47018	0.0105687	211.9	325.9	ref	rs7453097	1.2	1.63	1.65	1.7	1.51	chr6	31567212	31567382	A	T	52	31567297	Inactive	-4801	LTA	tgaacccaggaggcagaggttgcagtgagatgagatcagtcattgcactccagcctgggcaacgagcgaaaccgcctctcaaacAaacaaaaaaaaactttgggaggccaagatgggcagatcacttgaaaccaggagttcgagaccagcctgagcagcatagaccctgt
chr6_31567297_31567298_rs7453097	chr6_31567297_31567298_rs7453097_T	T	0.161491	0.271173	-0.47018	0.0105687	260.3	288.1	alt	rs7453097	1.22	1.24	1.06	1.11	0.91	chr6	31567212	31567382	A	T	52	31567297	Inactive	-4801	LTA	tgaacccaggaggcagaggttgcagtgagatgagatcagtcattgcactccagcctgggcaacgagcgaaaccgcctctcaaacTaacaaaaaaaaactttgggaggccaagatgggcagatcacttgaaaccaggagttcgagaccagcctgagcagcatagaccctgt
chr17_45689049_45689050_45689049	chr17_45689049_45689050_45689049_A	A	1.05401	0.00130458	-0.748634	0.0122121	71.7	151.4	ref	45689049	1.21	2.19	2.58	2.06	2.51	chr17	45688964	45689134	A	G	61	45689049	Active only	67142	LINC02210-CRHR1	ccaagggctgccatatggaccgatctatgtgccaggctggccatgtgccccggatcctggagctgtcagaagggctggagatctAgcccacagaccccggccaggtagcatcacctttaatagatgtgtggccaggcctggcaggggactggggacatctgccacctgtg
chr17_45689049_45689050_45689049	chr17_45689049_45689050_45689049_G	G	0.274392	8.47578e-05	-0.748634	0.0122121	607.8	741.1	alt	45689049	1.19	1.22	1.26	1.14	1.28	chr17	45688964	45689134	A	G	61	45689049	Active only	67142	LINC02210-CRHR1	ccaagggctgccatatggaccgatctatgtgccaggctggccatgtgccccggatcctggagctgtcagaagggctggagatctGgcccacagaccccggccaggtagcatcacctttaatagatgtgtggccaggcctggcaggggactggggacatctgccacctgtg
chr7_75633879_75633880_75633879	chr7_75633879_75633880_75633879_A	A	-0.164287	0.0977152	-0.281636	0.00789245	599.8	533.9	alt	75633879	0.9	0.76	0.85	0.92	1.02	chr7	75633794	75633964	G	A	43	75633879	Allele-specific only	105061	HIP1	aggttgaccagaagtcttttccgctctgccatcaatatcatttactcagaacatctgaaataccttctttccacccctctcatcAgcctgctgggtaagtcaggtgtctcaaatttgaggaagcagtgagattcaggaagaaactcctgaattttaaaaacagctatagg
chr7_75633879_75633880_75633879	chr7_75633879_75633880_75633879_G	G	0.10068	0.3403	-0.281636	0.00789245	525.4	567.1	ref	75633879	0.96	1.07	1.01	1.12	1.24	chr7	75633794	75633964	G	A	43	75633879	Allele-specific only	105061	HIP1	aggttgaccagaagtcttttccgctctgccatcaatatcatttactcagaacatctgaaataccttctttccacccctctcatcGgcctgctgggtaagtcaggtgtctcaaatttgaggaagcagtgagattcaggaagaaactcctgaattttaaaaacagctatagg
chr6_31277405_31277406_rs114173373	chr6_31277405_31277406_rs114173373_A	A	1.19116	0.00768804	-0.652375	0.0101151	247.1	566.2	ref	rs114173373	1.08	2.43	3.07	2.06	2.82	chr6	31277320	31277490	A	G	48	31277405	Active only	-5270	HLA-C	cacgaagtgaagaaatggggaggatggtaccaggactgccttcaggctgggccaagtttcttgatccaatcactggaacgtttcAttattatcattcaccactaacactgttcatatgtacccactggaaatggctccttcatctgcacctccttccacccctccaactc
chr6_31277405_31277406_rs114173373	chr6_31277405_31277406_rs114173373_G	G	0.458124	6.88329e-07	-0.652375	0.0101151	1806.4	2488	alt	rs114173373	1.19	1.33	1.45	1.51	1.42	chr6	31277320	31277490	A	G	48	31277405	Active only	-5270	HLA-C	cacgaagtgaagaaatggggaggatggtaccaggactgccttcaggctgggccaagtttcttgatccaatcactggaacgtttcGttattatcattcaccactaacactgttcatatgtacccactggaaatggctccttcatctgcacctccttccacccctccaactc
chr3_46310893_46310894_rs6441961	chr3_46310893_46310894_rs6441961_C	C	0.0724586	0.395268	0.242949	0.00786568	583.5	609	alt	rs6441961	1.1	0.99	0.96	1.03	1.14	chr3	46310808	46310978	T	C	41	46310893	Allele-specific only	-42850	CCR2	tttggtatccagctttcagtttgttcttggcagcctggacattgaaaagcttttcttgagcaattatttccacttggttataggCagccttgataacatctccagcagctgcagcctggaagacaatgtacatcctgaagagtccaaaattggagtaactagcattaaaa
chr3_46310893_46310894_rs6441961	chr3_46310893_46310894_rs6441961_T	T	-0.174061	0.0376639	0.242949	0.00786568	630.5	555.1	ref	rs6441961	0.91	0.78	0.88	0.95	0.87	chr3	46310808	46310978	T	C	41	46310893	Allele-specific only	-42850	CCR2	tttggtatccagctttcagtttgttcttggcagcctggacattgaaaagcttttcttgagcaattatttccacttggttataggTagccttgataacatctccagcagctgcagcctggaagacaatgtacatcctgaagagtccaaaattggagtaactagcattaaaa
chr17_45735283_45735284_45735283	chr17_45735283_45735284_45735283_C	C	0.109273	0.0377568	0.154222	0.00695011	1091.8	1183.1	alt	45735283	1.06	1.09	1.11	1.07	1.08	chr17	45735198	45735368	T	C	41	45735283	Allele-specific only	-48996	CRHR1	ctccttcaccttccaccatgattgtaagtttgccaaggcttccccagctgtgcagaaccgtgagtcaattaaacctctttccttCataaattacccagtcttgggcagttctttatagcagtatgaaaacagactaatacagcaacatagtgagatgtcatctctaacaa
chr17_45735283_45735284_45735283	chr17_45735283_45735284_45735283_T	T	-0.0387192	0.517043	0.154222	0.00695011	1083.5	1052.5	ref	45735283	1	0.96	0.96	0.94	1	chr17	45735198	45735368	T	C	41	45735283	Allele-specific only	-48996	CRHR1	ctccttcaccttccaccatgattgtaagtttgccaaggcttccccagctgtgcagaaccgtgagtcaattaaacctctttccttTataaattacccagtcttgggcagttctttatagcagtatgaaaacagactaatacagcaacatagtgagatgtcatctctaacaa
chr3_46010416_46010417_rs61556067	chr3_46010416_46010417_rs61556067_A	A	0.327263	0.00155033	-0.306359	0.0104622	291.5	368.5	ref	rs61556067	1.16	1.28	1.25	1.31	1.32	chr3	46010331	46010501	A	G	55	46010416	Inactive	-14593	FYCO1	tcatgaggtcaggagattgagaccatcctggctaacatggtgaaaccccgtctatactaaaaatgcaaaacaaattagctgggaAtggtggcgggcgcctgtagtcccagctactcgggaggctgaggcaggagaatggcgtgaacccgggaggcggacttgcagtgagc
chr3_46010416_46010417_rs61556067	chr3_46010416_46010417_rs61556067_G	G	0.0343261	0.807176	-0.306359	0.0104622	254.6	260.3	alt	rs61556067	1.02	1.15	0.97	1.01	0.96	chr3	46010331	46010501	A	G	55	46010416	Inactive	-14593	FYCO1	tcatgaggtcaggagattgagaccatcctggctaacatggtgaaaccccgtctatactaaaaatgcaaaacaaattagctgggaGtggtggcgggcgcctgtagtcccagctactcgggaggctgaggcaggagaatggcgtgaacccgggaggcggacttgcagtgagc
chr17_45873854_45873855_45873854	chr17_45873854_45873855_45873854_G	G	-0.0968446	0.311535	-0.223791	0.00742063	825.2	765.7	alt	45873854	1.05	0.9	0.95	0.88	0.86	chr17	45873769	45873939	T	G	54	45873854	Allele-specific only	-20527	MAPT	aaacagacactgtgtcagcctagagacagcctgtcagagggtgacttacagctcatttcctgatgcgaggcaagccagacaagaGcgaaacctcagagcccccagggtttctctgctgtgtcagctgtcagcactgacactctctgcgttcattcctatgtggaggagcg
chr17_45873854_45873855_45873854	chr17_45873854_45873855_45873854_T	T	0.123924	0.186177	-0.223791	0.00742063	773	837.4	ref	45873854	1.23	1.05	1.11	1	1.04	chr17	45873769	45873939	T	G	54	45873854	Allele-specific only	-20527	MAPT	aaacagacactgtgtcagcctagagacagcctgtcagagggtgacttacagctcatttcctgatgcgaggcaagccagacaagaTcgaaacctcagagcccccagggtttctctgctgtgtcagctgtcagcactgacactctctgcgttcattcctatgtggaggagcg
chr17_45676276_45676277_45676276	chr17_45676276_45676277_45676276_A	A	0.212275	0.000544371	-0.166806	0.00695386	1169.4	1366.4	ref	45676276	1.09	1.14	1.24	1.16	1.21	chr17	45676191	45676361	A	G	47	45676276	Allele-specific only	54369	LINC02210-CRHR1	agcagtatcagggtcatttggaaacagaagtacagcttttgcggtgagtgccaaggccctactgaattagaaactctggggttgAgacccagtgatgtgtgttttaacaagtcctccaggtgattcgtatgcatgctgcggtttaagcatcatcactgttatggggtcct
chr17_45676276_45676277_45676276	chr17_45676276_45676277_45676276_G	G	0.0556322	0.346602	-0.166806	0.00695386	1021.7	1063.6	alt	45676276	1.05	0.99	1.06	1.02	1.08	chr17	45676191	45676361	A	G	47	45676276	Allele-specific only	54369	LINC02210-CRHR1	agcagtatcagggtcatttggaaacagaagtacagcttttgcggtgagtgccaaggccctactgaattagaaactctggggttgGgacccagtgatgtgtgttttaacaagtcctccaggtgattcgtatgcatgctgcggtttaagcatcatcactgttatggggtcct
chr7_100002782_100002783_rs56173013	chr7_100002782_100002783_rs56173013_A	A	0.449943	3.42337e-13	-0.210095	0.00786568	621.7	846.6	ref	rs56173013	1.36	1.43	1.32	1.38	1.31	chr7	100002697	100002867	A	T	54	100002782	Allele-specific only	5093	LOC105375423	cacctcactgcaacctccacctccagggttcaagcaattctcctgcctcagcctcccaagtagctgggattacaggcgcataccAtcatgcctggctaatttttgtatttttagcagagacaaggtctcaccatgttggccaggctggtctcgcctgacctcgggtgatc
chr7_100002782_100002783_rs56173013	chr7_100002782_100002783_rs56173013_T	T	0.261186	0.000603026	-0.210095	0.00786568	641.1	759.1	alt	rs56173013	1.26	1.17	1.1	1.27	1.12	chr7	100002697	100002867	A	T	54	100002782	Allele-specific only	5093	LOC105375423	cacctcactgcaacctccacctccagggttcaagcaattctcctgcctcagcctcccaagtagctgggattacaggcgcataccTtcatgcctggctaatttttgtatttttagcagagacaaggtctcaccatgttggccaggctggtctcgcctgacctcgggtgatc
chr17_45863459_45863460_45863459	chr17_45863459_45863460_45863459_C	C	0.338654	4.20759e-06	0.222557	0.00800353	532.5	667.9	alt	45863459	1.31	1.22	1.26	1.32	1.16	chr17	45863374	45863544	G	C	49	45863459	Allele-specific only	18579	SPPL2C	atttgtgcagtgtttgttgttgttgttttgggtttgtttgtttgtttttttgttttttgagacagggtctcgctctgtcgcccaCgctggagtgcagtgacgcaatcatggctcactgcagcctcaatctcctgggctcaagtgatcctcccacctcagcctcccgagta
chr17_45863459_45863460_45863459	chr17_45863459_45863460_45863459_G	G	0.11739	0.208314	0.222557	0.00800353	557	598.3	ref	45863459	1.19	1.05	1.1	1.08	0.96	chr17	45863374	45863544	G	C	49	45863459	Allele-specific only	18579	SPPL2C	atttgtgcagtgtttgttgttgttgttttgggtttgtttgtttgtttttttgttttttgagacagggtctcgctctgtcgcccaGgctggagtgcagtgacgcaatcatggctcactgcagcctcaatctcctgggctcaagtgatcctcccacctcagcctcccgagta
chr21_33985533_33985534_rs77814038	chr21_33985533_33985534_rs77814038_C	C	-1.19329	0.000272205	-1.22725	0.00706516	99.2	43	alt	rs77814038	0.51	0.42	0.47	0.38	0.38	chr21	33985448	33985618	A	C	52	33985533	Allele-specific only	9152	LOC101928126	aacaccacgcacacataccacaccacacacacaccacccacacacttcacactacactataccacaccacccacatacaccacaCcacacacacacaccacacacacacaccacacacacatcacacacaccctcctcacaccatgtacacacacaccacacaccacacc
chr1_155290559_155290560_rs1052177	chr1_155290559_155290560_rs1052177_A	A	-0.636527	2.54238e-09	0.302551	0.00837923	600.9	382.5	ref	rs1052177	0.72	0.58	0.68	0.64	0.57	chr1	155290474	155290644	A	G	62	155290559	Allele-specific only	10392	PKLR	aaggtggggctttggaggggtgtgggctggagaacgtagactggggaggaagggatggggtacaagggtaggctgggccagaggAgggaggggcgtctcaggatatgcttagcacccgcatgatgttggtgtagccggagccaggtcgccagcctgtcaccacaatcacc
chr1_155290559_155290560_rs1052177	chr1_155290559_155290560_rs1052177_G	G	-0.352744	0.00213573	0.302551	0.00837923	431.2	339.6	alt	rs1052177	0.81	0.72	0.95	0.76	0.69	chr1	155290474	155290644	A	G	62	155290559	Allele-specific only	10392	PKLR	aaggtggggctttggaggggtgtgggctggagaacgtagactggggaggaagggatggggtacaagggtaggctgggccagaggGgggaggggcgtctcaggatatgcttagcacccgcatgatgttggtgtagccggagccaggtcgccagcctgtcaccacaatcacc
chr17_45690262_45690263_45690262	chr17_45690262_45690263_45690262_A	A	-0.0830319	0.488208	-0.724217	0.0127891	304.6	286.9	alt	45690262	0.94	0.9	0.88	0.96	1.03	chr17	45690177	45690347	G	A	45	45690262	Inactive	68355	LINC02210-CRHR1	ggagagaagcagccagaaacaggtgactagaaagaaggaaaaaaaaatcaaaactccgtaaaagagagggcatgaatgacagtcAcaggcaaagcaacacaaaaatacagacaaagagaagcatgcacacatcacagcccagccacttgataggagagagacggagatgg
chr17_45690262_45690263_45690262	chr17_45690262_45690263_45690262_G	G	0.652381	0.0499569	-0.724217	0.0127891	73.2	117.3	ref	45690262	1	1.89	1.89	1.5	1.75	chr17	45690177	45690347	G	A	45	45690262	Inactive	68355	LINC02210-CRHR1	ggagagaagcagccagaaacaggtgactagaaagaaggaaaaaaaaatcaaaactccgtaaaagagagggcatgaatgacagtcGcaggcaaagcaacacaaaaatacagacaaagagaagcatgcacacatcacagcccagccacttgataggagagagacggagatgg
chr4_105789297_105789298_rs72673812	chr4_105789297_105789298_rs72673812_G	G	-0.432511	7.13948e-07	0.235971	0.00735291	1027.5	757.1	ref	rs72673812	0.81	0.63	0.78	0.73	0.73	chr4	105789212	105789382	G	T	42	105789297	Allele-specific only	37874	GSTCD-AS1	atataacagaaaaggaaacacaggctgtactgattatctattgctgcataataaattactgtaaaacttagtggtttatacagcGagtatttattatctcacagtttctgtggtccagcaatcctgggatggcttaggtgggccctctggctcagagcctctcacaaggc
chr4_105789297_105789298_rs72673812	chr4_105789297_105789298_rs72673812_T	T	-0.19389	0.0038794	0.235971	0.00735291	1090.5	951.1	alt	rs72673812	0.89	0.8	0.84	0.88	0.95	chr4	105789212	105789382	G	T	42	105789297	Allele-specific only	37874	GSTCD-AS1	atataacagaaaaggaaacacaggctgtactgattatctattgctgcataataaattactgtaaaacttagtggtttatacagcTagtatttattatctcacagtttctgtggtccagcaatcctgggatggcttaggtgggccctctggctcagagcctctcacaaggc
chr12_112925169_112925170_rs17834597	chr12_112925169_112925170_rs17834597_A	A	0.0257506	0.709542	-0.179641	0.00786568	834.9	849.3	ref	rs17834597	0.99	1.02	0.98	1.06	1.03	chr12	112925084	112925254	A	G	46	112925169	Allele-specific only	-13304	OAS3	agaaatgagagtgaagttcacagaagaaattagggcacagctggaagtgttcaaaatgaggaaacgttcaatgtcaagtttgagAtccagggttgatgggtgaactctgcacgctcagcttcatgttaggtctcccagctcaacgagggggtgaattttggtgtactgct
chr12_112925169_112925170_rs17834597	chr12_112925169_112925170_rs17834597_G	G	-0.140418	0.020326	-0.179641	0.00786568	1062.9	957.2	alt	rs17834597	0.91	0.95	0.82	0.93	0.89	chr12	112925084	112925254	A	G	46	112925169	Allele-specific only	-13304	OAS3	agaaatgagagtgaagttcacagaagaaattagggcacagctggaagtgttcaaaatgaggaaacgttcaatgtcaagtttgagGtccagggttgatgggtgaactctgcacgctcagcttcatgttaggtctcccagctcaacgagggggtgaattttggtgtactgct
chr3_146518374_146518375_rs343317	chr3_146518374_146518375_rs343317_A	A	-0.331261	3.80185e-06	0.187201	0.00757493	1129.4	908.2	ref	rs343317	0.77	0.8	0.89	0.73	0.83	chr3	146518289	146518459	A	G	42	146518374	Allele-specific only	-22384	PLSCR2	gctgctgctgctacagccatagaacaaatctacctggagcagattgaggttaacatgcgcctaagtcagtgcttaaatacatccActgaaacacagttgacctacacacccataagcatgagtataaacacttattgcaagctgctgagttttagggattatgtgtaatg
chr3_146518374_146518375_rs343317	chr3_146518374_146518375_rs343317_G	G	-0.136459	0.00696736	0.187201	0.00757493	1251.4	1141.5	alt	rs343317	0.9	0.92	0.92	0.92	0.91	chr3	146518289	146518459	A	G	42	146518374	Allele-specific only	-22384	PLSCR2	gctgctgctgctacagccatagaacaaatctacctggagcagattgaggttaacatgcgcctaagtcagtgcttaaatacatccGctgaaacacagttgacctacacacccataagcatgagtataaacacttattgcaagctgctgagttttagggattatgtgtaatg
chr17_45945067_45945068_45945067	chr17_45945067_45945068_45945067_C	C	-0.0429511	0.5734	-0.830228	0.013744	704.4	678.2	alt	45945067	1	0.98	0.87	0.97	0.99	chr17	45944982	45945152	T	C	54	45945067	Inactive	49285	MAPT-IT1	cactagaggttcctcagcctctctttgccttggttttcccagctgtaaaatggagcaaagagggcctatgtacccacaaaggtgCggttggagcgactcctcctacattagggcctcgagtggggcttcatgattggttggtggaggtctccaaacccacccagtgccac
chr17_45945067_45945068_45945067	chr17_45945067_45945068_45945067_T	T	0.830104	0.01784	-0.830228	0.013744	122	220.3	ref	45945067	0.98	1.68	2.6	1.5	2.27	chr17	45944982	45945152	T	C	54	45945067	Inactive	49285	MAPT-IT1	cactagaggttcctcagcctctctttgccttggttttcccagctgtaaaatggagcaaagagggcctatgtacccacaaaggtgTggttggagcgactcctcctacattagggcctcgagtggggcttcatgattggttggtggaggtctccaaacccacccagtgccac
chr4_105668668_105668669_rs1280262313	chr4_105668668_105668669_rs1280262313_A	A	0.645796	0.0779759	-0.851287	0.013744	123.6	196.5	ref	rs1280262313	0.85	1.67	2.19	1.22	2.02	chr4	105668583	105668753	-	GAT	23	105668668	Inactive	40020	INTS12	accttgctttttctttagtgttctattaataatttatttaaatttatttttatagaggttatgtatatgtatatgtgtagatAgatagatagatagatagatagatagatagatagatagatgatagatagatagatagagaagttaaaatagtagaaaagcatac
chr4_105668668_105668669_rs1280262313	chr4_105668668_105668669_rs1280262313_AGAT	AGAT	-0.257828	0.00383633	-0.851287	0.013744	649.4	542.6	alt	rs1280262313	0.9	0.78	0.94	0.78	0.78	chr4	105668583	105668753	-	GAT	23	105668668	Inactive	40020	INTS12	accttgctttttctttagtgttctattaataatttatttaaatttatttttatagaggttatgtatatgtatatgtgtagatAGATgatagatagatagatagatagatagatagatagatagatgatagatagatagatagagaagttaaaatagtagaaaagcatac
chr17_46059823_46059824_46059823	chr17_46059823_46059824_46059823_A	A	-0.392699	2.10408e-09	0.164175	0.0079882	1097.9	832.6	ref	46059823	0.8	0.73	0.78	0.72	0.76	chr17	46059738	46059908	A	T	52	46059823	Allele-specific only	60574	STH	gagtctagctctgctgcccagactggagtgcagtagcttgatcttgactcactgcaacctctgcctcccagcttcaaaccattcAcctgcctcagccacctgtgtagctgccaccacagctggcttttttatttttgagatgaagagattgcaccactgcactccagcct
chr17_46059823_46059824_46059823	chr17_46059823_46059824_46059823_T	T	-0.224536	0.000478966	0.164175	0.0079882	964.2	821.8	alt	46059823	0.9	0.82	0.88	0.82	0.85	chr17	46059738	46059908	A	T	52	46059823	Allele-specific only	60574	STH	gagtctagctctgctgcccagactggagtgcagtagcttgatcttgactcactgcaacctctgcctcccagcttcaaaccattcTcctgcctcagccacctgtgtagctgccaccacagctggcttttttatttttgagatgaagagattgcaccactgcactccagcct
chr17_45690265_45690266_45690265	chr17_45690265_45690266_45690265_A	A	-0.0229388	0.874412	-0.978222	0.0134707	316.7	317.4	alt	45690265	0.89	0.96	1.13	0.95	1.07	chr17	45690180	45690350	G	A	45	45690265	Active only	68358	LINC02210-CRHR1	gagaagcagccagaaacaggtgactagaaagaaggaaaaaaaaatcaaaactccgtaaaagagagggcatgaatgacagtcgcaAgcaaagcaacacaaaaatacagacaaagagaagcatgcacacatcacagcccagccacttgataggagagagacggagatgggga
chr17_45690265_45690266_45690265	chr17_45690265_45690266_45690265_G	G	1.10581	0.0493796	-0.978222	0.0134707	34.5	76	ref	45690265	1.01	1.87	3.67	1.44	3.04	chr17	45690180	45690350	G	A	45	45690265	Active only	68358	LINC02210-CRHR1	gagaagcagccagaaacaggtgactagaaagaaggaaaaaaaaatcaaaactccgtaaaagagagggcatgaatgacagtcgcaGgcaaagcaacacaaaaatacagacaaagagaagcatgcacacatcacagcccagccacttgataggagagagacggagatgggga
chr1_155458685_155458686_rs58520345	chr1_155458685_155458686_rs58520345_A	A	-0.316754	0.0214219	-0.302424	0.0101151	437.8	347.4	alt	rs58520345	0.88	0.79	0.63	0.78	0.89	chr1	155458600	155458770	C	A	52	155458685	Inactive	25506	POU5F1P4	cagctactcaggaggctgaggcaagagaatcacttgaacccaggagtcagtggttgcagtgagccgagattgcaccactgtactAcagcctgggcaacagagtgggactcatctcaaaaccaaccaaccaaccaaccaaccaaccaaccaaccaaccgtctttagtctga
chr1_155458685_155458686_rs58520345	chr1_155458685_155458686_rs58520345_C	C	-0.034975	0.769309	-0.302424	0.0101151	381.2	369.2	ref	rs58520345	1.04	0.94	0.9	0.94	1.02	chr1	155458600	155458770	C	A	52	155458685	Inactive	25506	POU5F1P4	cagctactcaggaggctgaggcaagagaatcacttgaacccaggagtcagtggttgcagtgagccgagattgcaccactgtactCcagcctgggcaacagagtgggactcatctcaaaaccaaccaaccaaccaaccaaccaaccaaccaaccaaccgtctttagtctga
chr17_45720794_45720795_45720794	chr17_45720794_45720795_45720794_A	A	-0.298415	0.000399439	-0.19889	0.00830634	916.7	739.4	alt	45720794	0.9	0.75	0.78	0.76	0.85	chr17	45720709	45720879	G	A	44	45720794	Allele-specific only	-63485	CRHR1	atatcaccggatccaattccctctgaaatttctccctgaaatttcaaagctcagaaagggcacccgagggtcccacagccacacAaagttctaggtgtgacctgcgtcaaagaaccaaatttcaacaagttgagtttagtaagtttaataataaggcccaatgacactgt
chr17_45720794_45720795_45720794	chr17_45720794_45720795_45720794_G	G	-0.0986267	0.135178	-0.19889	0.00830634	917.9	850.2	ref	45720794	0.98	0.91	0.88	0.93	0.93	chr17	45720709	45720879	G	A	44	45720794	Allele-specific only	-63485	CRHR1	atatcaccggatccaattccctctgaaatttctccctgaaatttcaaagctcagaaagggcacccgagggtcccacagccacacGaagttctaggtgtgacctgcgtcaaagaaccaaatttcaacaagttgagtttagtaagtttaataataaggcccaatgacactgt
chr21_33954962_33954963_rs78258279	chr21_33954962_33954963_rs78258279_A	A	-0.322352	5.77299e-06	0.175465	0.00888185	712.8	568.7	ref	rs78258279	0.8	0.79	0.81	0.81	0.77	chr21	33954877	33955047	A	G	38	33954962	Allele-specific only	-21419	LOC101928126	agtggtatcaagcagtgatggtatccctgcaatgtctgtcagaagcaataaaaaatcttctctggaggaacattccctcaattcAggcagttgaagattgctacaaacagagtcctactaaatataagttcacaatccaattacaaaacatacgaggaatcaatttacca
chr21_33954962_33954963_rs78258279	chr21_33954962_33954963_rs78258279_G	G	-0.147931	0.0261077	0.175465	0.00888185	764.1	693.5	alt	rs78258279	0.9	0.86	0.95	0.89	0.94	chr21	33954877	33955047	A	G	38	33954962	Allele-specific only	-21419	LOC101928126	agtggtatcaagcagtgatggtatccctgcaatgtctgtcagaagcaataaaaaatcttctctggaggaacattccctcaattcGggcagttgaagattgctacaaacagagtcctactaaatataagttcacaatccaattacaaaacatacgaggaatcaatttacca
chr3_45962815_45962816_rs4683157	chr3_45962815_45962816_rs4683157_C	C	-0.175244	0.17859	0.309281	0.0105687	379.6	331.2	ref	rs4683157	0.97	0.97	0.7	0.84	0.88	chr3	45962730	45962900	C	T	59	45962815	Inactive	19352	CXCR6	caggaggagaaaggagtcaggacaggcaggacagaggtgtagcttcctggaggtggccacacagaggagggcctgtcttccacaCgtccttgggactctacacatggggcatggccctgggcccacagcaggcactcagtcttaatctgcactgccagctgttctacctg
chr3_45962815_45962816_rs4683157	chr3_45962815_45962816_rs4683157_T	T	0.11728	0.272401	0.309281	0.0105687	359.9	389.7	alt	rs4683157	1.07	1.16	0.95	1.06	1.17	chr3	45962730	45962900	C	T	59	45962815	Inactive	19352	CXCR6	caggaggagaaaggagtcaggacaggcaggacagaggtgtagcttcctggaggtggccacacagaggagggcctgtcttccacaTgtccttgggactctacacatggggcatggccctgggcccacagcaggcactcagtcttaatctgcactgccagctgttctacctg
chr17_46047471_46047472_46047471	chr17_46047471_46047472_46047471_A	A	0.209341	0.000157412	0.163866	0.0080975	1048.7	1210.7	ref	46047471	1.16	1.22	1.1	1.11	1.17	chr17	46047386	46047556	A	G	46	46047471	Allele-specific only	48222	STH	ctatggctgcttttgtgctacaatgacagggttgagcagttgtgacatgaactgacatcaattatatggcctgcaaagcctaagAtatttaccatatggcccttgaagaaaaagttcaggccgggcgtggtggtttacacctgtaatcccagcactttgagaggccaaga
chr17_46047471_46047472_46047471	chr17_46047471_46047472_46047471_G	G	0.363186	2.46768e-11	0.163866	0.0080975	1176.5	1518	alt	46047471	1.24	1.28	1.3	1.31	1.32	chr17	46047386	46047556	A	G	46	46047471	Allele-specific only	48222	STH	ctatggctgcttttgtgctacaatgacagggttgagcagttgtgacatgaactgacatcaattatatggcctgcaaagcctaagGtatttaccatatggcccttgaagaaaaagttcaggccgggcgtggtggtttacacctgtaatcccagcactttgagaggccaaga
chr6_31505509_31505510_rs3134899	chr6_31505509_31505510_rs3134899_C	C	0.146138	0.0195341	0.173398	0.00855706	914.3	1018.7	ref	rs3134899	1.05	1.15	1.13	1.13	1.11	chr6	31505424	31505594	C	T	48	31505509	Allele-specific only	7365	MICB	ctgttcatcagccccctcctctatcctcccaccctcacagttttccttgtatatgaaatcttcgttcttgtccttttgcccatgCgcatttcctgcctcctcagggaggtcgggacagcagacctgtgtgttaaacatcaatgtgaagttatttccaggaagaagtttca
chr6_31505509_31505510_rs3134899	chr6_31505509_31505510_rs3134899_T	T	0.317388	1.56477e-06	0.173398	0.00855706	881	1103.1	alt	rs3134899	1.17	1.23	1.23	1.29	1.35	chr6	31505424	31505594	C	T	48	31505509	Allele-specific only	7365	MICB	ctgttcatcagccccctcctctatcctcccaccctcacagttttccttgtatatgaaatcttcgttcttgtccttttgcccatgTgcatttcctgcctcctcagggaggtcgggacagcagacctgtgtgttaaacatcaatgtgaagttatttccaggaagaagtttca
chr5_132463117_132463118_rs11957350	chr5_132463117_132463118_rs11957350_C	C	0.415118	1.41951e-11	-0.161513	0.00789245	1502.9	2011.7	ref	rs11957350	1.23	1.34	1.34	1.39	1.38	chr5	132463032	132463202	C	T	62	132463117	Allele-specific only	27655	IRF1	ttctcgtgggagaagtgtgtctcctctttgtctcaggcacccctctgccctgtacagcagcaagtcagcaggaatgagctgagcCgcccaagtagtggctccctccactatgggggctctgtggtcctgggggctgtcctgcctccactgccataggcctggccccagag
chr5_132463117_132463118_rs11957350	chr5_132463117_132463118_rs11957350_T	T	0.260334	7.03196e-06	-0.161513	0.00789245	1342.3	1609.7	alt	rs11957350	1.17	1.12	1.22	1.27	1.23	chr5	132463032	132463202	C	T	62	132463117	Allele-specific only	27655	IRF1	ttctcgtgggagaagtgtgtctcctctttgtctcaggcacccctctgccctgtacagcagcaagtcagcaggaatgagctgagcTgcccaagtagtggctccctccactatgggggctctgtggtcctgggggctgtcctgcctccactgccataggcctggccccagag
chr9_21294504_21294505_21294504	chr9_21294504_21294505_21294504_A	A	1.3327	3.50754e-67	-0.240367	0.009272	774.1	1941.4	alt	21294504	2.79	2.57	2.35	2.42	2.41	chr9	21294419	21294589	G	A	50	21294504	amVar	10808	IFNA5	gcacaaatatgtatgactcacacagacacagagtcacatggagccttttccacaggtcccagactgcacattgagtcagtgtgtAaaaccaccctaatgctctggcaggactcccggtccaggtgtcttggtggctatctaaaaagttggtgtggtgtcctagcatcatc
chr9_21294504_21294505_21294504	chr9_21294504_21294505_21294504_G	G	1.57082	1.30371e-59	-0.240367	0.009272	641.5	1901.8	ref	21294504	3.36	3.19	2.93	2.66	2.69	chr9	21294419	21294589	G	A	50	21294504	amVar	10808	IFNA5	gcacaaatatgtatgactcacacagacacagagtcacatggagccttttccacaggtcccagactgcacattgagtcagtgtgtGaaaccaccctaatgctctggcaggactcccggtccaggtgtcttggtggctatctaaaaagttggtgtggtgtcctagcatcatc
chr12_112949145_112949146_rs2285932	chr12_112949145_112949146_rs2285932_C	C	0.610726	9.76165e-20	0.192391	0.00934494	738.2	1131.3	alt	rs2285932	1.49	1.51	1.53	1.55	1.58	chr12	112949060	112949230	T	C	56	112949145	Allele-specific only	10672	OAS3	gatccccaccaaggagctggaccgcttcatccaggaccacctgaagccgagcccccagttccaggagcaggtgaaaaaggccatCgacatcatcttgcgctgcctccatgagaactgtgttcacaaggcctcaagagtcagtaaagtgagttgggccagtggagacacag
chr12_112949145_112949146_rs2285932	chr12_112949145_112949146_rs2285932_T	T	0.428449	4.27978e-08	0.192391	0.00934494	628.6	842.3	ref	rs2285932	1.35	1.28	1.23	1.44	1.41	chr12	112949060	112949230	T	C	56	112949145	Allele-specific only	10672	OAS3	gatccccaccaaggagctggaccgcttcatccaggaccacctgaagccgagcccccagttccaggagcaggtgaaaaaggccatTgacatcatcttgcgctgcctccatgagaactgtgttcacaaggcctcaagagtcagtaaagtgagttgggccagtggagacacag
chr4_105726142_105726143_rs72671855	chr4_105726142_105726143_rs72671855_A	A	0.0248244	0.752445	0.184962	0.0086253	1030.1	1049.5	ref	rs72671855	1.01	1.12	1.02	0.96	0.97	chr4	105726057	105726227	A	G	29	105726142	Allele-specific only	15330	GSTCD	ccacataaacactgctacattataatgtatagcaacattatttataataaccaacaactggaaacatgcaaatatctatcaaccAgtgaatgagtaagcaaaatatagtatatccacacaatgactactagtcataataaaaagaaacaaacgattggtcaatgtaacta
chr4_105726142_105726143_rs72671855	chr4_105726142_105726143_rs72671855_G	G	0.208828	0.0011908	0.184962	0.0086253	1066.4	1235.2	alt	rs72671855	1.14	1.22	1.13	1.09	1.22	chr4	105726057	105726227	A	G	29	105726142	Allele-specific only	15330	GSTCD	ccacataaacactgctacattataatgtatagcaacattatttataataaccaacaactggaaacatgcaaatatctatcaaccGgtgaatgagtaagcaaaatatagtatatccacacaatgactactagtcataataaaaagaaacaaacgattggtcaatgtaacta
chr17_45922163_45922164_45922163	chr17_45922163_45922164_45922163_C	C	-0.456603	8.02184e-10	-0.211996	0.00966602	652.7	478.2	alt	45922163	0.72	0.77	0.78	0.71	0.68	chr17	45922078	45922248	G	C	52	45922163	Allele-specific only	26381	MAPT-IT1	gagcgatcactgcaacctctgtctcccaggttcaagcaattctccttcctcagcctcccaagtagctgggattacaagcatgcaCcaccacacctggctaatttttgtgtttttaatagagacggcccgaagtgctaggattacaggcatgagccaccgcggccagccat
chr17_45922163_45922164_45922163	chr17_45922163_45922164_45922163_G	G	-0.242306	0.00281251	-0.211996	0.00966602	566.9	482.3	ref	45922163	0.83	0.79	0.89	0.85	0.89	chr17	45922078	45922248	G	C	52	45922163	Allele-specific only	26381	MAPT-IT1	gagcgatcactgcaacctctgtctcccaggttcaagcaattctccttcctcagcctcccaagtagctgggattacaagcatgcaGcaccacacctggctaatttttgtgtttttaatagagacggcccgaagtgctaggattacaggcatgagccaccgcggccagccat
chr3_46136500_46136501_rs4493469	chr3_46136500_46136501_rs4493469_C	C	-0.941691	1.93462e-29	0.22485	0.0091303	869.5	451.7	alt	rs4493469	0.54	0.44	0.56	0.53	0.53	chr3	46136415	46136585	T	C	34	46136500	Allele-specific only	71812	CCR1	atgaataagtctattgtaatcattagtgcacttttttttgtggacagatttttatttcttttgggtatgtatccaggagtagaaCtgctagatcatatgttaactctatgtttagccttttgaggaactgccagactgttttccaaagttgctgcaccattttacattac
chr3_46136500_46136501_rs4493469	chr3_46136500_46136501_rs4493469_T	T	-1.17392	2.75903e-48	0.22485	0.0091303	875.6	387.3	ref	rs4493469	0.44	0.4	0.45	0.48	0.44	chr3	46136415	46136585	T	C	34	46136500	Allele-specific only	71812	CCR1	atgaataagtctattgtaatcattagtgcacttttttttgtggacagatttttatttcttttgggtatgtatccaggagtagaaTtgctagatcatatgttaactctatgtttagccttttgaggaactgccagactgttttccaaagttgctgcaccattttacattac
chr10_79925283_79925284_79925283	chr10_79925283_79925284_79925283_A	A	-0.552687	9.69875e-08	-0.270075	0.00935995	739.6	499.3	ref	79925283	0.74	0.72	0.68	0.7	0.54	chr10	79925198	79925368	A	G	52	79925283	Allele-specific only	5106	MBL1P	cctgtactccttctccccagttcataagcctcctttccctgccccctggcactttgaggttccttgctaattctctcttctctcAgctcacctggcagggcatgaagactcctatttctatttgatggtaaggaagattgccatggtcagtgcttctggatgggtcgggc
chr10_79925283_79925284_79925283	chr10_79925283_79925284_79925283_G	G	-0.833682	3.98452e-26	-0.270075	0.00935995	798.7	446.6	alt	79925283	0.57	0.55	0.6	0.59	0.48	chr10	79925198	79925368	A	G	52	79925283	Allele-specific only	5106	MBL1P	cctgtactccttctccccagttcataagcctcctttccctgccccctggcactttgaggttccttgctaattctctcttctctcGgctcacctggcagggcatgaagactcctatttctatttgatggtaaggaagattgccatggtcagtgcttctggatgggtcgggc
chr17_45771384_45771385_45771384	chr17_45771384_45771385_45771384_C	C	0.585685	2.08911e-16	0.211337	0.00980845	637.3	962.2	alt	45771384	1.38	1.5	1.52	1.6	1.55	chr17	45771299	45771469	T	C	52	45771384	Allele-specific only	-12895	CRHR1	aaaatctgaacaagctccaaagaggatggaactcagtctccccccagctcctcctgtcttcctctgagaagtggcaggggaggtCggcgaggcaatgtgctgatgagcacagagaaatgaggggcggcggagatgcagaaatgagtaatttccacacagctctgcttaat
chr17_45771384_45771385_45771384	chr17_45771384_45771385_45771384_T	T	0.392256	8.13361e-07	0.211337	0.00980845	616.2	806.2	ref	45771384	1.28	1.22	1.22	1.45	1.37	chr17	45771299	45771469	T	C	52	45771384	Allele-specific only	-12895	CRHR1	aaaatctgaacaagctccaaagaggatggaactcagtctccccccagctcctcctgtcttcctctgagaagtggcaggggaggtTggcgaggcaatgtgctgatgagcacagagaaatgaggggcggcggagatgcagaaatgagtaatttccacacagctctgcttaat
chr4_105833074_105833075_rs11732650	chr4_105833074_105833075_rs11732650_C	C	-1.52926	1.18434e-30	0.326629	0.009272	936.3	321.5	alt	rs11732650	0.42	0.33	0.36	0.3	0.31	chr4	105832989	105833159	G	C	42	105833074	Allele-specific only	-5903	GSTCD-AS1	agaaaggtgggatgacagcaacatggagattgttgacttctatgtggctcatgtaagtctagaaggaggaggaggaattcaggaCgaggattaagaacagagatcttgctttcctcttcctgatagagtattgtttgtattgtttttagctttccagttcaaagggggca
chr4_105833074_105833075_rs11732650	chr4_105833074_105833075_rs11732650_G	G	-1.86313	2.35842e-38	0.326629	0.009272	811	222	ref	rs11732650	0.33	0.25	0.32	0.23	0.25	chr4	105832989	105833159	G	C	42	105833074	Allele-specific only	-5903	GSTCD-AS1	agaaaggtgggatgacagcaacatggagattgttgacttctatgtggctcatgtaagtctagaaggaggaggaggaattcaggaGgaggattaagaacagagatcttgctttcctcttcctgatagagtattgtttgtattgtttttagctttccagttcaaagggggca
chr17_45716843_45716844_45716843	chr17_45716843_45716844_45716843_C	C	-0.161931	0.0839509	-0.201186	0.0103814	565.9	500.7	alt	45716843	0.98	0.87	0.88	0.84	0.84	chr17	45716758	45716928	G	C	54	45716843	Inactive	-67436	CRHR1	caagtagctgagactacaggcaagagccatcacacccggctaatttttgtatttttagtagagatggggttttaccatgttggcCaggctggtctcgaactcctgacctcaagtgatccgcccgcctcggcctcccgaagtgctgaaattataggccactgcgcctggcc
chr17_45716843_45716844_45716843	chr17_45716843_45716844_45716843_G	G	0.0241273	0.783357	-0.201186	0.0103814	500.7	509.5	ref	45716843	1.03	1	1.05	1.01	1	chr17	45716758	45716928	G	C	54	45716843	Inactive	-67436	CRHR1	caagtagctgagactacaggcaagagccatcacacccggctaatttttgtatttttagtagagatggggttttaccatgttggcGaggctggtctcgaactcctgacctcaagtgatccgcccgcctcggcctcccgaagtgctgaaattataggccactgcgcctggcc
chr21_33290406_33290407_33290406	chr21_33290406_33290407_33290406_A	A	0.0119815	0.880555	-0.185313	0.00984614	750.7	756.4	alt	33290406	1	0.93	0.98	1.03	1.1	chr21	33290321	33290491	G	A	41	33290406	Allele-specific only	24040	IL10RB	atttgaggttctgttggcaagaaataaaaatcaaaattatgtagtcacttatataaccacttaaatataatcatttaaaaatccAaaagccatgtgaaaaaacaagtggtaggccggatctgccccgtgggcctttgtttgctggccctgccctagacccacagagcctc
chr21_33290406_33290407_33290406	chr21_33290406_33290407_33290406_G	G	0.188939	0.00235396	-0.185313	0.00984614	826.9	949.6	ref	33290406	1.1	1.17	1.17	1.12	1.18	chr21	33290321	33290491	G	A	41	33290406	Allele-specific only	24040	IL10RB	atttgaggttctgttggcaagaaataaaaatcaaaattatgtagtcacttatataaccacttaaatataatcatttaaaaatccGaaagccatgtgaaaaaacaagtggtaggccggatctgccccgtgggcctttgtttgctggccctgccctagacccacagagcctc
chr12_112934566_112934567_rs2043619081	chr12_112934566_112934567_rs2043619081_-	-	0.889588	4.10099e-05	-0.767372	0.0159078	97	181.9	alt	rs2043619081	1.42	1.95	1.88	1.98	2.14	chr12	112934480	112934650	AGAAAG	-	31	112934566	Active only	-3907	OAS3	gagagaaagagaggaaagaaagaaagaaagaaagaaagaaagaaagaaagaaagaaagagagaaagaaaagaaaagaaaagaaaaaaaagagagaaaaagagaaaaagaaagaaagaatattctttttcaaaaagaaaccagcagcaatttcttcccgggccag
chr12_112934566_112934567_rs2043619081	chr12_112934566_112934567_rs2043619081_AGAAAG	AGAAAG	1.66899	7.68819e-07	-0.767372	0.0159078	28	90.9	ref	rs2043619081	2.25	3.11	3.89	3.32	3.67	chr12	112934480	112934650	AGAAAG	-	31	112934566	Active only	-3907	OAS3	gagagaaagagaggaaagaaagaaagaaagaaagaaagaaagaaagaaagaaagaaagagagaaagaaaagaaaagaaaagaaaAGAAAGaaaaagagagaaaaagagaaaaagaaagaaagaatattctttttcaaaaagaaaccagcagcaatttcttcccgggccag
chr8_60573011_60573012_rs60470290	chr8_60573011_60573012_rs60470290_C	C	0.0913544	0.135039	0.169366	0.00915972	1303.6	1383.7	ref	rs60470290	1.07	1.08	1.06	1.12	0.97	chr8	60572926	60573096	C	T	35	60573011	Allele-specific only	56025	RAB2A	gtatttttccaaaacaaacaactacatttttctagtgagactagtgatatctgtctgcttaatagaagacactggattctcataCctgcttctgcactgagccttacgtatgttgtttaattgaagtatattaagaaaatccagcctcacacaaatagttgggaaatgga
chr8_60573011_60573012_rs60470290	chr8_60573011_60573012_rs60470290_T	T	0.245639	4.16908e-05	0.169366	0.00915972	1451.5	1723.9	alt	rs60470290	1.14	1.17	1.19	1.22	1.21	chr8	60572926	60573096	C	T	35	60573011	Allele-specific only	56025	RAB2A	gtatttttccaaaacaaacaactacatttttctagtgagactagtgatatctgtctgcttaatagaagacactggattctcataTctgcttctgcactgagccttacgtatgttgtttaattgaagtatattaagaaaatccagcctcacacaaatagttgggaaatgga
chr9_33426485_33426486_rs7018572	chr9_33426485_33426486_rs7018572_A	A	-0.512632	3.46118e-06	0.252167	0.0106096	594.4	410.6	ref	rs7018572	0.76	0.61	0.65	0.79	0.65	chr9	33426400	33426570	A	G	55	33426485	Inactive	21107	AQP3	aataagtgcctaggcccaaggcctagcccacctagaggtcaaaatgaagcatcgcttgccagggcagacggcaaagctaagtgtAgcaaatccaggtcaggaagcccagaggaggccagaggctggaaaggcaggggcaaagtctcaaatgtgggcacatgttgagcatg
chr9_33426485_33426486_rs7018572	chr9_33426485_33426486_rs7018572_G	G	-0.283158	9.99885e-05	0.252167	0.0106096	633.1	518.8	alt	rs7018572	0.83	0.78	0.8	0.83	0.85	chr9	33426400	33426570	A	G	55	33426485	Inactive	21107	AQP3	aataagtgcctaggcccaaggcctagcccacctagaggtcaaaatgaagcatcgcttgccagggcagacggcaaagctaagtgtGgcaaatccaggtcaggaagcccagaggaggccagaggctggaaaggcaggggcaaagtctcaaatgtgggcacatgttgagcatg
chr17_45657910_45657911_45657910	chr17_45657910_45657911_45657910_C	C	-0.112777	0.145732	-0.183317	0.0107106	707.8	650.5	ref	45657910	0.99	0.89	0.92	0.87	0.93	chr17	45657825	45657995	C	T	52	45657910	Inactive	36003	LINC02210-CRHR1	gggaggttcagagaggcacagtaactttagatgtgtgcaggtggccagaaatagccactgagcagttctatggccctgcccaggCcagtaccgtggccagcctgggaagctaaatcttcaagactagcttagttaggattgcagtctggtttccccaaatccttcaaacc
chr17_45657910_45657911_45657910	chr17_45657910_45657911_45657910_T	T	-0.294031	2.48686e-05	-0.183317	0.0107106	711.2	577.5	alt	45657910	0.84	0.82	0.82	0.81	0.77	chr17	45657825	45657995	C	T	52	45657910	Inactive	36003	LINC02210-CRHR1	gggaggttcagagaggcacagtaactttagatgtgtgcaggtggccagaaatagccactgagcagttctatggccctgcccaggTcagtaccgtggccagcctgggaagctaaatcttcaagactagcttagttaggattgcagtctggtttccccaaatccttcaaacc
chr20_6489618_6489619_rs928202	chr20_6489618_6489619_rs928202_A	A	-0.340849	1.49684e-05	-0.290319	0.0110053	555	434.3	ref	rs928202	0.81	0.79	0.75	0.8	0.76	chr20	6489533	6489703	A	G	46	6489618	Inactive	62887	CASC20	cctagggccaaggtgcaaattcctattttgtttactctttaaatagagtacaagagaagggagagtgaggccccgcaaaacaggAcaaagagcggggccgtgactctaaaagatctcagaagtatttgcgtagctgcaacatgcatctcatttcagggaatcccacagac
chr20_6489618_6489619_rs928202	chr20_6489618_6489619_rs928202_G	G	-0.640179	1.43278e-10	-0.290319	0.0110053	654.6	422.4	alt	rs928202	0.64	0.53	0.74	0.66	0.65	chr20	6489533	6489703	A	G	46	6489618	Inactive	62887	CASC20	cctagggccaaggtgcaaattcctattttgtttactctttaaatagagtacaagagaagggagagtgaggccccgcaaaacaggGcaaagagcggggccgtgactctaaaagatctcagaagtatttgcgtagctgcaacatgcatctcatttcagggaatcccacagac
chr6_32681996_32681997_32681996	chr6_32681996_32681997_32681996_A	A	-0.57426	3.37518e-13	-0.203177	0.0116234	578.5	386	alt	32681996	0.69	0.68	0.65	0.67	0.65	chr6	32681911	32682081	G	A	30	32681996	Inactive	-15340	HLA-DQB1	aacattgaaaaataaagtcaaccaaaataatatgtttatttaaaaagaaaaccaattcaataaggtacctaataaaaattatccAaagtgaaatacaaagagaaaagaagagtgggggataaaagcaaaacagagcatccacgagctgtagtaccatatcaaatggtact
chr6_32681996_32681997_32681996	chr6_32681996_32681997_32681996_G	G	-0.368856	0.000212415	-0.203177	0.0116234	431.7	332.1	ref	32681996	0.83	0.7	0.8	0.76	0.76	chr6	32681911	32682081	G	A	30	32681996	Inactive	-15340	HLA-DQB1	aacattgaaaaataaagtcaaccaaaataatatgtttatttaaaaagaaaaccaattcaataaggtacctaataaaaattatccGaagtgaaatacaaagagaaaagaagagtgggggataaaagcaaaacagagcatccacgagctgtagtaccatatcaaatggtact
chr21_33946150_33946151_rs16991056	chr21_33946150_33946151_rs16991056_A	A	0.135174	0.309361	0.302952	0.0107262	766.6	836	ref	rs16991056	1.29	1.21	1.02	1	0.92	chr21	33946065	33946235	A	G	34	33946150	Inactive	14937	LINC00649	gatgataattgttgaagctagctgatgagcacatagagcttgattacactattacttcaagtttgtacatgtttggacatttccAtaatgtaaaaacacaattacatgcttcaagtctcaatccctaggtctcttacactctgggaatggatttaataaatttagcaaat
chr21_33946150_33946151_rs16991056	chr21_33946150_33946151_rs16991056_G	G	0.435498	6.04275e-08	0.302952	0.0107262	766.9	1028.1	alt	rs16991056	1.46	1.42	1.16	1.29	1.37	chr21	33946065	33946235	A	G	34	33946150	Inactive	14937	LINC00649	gatgataattgttgaagctagctgatgagcacatagagcttgattacactattacttcaagtttgtacatgtttggacatttccGtaatgtaaaaacacaattacatgcttcaagtctcaatccctaggtctcttacactctgggaatggatttaataaatttagcaaat
chr9_21211684_21211685_21211684	chr9_21211684_21211685_21211684_C	C	0.453602	1.18402e-15	-0.194587	0.0106096	789.7	1074	ref	21211684	1.42	1.35	1.3	1.37	1.36	chr9	21211599	21211769	C	T	55	21211684	Inactive	-4542	IFNA10	ccacaatccatccatcatgaccgttgcagtgggacagccccagcatccctccggctggggaaggaacaaagggcctattcactaCactctcacctccagcacatcatagccactatacaaagaggagtccagcccctcttccctgagaatccccatccctattcttcagg
chr9_21211684_21211685_21211684	chr9_21211684_21211685_21211684_T	T	0.262963	0.000571924	-0.194587	0.0106096	867	1031.5	alt	21211684	1.3	1.19	1.18	1.21	1.07	chr9	21211599	21211769	C	T	55	21211684	Inactive	-4542	IFNA10	ccacaatccatccatcatgaccgttgcagtgggacagccccagcatccctccggctggggaaggaacaaagggcctattcactaTactctcacctccagcacatcatagccactatacaaagaggagtccagcccctcttccctgagaatccccatccctattcttcagg
chr10_79630621_79630622_79630621	chr10_79630621_79630622_79630621_C	C	0.651826	2.73395e-13	-0.277742	0.0116549	483.1	761.1	ref	79630621	1.63	1.66	1.76	1.45	1.37	chr10	79630536	79630706	C	T	39	79630621	Inactive	19683	SFTPA1	agagtggatatcatcaaccaaaggggacatgtgccatctacctgggctcaatgggggtttcccaatggattctttgtaaataggCgttgcacatatctgttttttttttaagctttcctttataacttccagacctacttctgatggtgatgaatttctttcaaaaccta
chr10_79630621_79630622_79630621	chr10_79630621_79630622_79630621_T	T	0.3929	1.04716e-05	-0.277742	0.0116549	653.3	850.5	alt	79630621	1.42	1.44	1.19	1.28	1.17	chr10	79630536	79630706	C	T	39	79630621	Inactive	19683	SFTPA1	agagtggatatcatcaaccaaaggggacatgtgccatctacctgggctcaatgggggtttcccaatggattctttgtaaataggTgttgcacatatctgttttttttttaagctttcctttataacttccagacctacttctgatggtgatgaatttctttcaaaaccta
chr9_21218144_21218145_21218144	chr9_21218144_21218145_21218144_G	G	-0.480671	3.90184e-17	-0.174775	0.00936028	1941.4	1388.9	ref	21218144	0.73	0.73	0.74	0.72	0.66	chr9	21218059	21218229	G	T	32	21218144	Allele-specific only	-834	IFNA16	aataactgtactagaaataaatcatatgatacaagctatttgcattgaattctcaaagtctacaaaacatcctgaagaactgagGatcaaacataagcaataaccataagatagtcaatggcagcccaaaggtgtgcaggttaaagccacatattatgataagattttaa
chr9_21218144_21218145_21218144	chr9_21218144_21218145_21218144_T	T	-0.649544	5.0907e-19	-0.174775	0.00936028	2240.5	1421.2	alt	21218144	0.7	0.62	0.64	0.61	0.6	chr9	21218059	21218229	G	T	32	21218144	Allele-specific only	-834	IFNA16	aataactgtactagaaataaatcatatgatacaagctatttgcattgaattctcaaagtctacaaaacatcctgaagaactgagTatcaaacataagcaataaccataagatagtcaatggcagcccaaaggtgtgcaggttaaagccacatattatgataagattttaa
chr3_46253675_46253676_rs34975568	chr3_46253675_46253676_rs34975568_C	C	-0.182002	0.0170438	-0.183382	0.0104851	997.4	883.1	alt	rs34975568	0.89	0.78	0.96	0.84	0.95	chr3	46253590	46253760	CT	C	28	46253675	Inactive	11216	CCR3	tttattaatttagattaaattaagattaaatttaactaagtttacatgcaggaagtttctttattaaccccatcacatgttaacCttaagggaaactagaattaccggattcttttggagtatttttgttctacttttattttaggttcaggggtaaatgtgcaggttt
chr3_46253675_46253676_rs34975568	chr3_46253675_46253676_rs34975568_CT	CT	0.0050261	0.940052	-0.183382	0.0104851	1287.9	1292.2	ref	rs34975568	1.03	0.95	1.03	0.97	1.05	chr3	46253590	46253760	CT	C	28	46253675	Inactive	11216	CCR3	tttattaatttagattaaattaagattaaatttaactaagtttacatgcaggaagtttctttattaaccccatcacatgttaacCTttaagggaaactagaattaccggattcttttggagtatttttgttctacttttattttaggttcaggggtaaatgtgcaggttt
chr17_46075861_46075862_46075861	chr17_46075861_46075862_46075861_A	A	-0.429018	3.30161e-16	0.172662	0.0103814	1280.7	948.8	ref	46075861	0.74	0.76	0.74	0.76	0.7	chr17	46075776	46075946	A	G	42	46075861	Inactive	76612	STH	caaaatatccaacactccatcacagaaaagtatttgcagttacctgataatgccaggctctttcaagcctatgctgcattacacAttactccctacaccatgcttcagcaagtccataagactcagaaaaaagtccatccttccctaggaaactacctttactgactccc
chr17_46075861_46075862_46075861	chr17_46075861_46075862_46075861_G	G	-0.267418	2.34095e-05	0.172662	0.0103814	1209	1006.2	alt	46075861	0.83	0.78	0.85	0.81	0.88	chr17	46075776	46075946	A	G	42	46075861	Inactive	76612	STH	caaaatatccaacactccatcacagaaaagtatttgcagttacctgataatgccaggctctttcaagcctatgctgcattacacGttactccctacaccatgcttcagcaagtccataagactcagaaaaaagtccatccttccctaggaaactacctttactgactccc
chr8_60572229_60572230_rs3735825	chr8_60572229_60572230_rs3735825_C	C	-0.00903334	0.927062	-0.20662	0.0104622	1306.7	1308.9	ref	rs3735825	0.92	0.91	1.14	1.01	1.03	chr8	60572144	60572314	C	G	38	60572229	Inactive	55243	RAB2A	cagtaaagttactttatgaaagtacatcgtatatttgttttaatgttattatatgcctgttatggtttgttagacactgacttcCtgcagccatgagatgaaatgtggtgctggagtagactggtttttcttatgcactgttttcaatagatgggccctgggtgttggtg
chr8_60572229_60572230_rs3735825	chr8_60572229_60572230_rs3735825_G	G	-0.208823	0.00292329	-0.20662	0.0104622	1090.7	946.9	alt	rs3735825	0.82	0.82	0.88	0.94	0.88	chr8	60572144	60572314	C	G	38	60572229	Inactive	55243	RAB2A	cagtaaagttactttatgaaagtacatcgtatatttgttttaatgttattatatgcctgttatggtttgttagacactgacttcGtgcagccatgagatgaaatgtggtgctggagtagactggtttttcttatgcactgttttcaatagatgggccctgggtgttggtg
chr12_112938515_112938516_rs60762299	chr12_112938515_112938516_rs60762299_C	C	1.29595	2.02141e-21	0.357786	0.0135634	343.9	846.6	ref	rs60762299	2.11	2.18	2.27	2.68	3.08	chr12	112938430	112938600	C	T	69	112938515	Active only	42	OAS3	ccagctgggcgtggttcggagagccgggcgggaaaacgaaaccagaaatccgaaggccgcgccagagccctgcttccccttgcaCctgcgccgggcggccatggacttgtacagcaccccggccgctgcgctggacaggttcgtggccagaaggctgcagccgcggaagg
chr12_112938515_112938516_rs60762299	chr12_112938515_112938516_rs60762299_T	T	1.65217	9.11872e-39	0.357786	0.0135634	414.6	1306.5	alt	rs60762299	2.56	3.46	2.78	3.26	3.69	chr12	112938430	112938600	C	T	69	112938515	Active only	42	OAS3	ccagctgggcgtggttcggagagccgggcgggaaaacgaaaccagaaatccgaaggccgcgccagagccctgcttccccttgcaTctgcgccgggcggccatggacttgtacagcaccccggccgctgcgctggacaggttcgtggccagaaggctgcagccgcggaagg
chr1_155461381_155461382_rs748213233	chr1_155461381_155461382_rs748213233_-	-	-0.6762	1.83508e-15	0.272595	0.0112679	778.6	484.8	alt	rs748213233	0.68	0.58	0.67	0.58	0.6	chr1	155461295	155461465	GTT	-	36	155461381	Inactive	28202	POU5F1P4	tgctgtaaatagtcttttagcaggctatgggaagcactgctcaggtgagatgtaagactatatgctgtcattcaagagtaacacaaatttttttttagaaaattgatgtgatagtacatcctacttctgaaacacaatgatgactgatgtagacctattcaagcagc
chr1_155461381_155461382_rs748213233	chr1_155461381_155461382_rs748213233_GTT	GTT	-0.935691	4.38765e-14	0.272595	0.0112679	779.4	403.2	ref	rs748213233	0.61	0.43	0.55	0.52	0.47	chr1	155461295	155461465	GTT	-	36	155461381	Inactive	28202	POU5F1P4	tgctgtaaatagtcttttagcaggctatgggaagcactgctcaggtgagatgtaagactatatgctgtcattcaagagtaacacGTTaaatttttttttagaaaattgatgtgatagtacatcctacttctgaaacacaatgatgactgatgtagacctattcaagcagc
chr17_45914917_45914918_45914917	chr17_45914917_45914918_45914917_A	A	0.330799	1.02141e-05	0.196774	0.0120915	490.1	615.1	ref	45914917	1.28	1.13	1.29	1.27	1.3	chr17	45914832	45915002	A	G	51	45914917	Inactive	19135	MAPT-IT1	acctcagcctcctgagtagctgggactataggcacgcataccaccgtgcccagctattttttttaatcaagatggagtttttctAtgttgcccaggctggtctcaagctcctggactcaagcaatcctcctgcctcagcctcccaaagggctgagattaaaacgtgagtc
chr17_45914917_45914918_45914917	chr17_45914917_45914918_45914917_G	G	0.538264	3.17937e-14	0.196774	0.0120915	635.5	918.6	alt	45914917	1.52	1.3	1.42	1.44	1.54	chr17	45914832	45915002	A	G	51	45914917	Inactive	19135	MAPT-IT1	acctcagcctcctgagtagctgggactataggcacgcataccaccgtgcccagctattttttttaatcaagatggagtttttctGtgttgcccaggctggtctcaagctcctggactcaagcaatcctcctgcctcagcctcccaaagggctgagattaaaacgtgagtc
chr17_45693229_45693230_45693229	chr17_45693229_45693230_45693229_A	A	0.697024	5.59214e-27	-0.194104	0.0133113	456.2	740.4	ref	45693229	1.63	1.67	1.62	1.59	1.61	chr17	45693144	45693314	A	G	54	45693229	Inactive	71322	LINC02210-CRHR1	gctgggactacagacgtgcaccaccatgcctggctaatttttgtatttttagtacagataggatttcaccatgttgtccaggctAgtctcaaactcctgacctcaagtgacccacccgcctcggcctcccaaagtgctgggattacaggcatgagccaccacacccggcc
chr17_45693229_45693230_45693229	chr17_45693229_45693230_45693229_G	G	0.51262	4.30486e-11	-0.194104	0.0133113	384.3	544.6	alt	45693229	1.48	1.49	1.37	1.4	1.34	chr17	45693144	45693314	A	G	54	45693229	Inactive	71322	LINC02210-CRHR1	gctgggactacagacgtgcaccaccatgcctggctaatttttgtatttttagtacagataggatttcaccatgttgtccaggctGgtctcaaactcctgacctcaagtgacccacccgcctcggcctcccaaagtgctgggattacaggcatgagccaccacacccggcc
chr17_46070901_46070902_46070901	chr17_46070901_46070902_46070901_C	C	-1.40505	5.43275e-64	-0.346821	0.0102681	1815.3	684.1	ref	46070901	0.4	0.35	0.43	0.38	0.32	chr17	46070816	46070986	C	T	33	46070901	Inactive	71652	STH	gttctagaaggtactacgtttaagtaacgggttgactgactctccatttgattaagtttttctggtagggattatgagatttaaCtgcaagaacacttgtcaagataaaatgttgccattctctaacaaagtctcatttcaaaacatttatctttcttatacaaagtcta
chr17_46070901_46070902_46070901	chr17_46070901_46070902_46070901_T	T	-1.73536	9.87456e-15	-0.346821	0.0102681	1597.3	479	alt	46070901	0.36	0.24	0.36	0.3	0.24	chr17	46070816	46070986	C	T	33	46070901	Inactive	71652	STH	gttctagaaggtactacgtttaagtaacgggttgactgactctccatttgattaagtttttctggtagggattatgagatttaaTtgcaagaacacttgtcaagataaaatgttgccattctctaacaaagtctcatttcaaaacatttatctttcttatacaaagtcta
chr3_46016375_46016376_rs73833520	chr3_46016375_46016376_rs73833520_A	A	0.597932	5.0567e-17	-0.184161	0.0127121	546.6	833.9	ref	rs73833520	1.45	1.58	1.52	1.48	1.61	chr3	46016290	46016460	A	G	52	46016375	Inactive	11107	XCR1	tcaaggaaccaggcttcctttgtttttctttggtccctctggtctcacttccttttgtggaggggccagtggacatgtcgggggAcggttgcagcaaccccacatctatgatctgggctggccttaaggtagagagcaaagctctgtgctcagaataagttggtgaagag
chr3_46016375_46016376_rs73833520	chr3_46016375_46016376_rs73833520_G	G	0.420725	1.4404e-09	-0.184161	0.0127121	493.8	661	alt	rs73833520	1.3	1.36	1.26	1.39	1.39	chr3	46016290	46016460	A	G	52	46016375	Inactive	11107	XCR1	tcaaggaaccaggcttcctttgtttttctttggtccctctggtctcacttccttttgtggaggggccagtggacatgtcgggggGcggttgcagcaaccccacatctatgatctgggctggccttaaggtagagagcaaagctctgtgctcagaataagttggtgaagag
chr20_6539030_6539031_rs57394110	chr20_6539030_6539031_rs57394110_A	A	-0.0566716	0.462494	-0.187238	0.0118568	790.4	768.3	ref	rs57394110	0.92	0.93	1.04	0.93	1.04	chr20	6538945	6539115	A	C	46	6539030	Inactive	112299	CASC20	tggtttcagattgggtcctttgagggacatcatttgccttttcccatgcccggtccacagagtttgattttactactagcaaagAaccacaagacaggcctttcaatattgtgccacattaagcaggaaacctgtctcctgatcagtgtctgaagggttctgtgtcagct
chr20_6539030_6539031_rs57394110	chr20_6539030_6539031_rs57394110_C	C	-0.228214	0.000473842	-0.187238	0.0118568	743.2	633.8	alt	rs57394110	0.85	0.86	0.81	0.84	0.89	chr20	6538945	6539115	A	C	46	6539030	Inactive	112299	CASC20	tggtttcagattgggtcctttgagggacatcatttgccttttcccatgcccggtccacagagtttgattttactactagcaaagCaccacaagacaggcctttcaatattgtgccacattaagcaggaaacctgtctcctgatcagtgtctgaagggttctgtgtcagct
chr21_33925117_33925118_rs12627060	chr21_33925117_33925118_rs12627060_A	A	-3.017	2.32427e-61	-0.601734	0.0127121	530.7	64.1	alt	rs12627060	0.13	0.15	0.11	0.12	0.09	chr21	33925032	33925202	G	A	44	33925117	Inactive	-6004	LINC00649	ctggagaatggagatagtgatggtatatatcatgtaaattatgtaatgcctgcaaaacatttaacgcagcgtgggcaaggagtcAgcacaccacaaactagagctgttactctcatccccaggatgcagtcccctctaaatgcagtattttgtctttcaatagaggcaag
chr21_33925117_33925118_rs12627060	chr21_33925117_33925118_rs12627060_G	G	-2.41402	1.16825e-30	-0.601734	0.0127121	622	116.6	ref	rs12627060	0.21	0.18	0.26	0.18	0.11	chr21	33925032	33925202	G	A	44	33925117	Inactive	-6004	LINC00649	ctggagaatggagatagtgatggtatatatcatgtaaattatgtaatgcctgcaaaacatttaacgcagcgtgggcaaggagtcGgcacaccacaaactagagctgttactctcatccccaggatgcagtcccctctaaatgcagtattttgtctttcaatagaggcaag
chr17_45749271_45749272_45749271	chr17_45749271_45749272_45749271_A	A	-0.115748	0.264202	-0.23745	0.0121891	753.1	686.7	alt	45749271	1.01	0.84	0.87	1.01	0.83	chr17	45749186	45749356	G	A	54	45749271	Inactive	-35008	CRHR1	ccatcccctagctccaccgggataattgacggggagagtatcacctgatgttaaagcccagtgtttattcctctgttacgtttcAttctctctgccaccatctctcaatccagcctcttagcatgggtgcccctagcccaggagccctatgctgagctggcaggtgggtt
chr17_45749271_45749272_45749271	chr17_45749271_45749272_45749271_G	G	0.092178	0.166652	-0.23745	0.0121891	753.2	806.9	ref	45749271	1.03	1.04	1.08	1.1	1.11	chr17	45749186	45749356	G	A	54	45749271	Inactive	-35008	CRHR1	ccatcccctagctccaccgggataattgacggggagagtatcacctgatgttaaagcccagtgtttattcctctgttacgtttcGttctctctgccaccatctctcaatccagcctcttagcatgggtgcccctagcccaggagccctatgctgagctggcaggtgggtt
chr3_146474766_146474767_146474766	chr3_146474766_146474767_146474766_C	C	-0.996752	1.80946e-21	-0.275199	0.0112679	1085.9	541.3	ref	146474766	0.55	0.44	0.56	0.51	0.42	chr3	146474681	146474851	C	G	36	146474766	Inactive	-5466	PLSCR2	tttgctaagttggggaaattctcctggatgatgatatcatgaagtgtgttttccaacttcttttcattctccctgtctcctcctCgtactccaatcaatcttagattcagtctttttataaagtcccatatttcttggaggctttgttcattccttttcactcatttttt
chr3_146474766_146474767_146474766	chr3_146474766_146474767_146474766_G	G	-1.25563	7.23212e-33	-0.275199	0.0112679	1227.1	508	alt	146474766	0.48	0.35	0.43	0.44	0.38	chr3	146474681	146474851	C	G	36	146474766	Inactive	-5466	PLSCR2	tttgctaagttggggaaattctcctggatgatgatatcatgaagtgtgttttccaacttcttttcattctccctgtctcctcctGgtactccaatcaatcttagattcagtctttttataaagtcccatatttcttggaggctttgttcattccttttcactcatttttt
chr17_45875268_45875269_45875268	chr17_45875268_45875269_45875268_A	A	-2.67459	7.84343e-74	-0.427892	0.0112101	1281.6	198.6	ref	45875268	0.19	0.15	0.18	0.13	0.12	chr17	45875183	45875353	A	T	41	45875268	Inactive	-19113	MAPT	catatcgttgaatcctacagtatgtagccttttcagagtagttatccccaaattcttgaaatcaatataaatatttatttatttActtattttttgagacagagtcttgctgtcatccaggctggagtgcaggcactatctcggctcactccaacctccgcctcccggat
chr17_45875268_45875269_45875268	chr17_45875268_45875269_45875268_T	T	-3.10993	3.35692e-111	-0.427892	0.0112101	1268.6	145.7	alt	45875268	0.14	0.1	0.13	0.09	0.12	chr17	45875183	45875353	A	T	41	45875268	Inactive	-19113	MAPT	catatcgttgaatcctacagtatgtagccttttcagagtagttatccccaaattcttgaaatcaatataaatatttatttatttTcttattttttgagacagagtcttgctgtcatccaggctggagtgcaggcactatctcggctcactccaacctccgcctcccggat
chr17_39995707_39995708_rs60626390	chr17_39995707_39995708_rs60626390_A	A	0.269524	0.000850177	0.208055	0.013888	448.8	535.3	ref	rs60626390	1.24	1.16	1.07	1.23	1.25	chr17	39995622	39995792	A	G	48	39995707	Inactive	14901	PSMD3	ggtaaagcaatggcatagtcatttcagggcgtgcccgtcatttgcagtgaagccaagaagttgccagagagagcatggatgtgcAtgtgagtgtgtgagtgtaggtgtgtgcacatgttgagtttatgatagtgcctgtgagtgtgagaatataaggagggcagaggaat
chr17_39995707_39995708_rs60626390	chr17_39995707_39995708_rs60626390_G	G	0.466147	3.78994e-09	0.208055	0.013888	437.5	601.2	alt	rs60626390	1.43	1.29	1.33	1.35	1.48	chr17	39995622	39995792	A	G	48	39995707	Inactive	14901	PSMD3	ggtaaagcaatggcatagtcatttcagggcgtgcccgtcatttgcagtgaagccaagaagttgccagagagagcatggatgtgcGtgtgagtgtgtgagtgtaggtgtgtgcacatgttgagtttatgatagtgcctgtgagtgtgagaatataaggagggcagaggaat
chr8_60625034_60625035_rs1383209236	chr8_60625034_60625035_rs1383209236_A	A	0.513295	0.333887	-0.7726	0.0172222	230.6	331	ref	rs1383209236	0.62	1.49	2.09	1.23	1.74	chr8	60624949	60625119	-	AATG	37	60625034	Inactive	-53705	CHD7	cactgaaggggatagggaagaaaaccaacatatataactttggaaaatagtattatcactgtatactgtaagactgaagacaAaatgatcacaaaggctgtagctagtaaaggggatgggttagcaatgcaaagctacctttcacatacactaagactgagcaaat
chr8_60625034_60625035_rs1383209236	chr8_60625034_60625035_rs1383209236_AAATG	AAATG	-0.349993	5.21494e-07	-0.7726	0.0172222	1254.3	979	alt	rs1383209236	0.81	0.71	0.8	0.84	0.75	chr8	60624949	60625119	-	AATG	37	60625034	Inactive	-53705	CHD7	cactgaaggggatagggaagaaaaccaacatatataactttggaaaatagtattatcactgtatactgtaagactgaagacaAAATGaatgatcacaaaggctgtagctagtaaaggggatgggttagcaatgcaaagctacctttcacatacactaagactgagcaaat
chr17_45857582_45857583_45857582	chr17_45857582_45857583_45857582_A	A	0.256815	0.0118442	0.244615	0.0127222	571.2	675	ref	45857582	1.3	1.03	1.12	1.31	1.14	chr17	45857497	45857667	A	G	28	45857582	Inactive	12702	SPPL2C	aatggagaaatgtattttcaaaacctttgtccttttttgaatcaggttgtttgtcttttagttgttgagttttagaagttctctAtatattctaaatattaatcctttatcagatatataatttgcaaatattttcctccatactgtgggttgcctttttactctgttga
chr17_45857582_45857583_45857582	chr17_45857582_45857583_45857582_G	G	0.482511	4.63336e-14	0.244615	0.0127222	852	1186	alt	45857582	1.45	1.43	1.36	1.31	1.4	chr17	45857497	45857667	A	G	28	45857582	Inactive	12702	SPPL2C	aatggagaaatgtattttcaaaacctttgtccttttttgaatcaggttgtttgtcttttagttgttgagttttagaagttctctGtatattctaaatattaatcctttatcagatatataatttgcaaatattttcctccatactgtgggttgcctttttactctgttga
chr5_90862356_90862357_SNP20	chr5_90862356_90862357_SNP20_T	T	0.140249	0.350002	0.306831	0.0127121	786.8	873	alt	SNP20	0.85	1.28	1.1	1.08	1.24	chr5	90862271	90862441	TCA	T	39	90862356	Inactive	303560	ADGRV1	acttacagcagagcacatatttgtgatcatgtgccttaaaatgaaaaaaaccttgcaaggcttgctttaaagtcagtatattacTcacacacacacacacacacagacatacacatgcacacatacatgcacaggcatgcacattcacacactcaacttaagacttga
chr5_90862356_90862357_SNP20	chr5_90862356_90862357_SNP20_TCA	TCA	-0.167082	0.199983	0.306831	0.0127121	701.1	627.8	ref	SNP20	0.74	0.98	0.81	0.95	1.01	chr5	90862271	90862441	TCA	T	39	90862356	Inactive	303560	ADGRV1	acttacagcagagcacatatttgtgatcatgtgccttaaaatgaaaaaaaccttgcaaggcttgctttaaagtcagtatattacTCAcacacacacacacacacacagacatacacatgcacacatacatgcacaggcatgcacattcacacactcaacttaagacttga
chr3_46185154_46185155_rs13061548	chr3_46185154_46185155_rs13061548_C	C	-0.874897	3.73493e-11	0.441244	0.0159078	341.3	187.5	alt	rs13061548	0.53	0.48	0.61	0.57	0.56	chr3	46185069	46185239	T	C	41	46185154	Inactive	23158	CCR1	cccaccaggtccctccctccccacatttgaggattacaatttgcgatgagatttgggtggggacacagaaccaaaccatgtcaaCgaataatgttgttgtaagcatgtgcaattttttttacggacatatgttttcatttctcttggatatatccctagaaatggaattg
chr3_46185154_46185155_rs13061548	chr3_46185154_46185155_rs13061548_T	T	-1.2789	4.51303e-08	0.441244	0.0159078	326.1	134	ref	rs13061548	0.43	0.28	0.5	0.5	0.33	chr3	46185069	46185239	T	C	41	46185154	Inactive	23158	CCR1	cccaccaggtccctccctccccacatttgaggattacaatttgcgatgagatttgggtggggacacagaaccaaaccatgtcaaTgaataatgttgttgtaagcatgtgcaattttttttacggacatatgttttcatttctcttggatatatccctagaaatggaattg
chr3_46013758_46013759_rs35669129	chr3_46013758_46013759_rs35669129_A	A	-2.03441	3.34188e-61	-0.299272	0.0116549	1090.8	261	alt	rs35669129	0.29	0.21	0.25	0.26	0.2	chr3	46013673	46013843	G	A	41	46013758	Inactive	13724	XCR1	gctcctgcggttgttgtgccagagaccacctccctttgttctagctgtttctcctgccttcccaccagttttgtgagctacccaAcagcttttctctttctttgagtataacctcttctatatgtcatttctctccaattttaatgtataattacacacatttttctttt
chr3_46013758_46013759_rs35669129	chr3_46013758_46013759_rs35669129_G	G	-1.75459	1.97124e-70	-0.299272	0.0116549	1129	331.3	ref	rs35669129	0.33	0.29	0.32	0.29	0.24	chr3	46013673	46013843	G	A	41	46013758	Inactive	13724	XCR1	gctcctgcggttgttgtgccagagaccacctccctttgttctagctgtttctcctgccttcccaccagttttgtgagctacccaGcagcttttctctttctttgagtataacctcttctatatgtcatttctctccaattttaatgtataattacacacatttttctttt
chr1_155270580_155270581_rs141027697	chr1_155270580_155270581_rs141027697_A	A	-0.135553	0.0516943	-0.162354	0.0105687	2357.5	2148.9	ref	rs141027697	0.93	0.96	0.95	0.84	0.88	chr1	155270495	155270665	-	C	45	155270580	Inactive	2923	CLK2	ccaaagacacttcccccacctgactctacttgtcctccagacatatacagatgttgctttctctgcaatgttttatctgaattAacatcctgccccactccaaccaaacgcactgggtacgtcctcagttcctcattatgtattctaacacttaacactgcagcccaa
chr1_155270580_155270581_rs141027697	chr1_155270580_155270581_rs141027697_AC	AC	-0.283311	6.51626e-06	-0.162354	0.0105687	2084.6	1706.6	alt	rs141027697	0.86	0.87	0.81	0.8	0.76	chr1	155270495	155270665	-	C	45	155270580	Inactive	2923	CLK2	ccaaagacacttcccccacctgactctacttgtcctccagacatatacagatgttgctttctctgcaatgttttatctgaattACacatcctgccccactccaaccaaacgcactgggtacgtcctcagttcctcattatgtattctaacacttaacactgcagcccaa
chr3_46317413_46317414_rs2157059	chr3_46317413_46317414_rs2157059_C	C	0.457311	0.0507166	0.374262	0.0116234	1254.7	1720	ref	rs2157059	1.8	1.2	1.42	1.34	1.09	chr3	46317328	46317498	C	G	36	46317413	Inactive	-36330	CCR2	ttaaaaatatttgttagaactatcttcatgaatgagaatcaatcctgtttccatggtgattcaccaggcatcaattccaagcatCcatgaatcagaaaagtcctatcttctcttagttatcatccaggactccaaggaaccataattagccaacctgttcacatttcctt
chr3_46317413_46317414_rs2157059	chr3_46317413_46317414_rs2157059_G	G	0.834326	0.00022252	0.374262	0.0116234	1243.9	2215.6	alt	rs2157059	2.29	1.45	1.91	1.8	1.46	chr3	46317328	46317498	C	G	36	46317413	Inactive	-36330	CCR2	ttaaaaatatttgttagaactatcttcatgaatgagaatcaatcctgtttccatggtgattcaccaggcatcaattccaagcatGcatgaatcagaaaagtcctatcttctcttagttatcatccaggactccaaggaaccataattagccaacctgttcacatttcctt
chr1_155575555_155575556_rs12733776	chr1_155575555_155575556_rs12733776_C	C	-2.01927	6.97531e-43	0.462648	0.0134707	646.2	154.5	ref	rs12733776	0.29	0.25	0.19	0.24	0.22	chr1	155575470	155575640	C	T	58	155575555	Inactive	-12753	ASH1L	tcactctgttgcccccggctggagtgcagtggtgcaatcacggctcactgcagcctcagcctcccagacccaggtgatcctcccCgctcagccccccaaatagctgggtccacagtggcacgccaccgcacctggctaattttttaaattttttgtagagagcaggtctc
chr1_155575555_155575556_rs12733776	chr1_155575555_155575556_rs12733776_T	T	-1.58369	1.8172e-24	0.462648	0.0134707	658.4	218.1	alt	rs12733776	0.4	0.25	0.37	0.29	0.35	chr1	155575470	155575640	C	T	58	155575555	Inactive	-12753	ASH1L	tcactctgttgcccccggctggagtgcagtggtgcaatcacggctcactgcagcctcagcctcccagacccaggtgatcctcccTgctcagccccccaaatagctgggtccacagtggcacgccaccgcacctggctaattttttaaattttttgtagagagcaggtctc
chr17_45995661_45995662_45995661	chr17_45995661_45995662_45995661_A	A	0.152795	0.060563	0.192144	0.0140551	499.3	553.7	alt	45995661	1.12	1.19	1.04	1.09	1.1	chr17	45995576	45995746	G	A	59	45995661	Inactive	-3588	STH	cacccagaggagggagggacagcatctgcatggagaggagaagagaccccccagcagcttccagggtgttggaagggtgcgctaAtaactgctatgcatggcaggtggggaactgtacgtcagggcacagcagcatgaagcggtatggctcgtgtggacagctagggaca
chr17_45995661_45995662_45995661	chr17_45995661_45995662_45995661_G	G	-0.0367513	0.696618	0.192144	0.0140551	520.5	503.6	ref	45995661	1.02	1.03	0.89	0.92	0.97	chr17	45995576	45995746	G	A	59	45995661	Inactive	-3588	STH	cacccagaggagggagggacagcatctgcatggagaggagaagagaccccccagcagcttccagggtgttggaagggtgcgctaGtaactgctatgcatggcaggtggggaactgtacgtcagggcacagcagcatgaagcggtatggctcgtgtggacagctagggaca
chr12_112934571_112934572_rs2043619255	chr12_112934571_112934572_rs2043619255_-	-	0.609612	0.000362417	-0.940139	0.0229938	119.2	181.5	alt	rs2043619255	1.44	1.57	1.43	1.73	1.44	chr12	112934485	112934655	G	-	31	112934571	Active only	-3902	OAS3	aaagagaggaaagaaagaaagaaagaaagaaagaaagaaagaaagaaagaaagagagaaagaaaagaaaagaaaagaaaagaaaaaaaagagagaaaaagagaaaaagaaagaaagaatattctttttcaaaaagaaaccagcagcaatttcttcccgggccagtacaa
chr12_112934571_112934572_rs2043619255	chr12_112934571_112934572_rs2043619255_G	G	1.6831	0.00206658	-0.940139	0.0229938	23.5	77	ref	rs2043619255	1.67	2.66	6.14	3.69	2.23	chr12	112934485	112934655	G	-	31	112934571	Active only	-3902	OAS3	aaagagaggaaagaaagaaagaaagaaagaaagaaagaaagaaagaaagaaagagagaaagaaaagaaaagaaaagaaaagaaaGaaaaagagagaaaaagagaaaaagaaagaaagaatattctttttcaaaaagaaaccagcagcaatttcttcccgggccagtacaa
chr1_64951779_64951780_rs12730896	chr1_64951779_64951780_rs12730896_C	C	-0.342615	0.0211146	0.359519	0.01389	553.4	434.9	ref	rs12730896	0.87	0.91	0.83	0.73	0.58	chr1	64951694	64951864	C	T	58	64951779	Inactive	14769	JAK1	gtcgcccaggctggagtgcagtggctcgatctctgctcactgcaagctccacctcccgggttcacgccattctcctgcctcagcCtcccgagtagctgggactacaggcgcccgccaccacgcccagctaattttttgtatttttagtagagacagggtttcaccgtgtt
chr1_64951779_64951780_rs12730896	chr1_64951779_64951780_rs12730896_T	T	0.0090009	0.924524	0.359519	0.01389	598.4	597.1	alt	rs12730896	1.07	0.98	0.95	0.96	1.02	chr1	64951694	64951864	C	T	58	64951779	Inactive	14769	JAK1	gtcgcccaggctggagtgcagtggctcgatctctgctcactgcaagctccacctcccgggttcacgccattctcctgcctcagcTtcccgagtagctgggactacaggcgcccgccaccacgcccagctaattttttgtatttttagtagagacagggtttcaccgtgtt
chr3_45777388_45777389_rs7650511	chr3_45777388_45777389_rs7650511_C	C	0.219223	0.00173666	0.16947	0.0120361	1373	1594.4	alt	rs7650511	1.14	1.1	1.13	1.3	1.15	chr3	45777303	45777473	G	C	55	45777388	Inactive	19147	SLC6A20	ctccacgcccacccctgcaatacctccccaggccaccctagcctattggaatgtgtgagctggtttcttgctttgacccatatcCtgttcaaagctggccaccaacagtccttccccttcccatgtgcacatttctcccatccagaagtggtgtctcttgcctcagcctg
chr3_45777388_45777389_rs7650511	chr3_45777388_45777389_rs7650511_G	G	0.0495114	0.501686	0.16947	0.0120361	1326.3	1371.3	ref	rs7650511	1.02	0.98	1.06	1.13	0.97	chr3	45777303	45777473	G	C	55	45777388	Inactive	19147	SLC6A20	ctccacgcccacccctgcaatacctccccaggccaccctagcctattggaatgtgtgagctggtttcttgctttgacccatatcGtgttcaaagctggccaccaacagtccttccccttcccatgtgcacatttctcccatccagaagtggtgtctcttgcctcagcctg
chr17_45857410_45857411_45857410	chr17_45857410_45857411_45857410_A	A	-1.98625	5.68607e-11	-0.607296	0.0159078	368.6	96.3	ref	45857410	0.16	0.25	0.42	0.25	0.23	chr17	45857325	45857495	A	G	30	45857410	Inactive	12530	SPPL2C	cataagccaccatgtccagccaattttctggggtttttttgtattgtttttttgttttttttttttaatagcagtcttcttaatAgatatgaggtaatatctcattatagttttgattggcatttttctaatgctcatttttccatgtgcttattggccatttgtctttt
chr17_45857410_45857411_45857410	chr17_45857410_45857411_45857410_G	G	-2.63604	7.57462e-40	-0.607296	0.0159078	407.6	66.9	alt	45857410	0.14	0.2	0.15	0.16	0.17	chr17	45857325	45857495	A	G	30	45857410	Inactive	12530	SPPL2C	cataagccaccatgtccagccaattttctggggtttttttgtattgtttttttgttttttttttttaatagcagtcttcttaatGgatatgaggtaatatctcattatagttttgattggcatttttctaatgctcatttttccatgtgcttattggccatttgtctttt
chr3_46017992_46017993_rs35454877	chr3_46017992_46017993_rs35454877_C	C	0.752958	1.41519e-28	0.177036	0.0127121	965	1631	alt	rs35454877	1.57	1.78	1.59	1.7	1.81	chr3	46017907	46018077	T	C	52	46017992	Inactive	9490	XCR1	tggccagtggaggttgtggtcagggacagacagcgtggctcatggtgtgcaactctctggaaactccttttcagcagtgtcatcCgccactccctctctgactgggttacccttctatcttcctattcatacttctctttgtgcctcttcccttgggttcttgaggagct
chr3_46017992_46017993_rs35454877	chr3_46017992_46017993_rs35454877_T	T	0.573818	2.76853e-30	0.177036	0.0127121	1134.1	1689.2	ref	rs35454877	1.49	1.42	1.48	1.48	1.58	chr3	46017907	46018077	T	C	52	46017992	Inactive	9490	XCR1	tggccagtggaggttgtggtcagggacagacagcgtggctcatggtgtgcaactctctggaaactccttttcagcagtgtcatcTgccactccctctctgactgggttacccttctatcttcctattcatacttctctttgtgcctcttcccttgggttcttgaggagct
chr19_10352442_10352443_rs34536443	chr19_10352442_10352443_rs34536443_C	C	0.586994	8.16093e-11	-0.240762	0.0139197	598	895.1	alt	rs34536443	1.68	1.42	1.6	1.4	1.39	chr19	10352357	10352527	G	C	61	10352442	Inactive	-12819	ICAM3	caccgcgcctggcccagcctatgcctttctaattgctctagcaaactcccggtggggctgcgggcctggctctcaccgtgggggCgctctggctggagtcacagtgcgtcagcagctcatacagggtcaccccgaaggaccagacatctgacgcatagtagaacttatac
chr19_10352442_10352443_rs34536443	chr19_10352442_10352443_rs34536443_G	G	0.82606	1.92214e-19	-0.240762	0.0139197	632.2	1114.5	ref	rs34536443	1.98	1.78	1.8	1.76	1.49	chr19	10352357	10352527	G	C	61	10352442	Inactive	-12819	ICAM3	caccgcgcctggcccagcctatgcctttctaattgctctagcaaactcccggtggggctgcgggcctggctctcaccgtgggggGgctctggctggagtcacagtgcgtcagcagctcatacagggtcaccccgaaggaccagacatctgacgcatagtagaacttatac
chr17_45733507_45733508_45733507	chr17_45733507_45733508_45733507_A	A	0.28711	0.00150141	0.204783	0.0162244	369.3	446.7	ref	45733507	1.28	1.12	1.16	1.24	1.25	chr17	45733422	45733592	A	T	41	45733507	Inactive	-50772	CRHR1	ggactctctgtggctgtctctaggccaaaatatcctcccactgttcaggaggggcctggccagagactctgttgttattttcacAcctgttcttataacaatccctgcggaagaaaagaaaaatgtcacctagataaagacaaaaagcataaaaaagaaaaaagaaaaaa
chr17_45733507_45733508_45733507	chr17_45733507_45733508_45733507_T	T	0.473266	2.66469e-10	0.204783	0.0162244	421.4	585.5	alt	45733507	1.35	1.31	1.4	1.47	1.42	chr17	45733422	45733592	A	T	41	45733507	Inactive	-50772	CRHR1	ggactctctgtggctgtctctaggccaaaatatcctcccactgttcaggaggggcctggccagagactctgttgttattttcacTcctgttcttataacaatccctgcggaagaaaagaaaaatgtcacctagataaagacaaaaagcataaaaaagaaaaaagaaaaaa
chr17_45774485_45774486_45774485	chr17_45774485_45774486_45774485_A	A	0.149016	0.159931	0.225575	0.0135054	903.8	1006	alt	45774485	0.95	1.16	1.08	1.24	1.13	chr17	45774400	45774570	G	A	56	45774485	Inactive	-9794	CRHR1	atgttccttctgcagcctgcatggacgcacctctggagtctgcaccacaccactccccctctgtatagttggcacagctggagaAgcatggccagagcttcaccttcactgcttttcttccttgagcctctctgcctcctgcctctttcaccccataacagcatccttcc
chr17_45774485_45774486_45774485	chr17_45774485_45774486_45774485_G	G	-0.0722839	0.408925	0.225575	0.0135054	775.5	735.8	ref	45774485	0.92	1.01	0.9	1.05	0.88	chr17	45774400	45774570	G	A	56	45774485	Inactive	-9794	CRHR1	atgttccttctgcagcctgcatggacgcacctctggagtctgcaccacaccactccccctctgtatagttggcacagctggagaGgcatggccagagcttcaccttcactgcttttcttccttgagcctctctgcctcctgcctctttcaccccataacagcatccttcc
chr3_46217805_46217806_rs35587265	chr3_46217805_46217806_rs35587265_A	A	-0.42434	1.81659e-12	-0.187885	0.0120112	1752.1	1300.5	ref	rs35587265	0.76	0.76	0.69	0.73	0.77	chr3	46217720	46217890	A	G	36	46217805	Inactive	-9493	CCR1	gttaactataaaatcaagagggaaatttagcaattctttgaactgaatgacaatagtaacacaactgatcaaaacctctgggatAcagcaaaagcggtgctaagaggaaagttcatagcattaaacccctacatcaaaaagtctgaaacagcacaaatagacacctaagg
chr3_46217805_46217806_rs35587265	chr3_46217805_46217806_rs35587265_G	G	-0.607652	1.8675e-21	-0.187885	0.0120112	1662.4	1088	alt	rs35587265	0.69	0.6	0.7	0.64	0.63	chr3	46217720	46217890	A	G	36	46217805	Inactive	-9493	CCR1	gttaactataaaatcaagagggaaatttagcaattctttgaactgaatgacaatagtaacacaactgatcaaaacctctgggatGcagcaaaagcggtgctaagaggaaagttcatagcattaaacccctacatcaaaaagtctgaaacagcacaaatagacacctaagg
chr6_32692598_32692599_rs117025441	chr6_32692598_32692599_rs117025441_A	A	-0.369558	0.0157741	0.358085	0.0163891	382.1	290.1	ref	rs117025441	0.89	0.68	0.6	0.82	0.81	chr6	32692513	32692683	A	G	34	32692598	Inactive	-25942	HLA-DQB1	gacaatgaaaacacaacataccaaaacccatgggatacagcaaaagcagtaataaggaggaagtttatagctataagtgcctacAtcagaaaaggagaaactttaaattagcaatctaatgatgcatcttaaaaactagaaaagcaagaggaaaccaaagcaaaaattag
chr6_32692598_32692599_rs117025441	chr6_32692598_32692599_rs117025441_G	G	-0.045287	0.733919	0.358085	0.0163891	403.4	390.6	alt	rs117025441	1.05	0.91	0.99	0.83	1.07	chr6	32692513	32692683	A	G	34	32692598	Inactive	-25942	HLA-DQB1	gacaatgaaaacacaacataccaaaacccatgggatacagcaaaagcagtaataaggaggaagtttatagctataagtgcctacGtcagaaaaggagaaactttaaattagcaatctaatgatgcatcttaaaaactagaaaagcaagaggaaaccaaagcaaaaattag
chr3_46096615_46096616_rs1491950	chr3_46096615_46096616_rs1491950_A	A	0.631317	7.65963e-21	-0.198361	0.0140551	747.5	1156.1	alt	rs1491950	1.53	1.74	1.44	1.54	1.48	chr3	46096530	46096700	G	A	47	46096615	Inactive	-69133	XCR1	cacagctcatctgctgatgtatgatgcagctgactcatcccaaacttgtggccttggcaagtaggaccctctcaatccctatccAcactttccacacagaggaagccagacagcattgtgtattgatggtttgtttccatctcactaatcaagaggctgaaagcaacaaa
chr3_46096615_46096616_rs1491950	chr3_46096615_46096616_rs1491950_G	G	0.825178	1.47496e-45	-0.198361	0.0140551	700.5	1244.1	ref	rs1491950	1.78	1.81	1.86	1.76	1.66	chr3	46096530	46096700	G	A	47	46096615	Inactive	-69133	XCR1	cacagctcatctgctgatgtatgatgcagctgactcatcccaaacttgtggccttggcaagtaggaccctctcaatccctatccGcactttccacacagaggaagccagacagcattgtgtattgatggtttgtttccatctcactaatcaagaggctgaaagcaacaaa
chrX_15646263_15646264_15646263	chrX_15646263_15646264_15646263_A	A	0.503058	0.000250324	-0.31701	0.0138625	860.1	1219.7	alt	15646263	1.21	1.5	1.15	1.49	1.74	chrX	15646178	15646348	G	A	62	15646263	Inactive	18541	CLTRN	agctgcgcgccgcaaagctctggcctggccgtggcctcctgccccatgcaacacttggtggccagaccgtacccggcacatggcAcctcgtgcactttctgacattttgataccaaaggtcgctggtcactgagcccggacactatctctggccctgaccgcagatttcg
chrX_15646263_15646264_15646263	chrX_15646263_15646264_15646263_G	G	0.817824	1.26702e-09	-0.31701	0.0138625	778.1	1373.6	ref	15646263	1.43	1.88	1.5	1.89	2.11	chrX	15646178	15646348	G	A	62	15646263	Inactive	18541	CLTRN	agctgcgcgccgcaaagctctggcctggccgtggcctcctgccccatgcaacacttggtggccagaccgtacccggcacatggcGcctcgtgcactttctgacattttgataccaaaggtcgctggtcactgagcccggacactatctctggccctgaccgcagatttcg
chr4_105744838_105744839_rs74568699	chr4_105744838_105744839_rs74568699_A	A	-0.475954	3.10381e-12	-0.161666	0.0127121	1172.4	833.1	alt	rs74568699	0.77	0.73	0.66	0.71	0.68	chr4	105744753	105744923	T	A	36	105744838	Inactive	34026	GSTCD	tctaaggagtcctgactccctttactagagaagagcatttagaaattaagattagagcagtaagtatgctcattgttaatgaacAgttacagcttctaggtcatctcagtagggacctgtatgtatagatctattaggaaatagatgtatgcatgcattcatgtacacat
chr4_105744838_105744839_rs74568699	chr4_105744838_105744839_rs74568699_T	T	-0.328798	1.22178e-09	-0.161666	0.0127121	1607.9	1276.3	ref	rs74568699	0.82	0.82	0.79	0.76	0.77	chr4	105744753	105744923	T	A	36	105744838	Inactive	34026	GSTCD	tctaaggagtcctgactccctttactagagaagagcatttagaaattaagattagagcagtaagtatgctcattgttaatgaacTgttacagcttctaggtcatctcagtagggacctgtatgtatagatctattaggaaatagatgtatgcatgcattcatgtacacat
chr9_21290368_21290369_21290368	chr9_21290368_21290369_21290368_C	C	-5.6684	3.25287e-129	5.80506	0.0162732	909.1	16.9	ref	21290368	0.03	0.01	0.03	0.01	0.02	chr9	21290283	21290453	C	A	32	21290368	Inactive	-11806	IFNA22P	gacactagtatagaaccagcatgagtatatcagggtacatatcagaaagaatcagtttttaataaaacaaataaattttattatCcattttttggatgattcaaaagaaagaaataaaaggcattcattaacaaatctctcacctttgccctctctcctaccccatacag
chr3_46143188_46143189_rs13083914	chr3_46143188_46143189_rs13083914_C	C	-0.0666614	0.319828	0.177824	0.0138979	840.2	796.2	ref	rs13083914	0.99	0.94	0.93	0.96	0.92	chr3	46143103	46143273	C	T	44	46143188	Inactive	65124	CCR1	agaagatttcccacagcaatactccctaagaccgcacatcgctgttggtgctgtagattttgtcaaagatagattcaagagccaCccatttcagaggaagtcaagtacctccttttctcacataatcggcgttcttgtaaatatcctgggcaaggccaaaatcacaaatc
chr3_46143188_46143189_rs13083914	chr3_46143188_46143189_rs13083914_T	T	0.104132	0.131116	0.177824	0.0138979	781.7	837.8	alt	rs13083914	1.09	1.16	1	1.02	1.09	chr3	46143103	46143273	C	T	44	46143188	Inactive	65124	CCR1	agaagatttcccacagcaatactccctaagaccgcacatcgctgttggtgctgtagattttgtcaaagatagattcaagagccaTccatttcagaggaagtcaagtacctccttttctcacataatcggcgttcttgtaaatatcctgggcaaggccaaaatcacaaatc
chr4_167803755_167803756_rs10010412	chr4_167803755_167803756_rs10010412_A	A	-0.295615	7.15676e-07	0.153588	0.0131037	1150.9	945.8	alt	rs10010412	0.79	0.85	0.85	0.78	0.85	chr4	167803670	167803840	C	A	37	167803755	Inactive	-288781	ANXA10	tgacatgtctcagcaactggggaggatctagagaattcagatctcaatagagtgctcaaatatctgtctgattagaaaacatgtAacatacttaaaacatatcagtcaagtaagaactacactgtccctcttatgtctttttctttccaatacaatgtacccacagagtt
chr4_167803755_167803756_rs10010412	chr4_167803755_167803756_rs10010412_C	C	-0.438019	1.97482e-14	0.153588	0.0131037	1212.5	893.9	ref	rs10010412	0.75	0.78	0.74	0.7	0.72	chr4	167803670	167803840	C	A	37	167803755	Inactive	-288781	ANXA10	tgacatgtctcagcaactggggaggatctagagaattcagatctcaatagagtgctcaaatatctgtctgattagaaaacatgtCacatacttaaaacatatcagtcaagtaagaactacactgtccctcttatgtctttttctttccaatacaatgtacccacagagtt
chr20_6508920_6508921_rs2326791	chr20_6508920_6508921_rs2326791_A	A	0.113005	0.231128	-0.265024	0.0155219	557.8	609.5	ref	rs2326791	0.99	1.18	1.17	1.08	1.04	chr20	6508835	6509005	A	G	35	6508920	Inactive	82189	CASC20	tgtttatttcttgttccaaggcaattgcccttcatgtggtgattgaacagcctaagctgtgtgtgtgtgttgaaataattataaAgtgaatgcatgaaaatattgcaaatggggtatctggatgaagagtatttagaatttcttggtactgttcttggcatttttttggt
chr20_6508920_6508921_rs2326791	chr20_6508920_6508921_rs2326791_G	G	-0.130887	0.237345	-0.265024	0.0155219	500.8	457.3	alt	rs2326791	0.83	0.98	0.78	0.98	0.98	chr20	6508835	6509005	A	G	35	6508920	Inactive	82189	CASC20	tgtttatttcttgttccaaggcaattgcccttcatgtggtgattgaacagcctaagctgtgtgtgtgtgttgaaataattataaGgtgaatgcatgaaaatattgcaaatggggtatctggatgaagagtatttagaatttcttggtactgttcttggcatttttttggt
chr17_45822289_45822290_45822289	chr17_45822289_45822290_45822289_C	C	-0.0268883	0.72016	-0.725838	0.0248615	1259.8	1233.8	alt	45822289	1.03	0.95	0.96	0.91	1.04	chr17	45822204	45822374	T	C	35	45822289	Inactive	-22591	SPPL2C	ttctttttgcatttgcataatatcacaaaatgtaccataacttatttaaaccagtctttattctcagtctttagttattacaaaCgctgctgcaatgaataatctttgaagggtgatatttggcagaggcacaaatatatctatcctggagctgctactgccctcggtct
chr17_45822289_45822290_45822289	chr17_45822289_45822290_45822289_T	T	0.755412	0.037923	-0.725838	0.0248615	136.1	233.1	ref	45822289	0.91	1.85	2.51	1.26	2.03	chr17	45822204	45822374	T	C	35	45822289	Inactive	-22591	SPPL2C	ttctttttgcatttgcataatatcacaaaatgtaccataacttatttaaaccagtctttattctcagtctttagttattacaaaTgctgctgcaatgaataatctttgaagggtgatatttggcagaggcacaaatatatctatcctggagctgctactgccctcggtct
chr21_41475808_41475809_rs3787946	chr21_41475808_41475809_rs3787946_C	C	0.35433	0.000335465	-0.237757	0.0172222	368.2	465.1	alt	rs3787946	1.35	1.13	1.17	1.36	1.3	chr21	41475723	41475893	G	C	63	41475808	Inactive	32256	TMPRSS2	gagtagggggtgagtgagggggtgaggggtgagtgaggtctgctgccttccctgcttcctgtgtgtgagtgtcttctccaccagCagatgagtgcatgggcagagggcagggcgggtgccacgcacccttggggctgtgctggacccccactcaggacctaaagaagacc
chr21_41475808_41475809_rs3787946	chr21_41475808_41475809_rs3787946_G	G	0.56551	2.436e-11	-0.237757	0.0172222	410.6	608.7	ref	rs3787946	1.39	1.45	1.4	1.55	1.62	chr21	41475723	41475893	G	C	63	41475808	Inactive	32256	TMPRSS2	gagtagggggtgagtgagggggtgaggggtgagtgaggtctgctgccttccctgcttcctgtgtgtgagtgtcttctccaccagGagatgagtgcatgggcagagggcagggcgggtgccacgcacccttggggctgtgctggacccccactcaggacctaaagaagacc
chr17_46016130_46016131_46016130	chr17_46016130_46016131_46016130_A	A	0.58258	5.83446e-20	0.200207	0.015951	518.9	776.2	ref	46016130	1.51	1.56	1.42	1.45	1.53	chr17	46016045	46016215	A	G	58	46016130	Inactive	16881	STH	caggaaccctgggtcactgccatgtcccctctgtgactttgtttaaacagaaaatgatgctctgggccggctgtggtggcccacAcctataatcccagcaccttgggaggcgggggtgggcagattgcctgaggtcaggagttggagatcagcctggccgacatggcgaa
chr17_46016130_46016131_46016130	chr17_46016130_46016131_46016130_G	G	0.778048	7.08059e-29	0.200207	0.015951	462.6	795.4	alt	46016130	1.65	1.67	1.79	1.85	1.64	chr17	46016045	46016215	A	G	58	46016130	Inactive	16881	STH	caggaaccctgggtcactgccatgtcccctctgtgactttgtttaaacagaaaatgatgctctgggccggctgtggtggcccacGcctataatcccagcaccttgggaggcgggggtgggcagattgcctgaggtcaggagttggagatcagcctggccgacatggcgaa
chr17_40032796_40032797_40032796	chr17_40032796_40032797_40032796_G	G	1.29595	1.48474e-07	-1.27755	0.0198777	120.5	299.8	ref	40032796	1.73	2.2	3.05	2.19	3.27	chr17	40032711	40032881	G	A	55	40032796	Active only	-5152	SNORD124	cacgaagcaagctttccagatctccaggacaaaaagtggggtggggatatgctgtgggaagagccaaggatgaggcctaagaggGtgcccataccccgtcacccttctgtggactctgaggatttggctgggtcagagactgcatggcagagtcactgctcagctatgtg
chr3_46384516_46384517_rs34190223	chr3_46384516_46384517_rs34190223_C	C	0.108504	0.112064	-0.191746	0.0146037	736.9	800.3	ref	rs34190223	1.06	1.02	1.15	1.06	1.14	chr3	46384431	46384601	C	T	36	46384516	Inactive	14375	CCR5	tcttgcaagcttccagattgcttatctatgtctgcagcccaattttacaggttgctctttgctagaaaagaaatgatttgggggCtgcttttcattaaaaggaaaaccttaccaaggttaaaaagaaaaaaatttctttttaatgcctatgttactgtgaacagtgtcgg
chr3_46384516_46384517_rs34190223	chr3_46384516_46384517_rs34190223_T	T	-0.0526898	0.498827	-0.191746	0.0146037	879.7	840.1	alt	rs34190223	1.02	0.88	0.92	1.01	0.95	chr3	46384431	46384601	C	T	36	46384516	Inactive	14375	CCR5	tcttgcaagcttccagattgcttatctatgtctgcagcccaattttacaggttgctctttgctagaaaagaaatgatttgggggTtgcttttcattaaaaggaaaaccttaccaaggttaaaaagaaaaaaatttctttttaatgcctatgttactgtgaacagtgtcgg
chr17_45866291_45866292_45866291	chr17_45866291_45866292_45866291_A	A	0.782113	0.088209	-0.887113	0.0267558	46.2	81.2	ref	45866291	0.97	2.42	2.16	1.24	1.99	chr17	45866206	45866376	A	G	45	45866291	Inactive	21411	SPPL2C	gcccctcctgcaaggcattcacttctaaggcaccagaacccttggagctgccaagtctgacttttgtcagcaacaaacccatacAggcgaaagtcattttttattttaaactgtcaaatctgggggccgattgtctcagaaatgcatcatttgaatacaaaagatgggct
chr17_45866291_45866292_45866291	chr17_45866291_45866292_45866291_G	G	-0.136274	0.196106	-0.887113	0.0267558	387.8	350.5	alt	45866291	0.94	0.99	0.88	0.91	0.81	chr17	45866206	45866376	A	G	45	45866291	Inactive	21411	SPPL2C	gcccctcctgcaaggcattcacttctaaggcaccagaacccttggagctgccaagtctgacttttgtcagcaacaaacccatacGggcgaaagtcattttttattttaaactgtcaaatctgggggccgattgtctcagaaatgcatcatttgaatacaaaagatgggct
chr6_32700928_32700929_rs6457632	chr6_32700928_32700929_rs6457632_A	A	-0.321415	0.259342	-0.486295	0.0242443	205.4	168.1	ref	rs6457632	0.53	0.83	1.1	0.75	0.88	chr6	32700843	32701013	A	T	42	32700928	Inactive	-34272	HLA-DQB1	caatgcaatgagggtgtgggaatgataattttaaaacatgccgcacaaggttagttttaaaataacgccatcgttagcattcccAttccctactatctatctactcctcacagcttctgctcagattgtcttctctccattgtctcttccatctccctgtacaaacctcc
chr6_32700928_32700929_rs6457632	chr6_32700928_32700929_rs6457632_T	T	-0.812907	0.00240031	-0.486295	0.0242443	212.9	124.3	alt	rs6457632	0.4	0.61	0.69	0.51	0.71	chr6	32700843	32701013	A	T	42	32700928	Inactive	-34272	HLA-DQB1	caatgcaatgagggtgtgggaatgataattttaaaacatgccgcacaaggttagttttaaaataacgccatcgttagcattcccTttccctactatctatctactcctcacagcttctgctcagattgtcttctctccattgtctcttccatctccctgtacaaacctcc
chr17_45827244_45827245_45827244	chr17_45827244_45827245_45827244_C	C	0.0705223	0.224776	0.13221	0.0129387	1861.6	1947.2	ref	45827244	1.09	1.01	1.02	1.05	1.07	chr17	45827159	45827329	C	T	64	45827244	Inactive	-17636	SPPL2C	agtgtctgcagagctcctggcacagtgctcagcatacagcaggtgcttaacagataactcctccccactccaaccccaagggccCggtacggcctgactcgggagtgaggcaggggccctggaaggcagcactgaagggtctccctgcacactgcgctcctcccgcccag
chr17_45827244_45827245_45827244	chr17_45827244_45827245_45827244_T	T	0.201016	0.000579521	0.13221	0.0129387	1801.3	2062.2	alt	45827244	1.22	1.09	1.14	1.14	1.14	chr17	45827159	45827329	C	T	64	45827244	Inactive	-17636	SPPL2C	agtgtctgcagagctcctggcacagtgctcagcatacagcaggtgcttaacagataactcctccccactccaaccccaagggccTggtacggcctgactcgggagtgaggcaggggccctggaaggcagcactgaagggtctccctgcacactgcgctcctcccgcccag
chr19_48703998_48703999_rs485073	chr19_48703998_48703999_rs485073_A	A	1.38417	0.000118154	-0.72137	0.0264302	111.9	295.3	ref	rs485073	1.15	2.72	3.65	2.52	3.15	chr19	48703913	48704083	A	G	56	48703998	Active only	-151	LOC105447645	tttaagccagaggcagccttcctgccggagtggacagggattgccgcagacctgtcccccttactcaagcactaatgctggcccAttctttgagaccttttctccttctctgcctccctcaagatgagtgcccgggcatgagaagcacatggttccatgagcaggaccca
chr19_48703998_48703999_rs485073	chr19_48703998_48703999_rs485073_G	G	0.573068	4.85291e-12	-0.72137	0.0264302	1119.9	1672.2	alt	rs485073	1.32	1.54	1.43	1.53	1.65	chr19	48703913	48704083	A	G	56	48703998	Active only	-151	LOC105447645	tttaagccagaggcagccttcctgccggagtggacagggattgccgcagacctgtcccccttactcaagcactaatgctggcccGttctttgagaccttttctccttctctgcctccctcaagatgagtgcccgggcatgagaagcacatggttccatgagcaggaccca
chr17_45712639_45712640_45712639	chr17_45712639_45712640_45712639_A	A	0.01376	0.858866	0.164666	0.0151204	794.4	804.4	ref	45712639	0.99	1.06	0.96	0.97	1.08	chr17	45712554	45712724	A	G	54	45712639	Inactive	-71640	CRHR1	caccgtgtcatgtgctccttcaacctacagccctgcaccttaattgaagagtgtgcagcagttagggacaggctggacttctcaAacttctgccagtttcacacttgcttgcattacccgggacaggccgagccagcctgtccacacctggtggtttaaagtgtggccag
chr17_45712639_45712640_45712639	chr17_45712639_45712640_45712639_G	G	0.181777	0.00268315	0.164666	0.0151204	780.1	889.9	alt	45712639	1.11	1.18	1.17	1.12	1.13	chr17	45712554	45712724	A	G	54	45712639	Inactive	-71640	CRHR1	caccgtgtcatgtgctccttcaacctacagccctgcaccttaattgaagagtgtgcagcagttagggacaggctggacttctcaGacttctgccagtttcacacttgcttgcattacccgggacaggccgagccagcctgtccacacctggtggtttaaagtgtggccag
chr3_46120139_46120140_rs7610518	chr3_46120139_46120140_rs7610518_A	A	0.326668	4.0516e-06	-0.213994	0.0153395	714.6	897.1	alt	rs7610518	1.23	1.19	1.19	1.27	1.4	chr3	46120054	46120224	G	A	46	46120139	Inactive	88173	CCR1	gaggagtgtgatggaagggactggaggaggaactgtatgagagaaggctgaaggaggaagggactgggttatgaaaagcttcacAtggctttctatggagtttatattctttacaacaccgtatgtgttctgatcccatcacctttctgatcatatgtcctatccctccc
chr3_46120139_46120140_rs7610518	chr3_46120139_46120140_rs7610518_G	G	0.533737	4.51955e-09	-0.213994	0.0153395	796.1	1154.1	ref	rs7610518	1.28	1.46	1.34	1.61	1.56	chr3	46120054	46120224	G	A	46	46120139	Inactive	88173	CCR1	gaggagtgtgatggaagggactggaggaggaactgtatgagagaaggctgaaggaggaagggactgggttatgaaaagcttcacGtggctttctatggagtttatattctttacaacaccgtatgtgttctgatcccatcacctttctgatcatatgtcctatccctccc
chr6_32710405_32710406_rs116916474	chr6_32710405_32710406_rs116916474_C	C	0.0664713	0.278577	0.179329	0.0138797	1158.7	1218.6	ref	rs116916474	1.04	1.1	1.11	0.99	1.01	chr6	32710320	32710490	C	G	34	32710405	Inactive	-30985	HLA-DQA2	ttgtttgtttgtttgtttcaccttttggctaccattaacgtttgtgctatgaacatgggtatactaatgtatgttcaagtctctCctttcagtttttttgggtatatggccagaagtggaatcatggcatcatatggtaattgtatgtttaaagtttttgagttatgact
chr6_32710405_32710406_rs116916474	chr6_32710405_32710406_rs116916474_G	G	0.243221	0.00116165	0.179329	0.0138797	1373.3	1633.3	alt	rs116916474	1.13	1.2	1.21	1.09	1.31	chr6	32710320	32710490	C	G	34	32710405	Inactive	-30985	HLA-DQA2	ttgtttgtttgtttgtttcaccttttggctaccattaacgtttgtgctatgaacatgggtatactaatgtatgttcaagtctctGctttcagtttttttgggtatatggccagaagtggaatcatggcatcatatggtaattgtatgtttaaagtttttgagttatgact
chr21_33244618_33244619_rs2236756	chr21_33244618_33244619_rs2236756_A	A	0.446734	1.72709e-09	-0.1774	0.0164475	498.3	683.9	alt	rs2236756	1.28	1.37	1.39	1.44	1.39	chr21	33244533	33244703	C	A	56	33244618	Inactive	14681	IFNAR2	ggacttcatggaggagctgggagcagagttgagagaacggcttggggagggagaatgggtaggggagagtgaaaggaagtgcatAatgtgggctgggatggcctgggttattttggtccagtgaaccatggagggacagtccaagggcatcggagaagcccttctgtcca
chr21_33244618_33244619_rs2236756	chr21_33244618_33244619_rs2236756_C	C	0.626641	6.11499e-17	-0.1774	0.0164475	503.7	780.4	ref	rs2236756	1.46	1.45	1.54	1.66	1.63	chr21	33244533	33244703	C	A	56	33244618	Inactive	14681	IFNAR2	ggacttcatggaggagctgggagcagagttgagagaacggcttggggagggagaatgggtaggggagagtgaaaggaagtgcatCatgtgggctgggatggcctgggttattttggtccagtgaaccatggagggacagtccaagggcatcggagaagcccttctgtcca
chr4_167822543_167822544_rs17609610	chr4_167822543_167822544_rs17609610_A	A	-0.0686552	0.337381	0.160088	0.0141958	958.9	914	alt	rs17609610	0.95	1.04	0.95	0.94	0.88	chr4	167822458	167822628	C	A	32	167822543	Inactive	-269993	ANXA10	tagatgtttttaatgtaggttgctttatttacctcatttggatacttagttctcccatacaaaagtctctgccagcttaaaaagAatttgctctgtttcacaaaagtagtgtttaatgcaacttatgttgatagttttataacactaacccagcagaaatagtgctaatt
chr4_167822543_167822544_rs17609610	chr4_167822543_167822544_rs17609610_C	C	-0.229605	6.33947e-05	0.160088	0.0141958	1204.4	1026.7	ref	rs17609610	0.86	0.9	0.84	0.81	0.85	chr4	167822458	167822628	C	A	32	167822543	Inactive	-269993	ANXA10	tagatgtttttaatgtaggttgctttatttacctcatttggatacttagttctcccatacaaaagtctctgccagcttaaaaagCatttgctctgtttcacaaaagtagtgtttaatgcaacttatgttgatagttttataacactaacccagcagaaatagtgctaatt
chr4_25434322_25434323_25434322	chr4_25434322_25434323_25434322_C	C	0.11382	0.139748	-0.176287	0.0160752	598.3	644.8	ref	25434322	1.1	1.08	1.06	1.12	1.03	chr4	25434237	25434407	C	T	57	25434322	Inactive	57060	ANAPC4	agagaaaacccagaaggggcagctggggagggaggaggaagcctggagcatgggtgtcagagaagccggacacagggttttcaaCgagaccctgagaggcccagcaagatgggagagaaaactccccagggggtaatcccatcgggctggttgtggctcatcatttaaac
chr4_25434322_25434323_25434322	chr4_25434322_25434323_25434322_T	T	-0.0581483	0.481748	-0.176287	0.0160752	633.2	601.9	alt	25434322	1	1	0.9	0.98	0.87	chr4	25434237	25434407	C	T	57	25434322	Inactive	57060	ANAPC4	agagaaaacccagaaggggcagctggggagggaggaggaagcctggagcatgggtgtcagagaagccggacacagggttttcaaTgagaccctgagaggcccagcaagatgggagagaaaactccccagggggtaatcccatcgggctggttgtggctcatcatttaaac
chr12_112936943_112936944_rs61097160	chr12_112936943_112936944_rs61097160_C	C	-0.125927	0.0319914	0.132002	0.0134707	1605.3	1470	ref	rs61097160	0.9	0.88	0.93	0.99	0.89	chr12	112936858	112937028	C	T	38	112936943	Inactive	-1530	OAS3	tgacccaatattgacccttctgcgttccatcttctaaaaatgcctcaaatgtcccgcccccttgactccactttttctcagtttCcaaccctgttgatttccattatgcttttaatatatctttgctgctattttaatagaattttgagcatgtgttcaatccactatct
chr12_112936943_112936944_rs61097160	chr12_112936943_112936944_rs61097160_T	T	0.00740565	0.903416	0.132002	0.0134707	1635.6	1643.8	alt	rs61097160	0.98	1	0.99	1.06	1	chr12	112936858	112937028	C	T	38	112936943	Inactive	-1530	OAS3	tgacccaatattgacccttctgcgttccatcttctaaaaatgcctcaaatgtcccgcccccttgactccactttttctcagtttTcaaccctgttgatttccattatgcttttaatatatctttgctgctattttaatagaattttgagcatgtgttcaatccactatct
chr21_33950586_33950587_rs13051329	chr21_33950586_33950587_rs13051329_C	C	-0.289907	0.045687	0.283416	0.0161636	569.3	459.3	ref	rs13051329	1	0.73	0.77	0.84	0.68	chr21	33950501	33950671	C	T	55	33950586	Inactive	19373	LINC00649	aagaggtgttctgtgaacccctcccgctgacacacctactgaagggtccactgagacagcaaagcaggaagggtggaaagggtcCgccaggggcagtgcctgacatgtgctagaggtgacgtagaatctgggatcagcgacaaaagatcacacctagaaccgtggtcaag
chr21_33950586_33950587_rs13051329	chr21_33950586_33950587_rs13051329_T	T	-0.0137826	0.917485	0.283416	0.0161636	659.1	645	alt	rs13051329	1.17	0.89	0.9	0.96	0.97	chr21	33950501	33950671	C	T	55	33950586	Inactive	19373	LINC00649	aagaggtgttctgtgaacccctcccgctgacacacctactgaagggtccactgagacagcaaagcaggaagggtggaaagggtcTgccaggggcagtgcctgacatgtgctagaggtgacgtagaatctgggatcagcgacaaaagatcacacctagaaccgtggtcaag
chr12_112934524_112934525_rs1565970675	chr12_112934524_112934525_rs1565970675_AAAGAAAGAAAGAAAGAGAGAAAGA	AAAGAAAGAAAGAAAGAGAGAAAGA	1.59204	0.00457828	-1.45662	0.0215696	29	88.3	ref	rs1565970675	1.12	3.07	2.74	3.03	5.28	chr12	112934438	112934608	AAAGAAAGAAAGAAAGAGAGAAAGA	-	26	112934524	Active only	-3949	OAS3	aaaaaaaaaaaaaaaaaaaaggaaggaaggaaggaagagagagagagaaagagaggaaagaaagaaagaaagaaagaaagaaagAAAGAAAGAAAGAAAGAGAGAAAGAaaagaaaagaaaagaaaagaaagaaaaagagagaaaaagagaaaaagaaagaaagaatatt
chr3_45867367_45867368_rs75826707	chr3_45867367_45867368_rs75826707_A	A	-0.357335	1.94324e-07	-0.217465	0.0146018	1046.3	818.2	alt	rs75826707	0.79	0.7	0.87	0.81	0.75	chr3	45867282	45867452	G	A	41	45867367	Inactive	-19136	CCR9	gtgttgttaaaattttaaaatatggtgtaaaaactgcttatgacaatgctggcagagagtaaacttgtaatgatgggcacttccAggccattcttgtgccagaactgtccttggctcctgccaaattcccgcaattcaagttttttttttcttgcacctgctagtctgaa
chr3_45867367_45867368_rs75826707	chr3_45867367_45867368_rs75826707_G	G	-0.146276	0.0644673	-0.217465	0.0146018	1080.5	981.4	ref	rs75826707	0.91	0.94	1.03	0.84	0.82	chr3	45867282	45867452	G	A	41	45867367	Inactive	-19136	CCR9	gtgttgttaaaattttaaaatatggtgtaaaaactgcttatgacaatgctggcagagagtaaacttgtaatgatgggcacttccGggccattcttgtgccagaactgtccttggctcctgccaaattcccgcaattcaagttttttttttcttgcacctgctagtctgaa
chr4_105796382_105796383_rs11728918	chr4_105796382_105796383_rs11728918_G	G	0.200635	0.00602749	0.188745	0.0162307	531.4	610.3	alt	rs11728918	1.13	1.17	1.17	1.21	1.06	chr4	105796297	105796467	T	G	39	105796382	Inactive	30789	GSTCD-AS1	aattgaccccatgattcagttacctcccactgggttcctcccatgacatgtgggaattgtggaagttacaattcaagatgagatGtgggtggggacacagccaaaccatattgacctggaatgttgatattcactcttatttccattttttgtcatatcatttttatttt
chr4_105796382_105796383_rs11728918	chr4_105796382_105796383_rs11728918_T	T	0.00824491	0.912212	0.188745	0.0162307	784	790.1	ref	rs11728918	1	0.97	0.99	1	1.09	chr4	105796297	105796467	T	G	39	105796382	Inactive	30789	GSTCD-AS1	aattgaccccatgattcagttacctcccactgggttcctcccatgacatgtgggaattgtggaagttacaattcaagatgagatTtgggtggggacacagccaaaccatattgacctggaatgttgatattcactcttatttccattttttgtcatatcatttttatttt
chr1_77488712_77488713_77488712	chr1_77488712_77488713_77488712_C	C	0.225131	0.00888703	0.218033	0.0154204	938.3	1104.8	alt	77488712	1.08	1.07	1.24	1.18	1.32	chr1	77488627	77488797	G	C	49	77488712	Inactive	193945	ZZZ3	agagccagtccgagtcgcaaaactgaagaacttggagtttgagggtaggaagcatccagcatgggggaaacatgcaggctgagaCggtaggccagtctctccttttcacatgtttctgcctgctttatatttgctggcagctgattagattgtgcccaccagattaagag
chr1_77488712_77488713_77488712	chr1_77488712_77488713_77488712_G	G	0.0144484	0.87508	0.218033	0.0154204	833.1	838.6	ref	77488712	0.99	0.93	0.92	1.08	1.11	chr1	77488627	77488797	G	C	49	77488712	Inactive	193945	ZZZ3	agagccagtccgagtcgcaaaactgaagaacttggagtttgagggtaggaagcatccagcatgggggaaacatgcaggctgagaGggtaggccagtctctccttttcacatgtttctgcctgctttatatttgctggcagctgattagattgtgcccaccagattaagag
chr6_31160828_31160829_rs114881571	chr6_31160828_31160829_rs114881571_C	C	0.353631	6.88229e-06	-0.180423	0.0182982	414.9	533.1	ref	rs114881571	1.24	1.31	1.26	1.27	1.34	chr6	31160743	31160913	C	T	52	31160828	Inactive	2240	TCF19	gcgagactccatctcaaacaaacaaacaaacaaaaagcttgcccagggtcacataactggtaagtggtagagctaggatctgaaCgagctggagctgggggagagtgagcatgtttgaaaactggaccttagggcggggcacggtggctcacgcctgtaatcccagcact
chr6_31160828_31160829_rs114881571	chr6_31160828_31160829_rs114881571_T	T	0.16428	0.0617874	-0.180423	0.0182982	454.1	513.1	alt	rs114881571	1.04	1.18	1.13	1.17	1.13	chr6	31160743	31160913	C	T	52	31160828	Inactive	2240	TCF19	gcgagactccatctcaaacaaacaaacaaacaaaaagcttgcccagggtcacataactggtaagtggtagagctaggatctgaaTgagctggagctgggggagagtgagcatgtttgaaaactggaccttagggcggggcacggtggctcacgcctgtaatcccagcact
chr4_105734919_105734920_rs11737335	chr4_105734919_105734920_rs11737335_A	A	0.246435	0.000171739	-0.235669	0.0166467	640.3	755	ref	rs11737335	1.22	1.16	1.12	1.16	1.24	chr4	105734834	105735004	A	G	49	105734919	Inactive	24107	GSTCD	tggtgacgtacagatggggttttggtgtggatgtcctgtctgtttgttagttttccttctaacagtcaggaccctcagctgcagAtctgttggagtttgctggaggtccactccagatcctgtttgcctgggtatcagcagtgtaggctgcagaacagcgaatattgttg
chr4_105734919_105734920_rs11737335	chr4_105734919_105734920_rs11737335_G	G	0.0111635	0.926641	-0.235669	0.0166467	610.1	613.5	alt	rs11737335	1.12	0.93	1.12	0.91	0.95	chr4	105734834	105735004	A	G	49	105734919	Inactive	24107	GSTCD	tggtgacgtacagatggggttttggtgtggatgtcctgtctgtttgttagttttccttctaacagtcaggaccctcagctgcagGtctgttggagtttgctggaggtccactccagatcctgtttgcctgggtatcagcagtgtaggctgcagaacagcgaatattgttg
chr1_155248655_155248656_rs59249587	chr1_155248655_155248656_rs59249587_A	A	-0.126143	0.129289	-0.208512	0.0164818	754.8	700.7	ref	rs59249587	0.88	0.89	1.03	0.85	0.98	chr1	155248570	155248740	A	G	50	155248655	Inactive	-4029	GBA	agctcccacgctccatccccaatcaaagggccagcatctctgtccatattagccagcaactagatggtacaatccaccacaacaAggactgcagtggtgttgttcagcacctggcgcacagtgctgagcgttccccagtactatctcctttcttatttttttgagatgga
chr1_155248655_155248656_rs59249587	chr1_155248655_155248656_rs59249587_G	G	-0.303337	9.35597e-05	-0.208512	0.0164818	640	514.6	alt	rs59249587	0.85	0.78	0.79	0.81	0.8	chr1	155248570	155248740	A	G	50	155248655	Inactive	-4029	GBA	agctcccacgctccatccccaatcaaagggccagcatctctgtccatattagccagcaactagatggtacaatccaccacaacaGggactgcagtggtgttgttcagcacctggcgcacagtgctgagcgttccccagtactatctcctttcttatttttttgagatgga
chr11_34507219_34507220_rs766826	chr11_34507219_34507220_rs766826_C	C	0.218475	0.000842243	-0.170847	0.0152036	1121.6	1307.4	ref	rs766826	1.12	1.14	1.22	1.26	1.09	chr11	34507134	34507304	C	T	46	34507219	Inactive	4504	ELF5	cctgaggggtaatctgtactccactgtatatatactatctcgccttcctaaatctgtgaagaattcagaattctgcagcatgtgCggcccaaggttttggagacgagtgtggacctgtggtaattgcaacaagcacttcactttgggcttcatgctgagtactttagcac
chr11_34507219_34507220_rs766826	chr11_34507219_34507220_rs766826_T	T	0.0424144	0.460243	-0.170847	0.0152036	1095.2	1132.7	alt	rs766826	1.01	1.04	1.03	1.01	1.08	chr11	34507134	34507304	C	T	46	34507219	Inactive	4504	ELF5	cctgaggggtaatctgtactccactgtatatatactatctcgccttcctaaatctgtgaagaattcagaattctgcagcatgtgTggcccaaggttttggagacgagtgtggacctgtggtaattgcaacaagcacttcactttgggcttcatgctgagtactttagcac
chr6_32621381_32621382_32621381	chr6_32621381_32621382_32621381_A	A	-0.495509	7.6521e-19	0.139854	0.0151151	1382.6	982.5	ref	32621381	0.71	0.76	0.7	0.67	0.71	chr6	32621296	32621466	A	G	41	32621381	Inactive	-16024	HLA-DQA1	aaatgctcaaagtggagtaagatatcattgtctttcacagaatcacttaatagactgcagcagatctcccttgaccaaccccccAaaaccagtcaaattcttcattttccccaaagtgaggactcccacattaagaagccctcagtactgagataactagcagataaact
chr6_32621381_32621382_32621381	chr6_32621381_32621382_32621381_G	G	-0.352869	3.93311e-12	0.139854	0.0151151	1391.6	1091.6	alt	32621381	0.79	0.78	0.78	0.75	0.82	chr6	32621296	32621466	A	G	41	32621381	Inactive	-16024	HLA-DQA1	aaatgctcaaagtggagtaagatatcattgtctttcacagaatcacttaatagactgcagcagatctcccttgaccaaccccccGaaaccagtcaaattcttcattttccccaaagtgaggactcccacattaagaagccctcagtactgagataactagcagataaact
chr10_79903640_79903641_79903640	chr10_79903640_79903641_79903640_C	C	0.354449	0.063017	-0.487176	0.030379	115.1	147.6	ref	79903640	1.25	1.27	1.3	1.32	1.27	chr10	79903555	79903725	C	T	48	79903640	Inactive	-1257	BMS1P21	aggtctaaggtctgatcatggagggagggggaagctgaggtagggcagaggacaggagtgggcttcatgagatcaaaaggatgtCagaaggattatctacccagatactgacatctccatgaagtaagaggcctagtgtgaagaagttacaacatcctaagctcttcagg
chr10_79903640_79903641_79903640	chr10_79903640_79903641_79903640_T	T	-0.0974795	0.705338	-0.487176	0.030379	144.8	133	alt	79903640	1.05	0.97	0.81	1.07	0.69	chr10	79903555	79903725	C	T	48	79903640	Inactive	-1257	BMS1P21	aggtctaaggtctgatcatggagggagggggaagctgaggtagggcagaggacaggagtgggcttcatgagatcaaaaggatgtTagaaggattatctacccagatactgacatctccatgaagtaagaggcctagtgtgaagaagttacaacatcctaagctcttcagg
chr6_32710161_32710162_rs118181612	chr6_32710161_32710162_rs118181612_C	C	-0.868949	2.1151e-16	-0.257076	0.0155219	1241	670.4	alt	rs118181612	0.6	0.49	0.47	0.63	0.51	chr6	32710076	32710246	T	C	38	32710161	Inactive	-31229	HLA-DQA2	cccagccactagtgaccaccattctactttctgtctctgtttgatcactcaaggtggtctcataaggtagaatcatacaatatcCgccttttttgtgactggcttatttcacttcacataatgtctttacatttcatctgagttatagcatattttcagaatttccttcc
chr6_32710161_32710162_rs118181612	chr6_32710161_32710162_rs118181612_T	T	-0.620414	5.30027e-10	-0.257076	0.0155219	1207.9	778	ref	rs118181612	0.73	0.54	0.61	0.69	0.64	chr6	32710076	32710246	T	C	38	32710161	Inactive	-31229	HLA-DQA2	cccagccactagtgaccaccattctactttctgtctctgtttgatcactcaaggtggtctcataaggtagaatcatacaatatcTgccttttttgtgactggcttatttcacttcacataatgtctttacatttcatctgagttatagcatattttcagaatttccttcc
chr17_46001466_46001467_46001466	chr17_46001466_46001467_46001466_A	A	-0.724024	6.09669e-07	-0.252273	0.0193291	421.6	259.9	alt	46001466	0.51	0.56	0.68	0.62	0.71	chr17	46001381	46001551	G	A	39	46001466	Inactive	2217	STH	aaataagaatctagaaacaaagataagagcagaaataaaccagaaaacacaaccttgcactcctaacttaaaaaaaaaaatgaaAaaaacacaaccagtaaaacaacatataacagcattaagagctggctcctggctgggcgcggtggcgcatgcctgtaatcccaaca
chr17_46001466_46001467_46001466	chr17_46001466_46001467_46001466_G	G	-0.472298	3.05773e-05	-0.252273	0.0193291	514.8	376.6	ref	46001466	0.64	0.65	0.82	0.76	0.78	chr17	46001381	46001551	G	A	39	46001466	Inactive	2217	STH	aaataagaatctagaaacaaagataagagcagaaataaaccagaaaacacaaccttgcactcctaacttaaaaaaaaaaatgaaGaaaacacaaccagtaaaacaacatataacagcattaagagctggctcctggctgggcgcggtggcgcatgcctgtaatcccaaca
chr17_46004096_46004097_46004096	chr17_46004096_46004097_46004096_C	C	0.406419	6.44949e-09	0.186533	0.0170155	771.8	1025.9	alt	46004096	1.32	1.18	1.43	1.37	1.35	chr17	46004011	46004181	T	C	61	46004096	Inactive	4847	STH	atcaccttggacttgaagaggaggcttgtgtgggcatccagtgcccaccccgggttaaactcccagcagagtattgcactgggcCtgctgagcctggtgaggcaaagcacagcacagcgagcaccaggcagtgctggagacaggccaagtctgggccagcctgggagcca
chr17_46004096_46004097_46004096	chr17_46004096_46004097_46004096_T	T	0.227496	0.000291932	0.186533	0.0170155	776.8	905.6	ref	46004096	1.19	1.12	1.1	1.2	1.22	chr17	46004011	46004181	T	C	61	46004096	Inactive	4847	STH	atcaccttggacttgaagaggaggcttgtgtgggcatccagtgcccaccccgggttaaactcccagcagagtattgcactgggcTtgctgagcctggtgaggcaaagcacagcacagcgagcaccaggcagtgctggagacaggccaagtctgggccagcctgggagcca
chr17_45974223_45974224_45974223	chr17_45974223_45974224_45974223_G	G	0.501757	1.19176e-10	-0.844772	0.0320211	802.5	1139.4	alt	45974223	1.29	1.46	1.35	1.54	1.46	chr17	45974138	45974308	T	G	62	45974223	Active only	-25026	STH	gctgccgggctttcctggtggatgagctgggcggttcatgagccagaaccactcagcagcatgtcagtgtgcttcctggggagcGggtagcaggggctccgggccctacttcagggctgctttctggcatatggctgatcccctcctcactcctcctccctgcattgctc
chr17_45974223_45974224_45974223	chr17_45974223_45974224_45974223_T	T	1.39984	0.000352964	-0.844772	0.0320211	52.7	141.8	ref	45974223	1.51	2.84	4.13	2.03	2.94	chr17	45974138	45974308	T	G	62	45974223	Active only	-25026	STH	gctgccgggctttcctggtggatgagctgggcggttcatgagccagaaccactcagcagcatgtcagtgtgcttcctggggagcTggtagcaggggctccgggccctacttcagggctgctttctggcatatggctgatcccctcctcactcctcctccctgcattgctc
chr3_46050242_46050243_rs35435608	chr3_46050242_46050243_rs35435608_C	C	0.340578	8.37106e-06	-0.129268	0.0140551	2599.3	3298.8	ref	rs35435608	1.17	1.29	1.28	1.23	1.37	chr3	46050157	46050327	C	G	45	46050242	Inactive	-22760	XCR1	ttgtagcggtgaggcatgtctctgctgtgacatttgctctacaagccgtaattcggcttctgcctctttagttaattgctgcagCgaatttaaagaacagtctccttgcagggtttggtaaagatgtgtaagttgataggtagcagcaatacttaacatcggtcgtagcc
chr3_46050242_46050243_rs35435608	chr3_46050242_46050243_rs35435608_G	G	0.214109	4.01347e-05	-0.129268	0.0140551	2128.8	2473	alt	rs35435608	1.13	1.17	1.14	1.16	1.21	chr3	46050157	46050327	C	G	45	46050242	Inactive	-22760	XCR1	ttgtagcggtgaggcatgtctctgctgtgacatttgctctacaagccgtaattcggcttctgcctctttagttaattgctgcagGgaatttaaagaacagtctccttgcagggtttggtaaagatgtgtaagttgataggtagcagcaatacttaacatcggtcgtagcc
chr17_45926527_45926528_45926527	chr17_45926527_45926528_45926527_A	A	-0.401392	0.00226911	-0.299322	0.0196298	435.8	327.3	ref	45926527	0.88	0.72	0.78	0.65	0.72	chr17	45926442	45926612	A	G	50	45926527	Inactive	30745	MAPT-IT1	ggaccacaggtgcataccaccacacctggctaattttttttattttttatttttagagatggtgtttactatgttgcccaggctAgtctcaaactcctgggctcaagctatcctcccacctcggcctcccgaagtgctggggttaccagcatgagccactgtacccagcc
chr17_45926527_45926528_45926527	chr17_45926527_45926528_45926527_G	G	-0.686599	3.46825e-06	-0.299322	0.0196298	446.2	272.8	alt	45926527	0.74	0.65	0.58	0.59	0.5	chr17	45926442	45926612	A	G	50	45926527	Inactive	30745	MAPT-IT1	ggaccacaggtgcataccaccacacctggctaattttttttattttttatttttagagatggtgtttactatgttgcccaggctGgtctcaaactcctgggctcaagctatcctcccacctcggcctcccgaagtgctggggttaccagcatgagccactgtacccagcc
chr21_33216930_33216931_rs77834682	chr21_33216930_33216931_rs77834682_C	C	-1.06586	4.04975e-09	0.406292	0.0243471	273.3	129.3	alt	rs77834682	0.55	0.41	0.52	0.45	0.44	chr21	33216845	33217015	CAT	C	41	33216930	Inactive	-12964	IFNAR2	gcttccaggtcataggtaggtaagaaacaaacggttgcattattctgagtctctgatgagccttcactgaatacacaatttacaCgagtggagagtagaagaatagtctggcttagcaaaacaatagggcagaggaaacaatcagatattcatttgtctcacgtgagc
chr21_33216930_33216931_rs77834682	chr21_33216930_33216931_rs77834682_CAT	CAT	-1.42753	1.56921e-08	0.406292	0.0243471	289.4	105.5	ref	rs77834682	0.49	0.26	0.36	0.34	0.38	chr21	33216845	33217015	CAT	C	41	33216930	Inactive	-12964	IFNAR2	gcttccaggtcataggtaggtaagaaacaaacggttgcattattctgagtctctgatgagccttcactgaatacacaatttacaCATgagtggagagtagaagaatagtctggcttagcaaaacaatagggcagaggaaacaatcagatattcatttgtctcacgtgagc
chr17_46027143_46027144_46027143	chr17_46027143_46027144_46027143_C	C	0.639413	2.60119e-13	0.201578	0.0182982	620.7	976.8	alt	46027143	1.36	1.6	1.67	1.57	1.67	chr17	46027058	46027228	T	C	51	46027143	Inactive	27894	STH	ggatctgagaaggagaaggaaatgtggggtagatttggtggtggttagagatatgcccccctcattactgccaacagtttcggcCgcatttcttcacgcacctcggttcctcttcctgaagttcttgtgccctgctcttcagcaccatgggccttcttatacggaaggct
chr17_46027143_46027144_46027143	chr17_46027143_46027144_46027143_T	T	0.445982	2.28657e-11	0.201578	0.0182982	552.2	752.7	ref	46027143	1.32	1.38	1.36	1.45	1.31	chr17	46027058	46027228	T	C	51	46027143	Inactive	27894	STH	ggatctgagaaggagaaggaaatgtggggtagatttggtggtggttagagatatgcccccctcattactgccaacagtttcggcTgcatttcttcacgcacctcggttcctcttcctgaagttcttgtgccctgctcttcagcaccatgggccttcttatacggaaggct
chr20_6506877_6506878_rs6140015	chr20_6506877_6506878_rs6140015_A	A	0.142553	0.0798003	-0.159648	0.0155774	1455.9	1611.3	ref	rs6140015	0.99	1.1	1.09	1.2	1.14	chr20	6506792	6506962	A	G	37	6506877	Inactive	80146	CASC20	aaaaattaacctggagtagttatagtgggatgagtactttattttcttaagctttcaaacacacagtgcctagtgggactatggAgaagtttgcagacctgtgatctactttctaaagaactttctctgagcaaatataacccaactgatctggttgtaacaactgttac
chr20_6506877_6506878_rs6140015	chr20_6506877_6506878_rs6140015_G	G	-0.0208403	0.812528	-0.159648	0.0155774	1384	1371.1	alt	rs6140015	0.89	1.01	1.02	1.05	0.98	chr20	6506792	6506962	A	G	37	6506877	Inactive	80146	CASC20	aaaaattaacctggagtagttatagtgggatgagtactttattttcttaagctttcaaacacacagtgcctagtgggactatggGgaagtttgcagacctgtgatctactttctaaagaactttctctgagcaaatataacccaactgatctggttgtaacaactgttac
chr17_45775367_45775368_45775367	chr17_45775367_45775368_45775367_A	A	0.983353	3.67666e-28	-0.179008	0.0154898	1656.5	3277.7	alt	45775367	1.78	2.16	1.93	2.14	1.89	chr17	45775282	45775452	G	A	58	45775367	Active only	-8912	CRHR1	agcatagccacctacttccttcaccatggactgacgcccatcctccctcctgtcctcacgagttctaccaggctgtatgcagctAatgaatcctcgtctcccaggtaacacctcctttccctcccctcctcgccacatgacttaggagccctctgtgctcctcctgcagc
chr17_45775367_45775368_45775367	chr17_45775367_45775368_45775367_G	G	1.15365	1.32958e-51	-0.179008	0.0154898	1404.9	3135.4	ref	45775367	2	2.39	2.34	2.22	2.2	chr17	45775282	45775452	G	A	58	45775367	Active only	-8912	CRHR1	agcatagccacctacttccttcaccatggactgacgcccatcctccctcctgtcctcacgagttctaccaggctgtatgcagctGatgaatcctcgtctcccaggtaacacctcctttccctcccctcctcgccacatgacttaggagccctctgtgctcctcctgcagc
chr5_132424726_132424727_rs4608913	chr5_132424726_132424727_rs4608913_A	A	0.187514	0.0152516	0.177284	0.0186744	581.8	659.4	ref	rs4608913	1.19	1.02	1.13	1.14	1.2	chr5	132424641	132424811	A	G	52	132424726	Inactive	13798	IRF1-AS1	caattcctgacccagagtacagcctccctgaaggtcagctgtaatgattgtgatatgtaatgattcccacccaacaggcaggagAgcctagaccatggaggctaggtgacttgcctatggtcacctgataaagccagagatagaagccagggctcatggagtcccaggcc
chr5_132424726_132424727_rs4608913	chr5_132424726_132424727_rs4608913_G	G	0.35201	1.1067e-08	0.177284	0.0186744	612.4	783.8	alt	rs4608913	1.27	1.23	1.34	1.29	1.26	chr5	132424641	132424811	A	G	52	132424726	Inactive	13798	IRF1-AS1	caattcctgacccagagtacagcctccctgaaggtcagctgtaatgattgtgatatgtaatgattcccacccaacaggcaggagGgcctagaccatggaggctaggtgacttgcctatggtcacctgataaagccagagatagaagccagggctcatggagtcccaggcc
chr10_79902916_79902917_79902916	chr10_79902916_79902917_79902916_G	G	-2.04403	1.99062e-43	-0.482277	0.0167771	845.6	202.8	ref	79902916	0.3	0.23	0.26	0.2	0.21	chr10	79902831	79903001	G	T	39	79902916	Inactive	-1981	BMS1P21	ttaccaggtattcaaagatacccaggaacatttatcttcttcaaaatatttcctgattttcacttgccattccatttctcatctGgatccagatcagaacctttacctacttttctgcaggttactcactcctggctttcttcgtgcttgtgtggctctcttttaaacac
chr10_79902916_79902917_79902916	chr10_79902916_79902917_79902916_T	T	-2.52259	9.41364e-39	-0.482277	0.0167771	1039.2	182.7	alt	79902916	0.2	0.15	0.26	0.14	0.13	chr10	79902831	79903001	G	T	39	79902916	Inactive	-1981	BMS1P21	ttaccaggtattcaaagatacccaggaacatttatcttcttcaaaatatttcctgattttcacttgccattccatttctcatctTgatccagatcagaacctttacctacttttctgcaggttactcactcctggctttcttcgtgcttgtgtggctctcttttaaacac
chr17_45959933_45959934_45959933	chr17_45959933_45959934_45959933_C	C	-0.3029	1.83247e-05	0.182604	0.0164475	1141.6	934.3	alt	45959933	0.76	0.77	0.86	0.81	0.89	chr17	45959848	45960018	G	C	38	45959933	Inactive	-39316	STH	acatctgaggccatttcagtgctaactattaggggatggttaggaaaatatggtacatatgtggaaaggaacatttggtagttaCtgcccctgatgtttacaaaggcttttagtgaccaacaaatgctcatgctataatcttatgtgaaaaaagcaagtagcataattgc
chr17_45959933_45959934_45959933	chr17_45959933_45959934_45959933_G	G	-0.463175	2.03334e-14	0.182604	0.0164475	1020.8	733.9	ref	45959933	0.75	0.71	0.69	0.72	0.72	chr17	45959848	45960018	G	C	38	45959933	Inactive	-39316	STH	acatctgaggccatttcagtgctaactattaggggatggttaggaaaatatggtacatatgtggaaaggaacatttggtagttaGtgcccctgatgtttacaaaggcttttagtgaccaacaaatgctcatgctataatcttatgtgaaaaaagcaagtagcataattgc
chr7_75618011_75618012_rs57545880	chr7_75618011_75618012_rs57545880_C	C	0.215726	0.0214629	0.216762	0.0182982	664.2	772.2	ref	rs57545880	1.08	1.21	1.02	1.18	1.33	chr7	75617926	75618096	C	T	57	75618011	Inactive	-89889	PMS2P3	gtaaatccaccagacatatcctgatctttcactattcacagagccagactggagtggcctttcgtaatggccctggccagagctCccgggggaagccttccggataggcagcttgtcagcaagagtgggaaaccctgggctgcgccctccccacaaaccaccagcattgc
chr7_75618011_75618012_rs57545880	chr7_75618011_75618012_rs57545880_T	T	0.431688	9.66969e-10	0.216762	0.0182982	722.9	980.3	alt	rs57545880	1.25	1.32	1.37	1.45	1.39	chr7	75617926	75618096	C	T	57	75618011	Inactive	-89889	PMS2P3	gtaaatccaccagacatatcctgatctttcactattcacagagccagactggagtggcctttcgtaatggccctggccagagctTccgggggaagccttccggataggcagcttgtcagcaagagtgggaaaccctgggctgcgccctccccacaaaccaccagcattgc
chr3_46159433_46159434_rs74532081	chr3_46159433_46159434_rs74532081_A	A	-0.0183063	0.895596	-0.890247	0.0331561	503	499.5	alt	rs74532081	0.91	1.22	0.93	0.9	1	chr3	46159348	46159518	T	A	49	46159433	Inactive	48879	CCR1	cactgcaaccttcatctcctgggttcaagcaattctcctgcctcagcctcctgagtagctgggactacaggcatatgccacaacAgctggctaattttttgtatttttagtagagatggggtttcaccatgttgcccaggctggtcttaaactcctgagctcaggcaatc
chr3_46159433_46159434_rs74532081	chr3_46159433_46159434_rs74532081_T	T	0.935888	0.0243653	-0.890247	0.0331561	72.8	141.7	ref	rs74532081	0.89	2.13	2.83	1.83	2.04	chr3	46159348	46159518	T	A	49	46159433	Inactive	48879	CCR1	cactgcaaccttcatctcctgggttcaagcaattctcctgcctcagcctcctgagtagctgggactacaggcatatgccacaacTgctggctaattttttgtatttttagtagagatggggtttcaccatgttgcccaggctggtcttaaactcctgagctcaggcaatc
chr4_105787628_105787629_rs11736859	chr4_105787628_105787629_rs11736859_C	C	-0.0908583	0.382625	-0.254914	0.0194233	535.4	509.1	ref	rs11736859	0.91	1.03	1.08	0.85	0.88	chr4	105787543	105787713	C	T	41	105787628	Inactive	39543	GSTCD-AS1	cttaggagcttagagagtggagttatgaaatggtgggtgtcagtcagggagaagcagcattgtcccttttgaaaactgggaaacCgttcttcaaatattctcagagtctgagaataaattcagagtcaggaaaattctccttggattctctcttaaaggatactgatgga
chr4_105787628_105787629_rs11736859	chr4_105787628_105787629_rs11736859_T	T	-0.330481	8.21311e-05	-0.254914	0.0194233	560.6	444.7	alt	rs11736859	0.82	0.7	0.82	0.79	0.83	chr4	105787543	105787713	C	T	41	105787628	Inactive	39543	GSTCD-AS1	cttaggagcttagagagtggagttatgaaatggtgggtgtcagtcagggagaagcagcattgtcccttttgaaaactgggaaacTgttcttcaaatattctcagagtctgagaataaattcagagtcaggaaaattctccttggattctctcttaaaggatactgatgga
chr3_45864292_45864293_rs9855780	chr3_45864292_45864293_rs9855780_A	A	-0.447101	1.04784e-06	-0.169213	0.0196298	494.7	360	alt	rs9855780	0.76	0.72	0.73	0.73	0.69	chr3	45864207	45864377	G	A	26	45864292	Inactive	-22174	LZTFL1	aaacattttctaaagtttgagagtaaagagtaaaaaagagtagcatattagttcaaaataatgaggaaggcattatcataggaaAataacaaaattttaatacgtgatacctgatttaattttaatattgctactagaacctaatttccacttgtcataatgaagaattt
chr3_45864292_45864293_rs9855780	chr3_45864292_45864293_rs9855780_G	G	-0.277045	0.000679496	-0.169213	0.0196298	573.7	471.1	ref	rs9855780	0.87	0.83	0.85	0.78	0.78	chr3	45864207	45864377	G	A	26	45864292	Inactive	-22174	LZTFL1	aaacattttctaaagtttgagagtaaagagtaaaaaagagtagcatattagttcaaaataatgaggaaggcattatcataggaaGataacaaaattttaatacgtgatacctgatttaattttaatattgctactagaacctaatttccacttgtcataatgaagaattt
chr17_45672771_45672772_45672771	chr17_45672771_45672772_45672771_C	C	0.130204	0.231363	0.282536	0.0208108	451.7	497.3	alt	45672771	1.04	1.11	1.02	1.04	1.29	chr17	45672686	45672856	G	C	55	45672771	Inactive	50864	LINC02210-CRHR1	ggctctggttgcttccttgggtctatgagtcccagctttcccagccacatgaggtctaactttcctggagctggggtgaactggCtctgttactcaactgagagagaccaggctaagaggatgtttctgtcttccctcaggaacgaggggtccctgagggaaaggactgg
chr17_45672771_45672772_45672771	chr17_45672771_45672772_45672771_G	G	-0.164771	0.128228	0.282536	0.0208108	430.9	387	ref	45672771	0.87	1.03	0.94	0.84	0.81	chr17	45672686	45672856	G	C	55	45672771	Inactive	50864	LINC02210-CRHR1	ggctctggttgcttccttgggtctatgagtcccagctttcccagccacatgaggtctaactttcctggagctggggtgaactggGtctgttactcaactgagagagaccaggctaagaggatgtttctgtcttccctcaggaacgaggggtccctgagggaaaggactgg
chr17_45739291_45739292_45739291	chr17_45739291_45739292_45739291_A	A	0.122248	0.19842	-0.855325	0.0336117	860.3	933.6	alt	45739291	1.21	1.1	1.15	0.98	0.99	chr17	45739206	45739376	G	A	34	45739291	Active only	-44988	CRHR1	tataaacattcacaaacaggtctttgtatgtaaatggttttcgtttcccttgggaaacgaaatgctactcaaatacctatgactAgcattgctaatttgtatggtgagtacatgttcaactttataagaaactgccaaattgttttcaaaactgtgcgtcattttgcatt
chr17_45739291_45739292_45739291	chr17_45739291_45739292_45739291_G	G	1.05571	0.00814838	-0.855325	0.0336117	100.3	211.7	ref	45739291	1.1	2.08	3.55	1.53	2.3	chr17	45739206	45739376	G	A	34	45739291	Active only	-44988	CRHR1	tataaacattcacaaacaggtctttgtatgtaaatggttttcgtttcccttgggaaacgaaatgctactcaaatacctatgactGgcattgctaatttgtatggtgagtacatgttcaactttataagaaactgccaaattgttttcaaaactgtgcgtcattttgcatt
chr9_21354094_21354095_21354094	chr9_21354094_21354095_21354094_A	A	-0.372811	2.41956e-08	0.183999	0.017482	919.4	717.2	ref	21354094	0.74	0.79	0.8	0.76	0.82	chr9	21354009	21354179	A	G	32	21354094	Inactive	-3208	IFNA6	ttagaaaataataaactaaaaaaccaaatataccaaaacttatacaatgaagtgaaagcagggctaagtgagaaatttacagacAtaaaagcttataaagaagagagttcaaatcaacaactgatatagttttgttctgtgtccccaccccaatctcatcttgtagctct
chr9_21354094_21354095_21354094	chr9_21354094_21354095_21354094_G	G	-0.193784	0.0533852	0.183999	0.017482	1133.3	1000.5	alt	21354094	0.75	0.93	0.94	0.84	0.95	chr9	21354009	21354179	A	G	32	21354094	Inactive	-3208	IFNA6	ttagaaaataataaactaaaaaaccaaatataccaaaacttatacaatgaagtgaaagcagggctaagtgagaaatttacagacGtaaaagcttataaagaagagagttcaaatcaacaactgatatagttttgttctgtgtccccaccccaatctcatcttgtagctct
chr17_45715529_45715530_45715529	chr17_45715529_45715530_45715529_G	G	-2.53839	2.6947e-57	-2.57971	0.0256722	927	156.5	alt	45715529	0.22	0.14	0.18	0.15	0.15	chr17	45715444	45715614	T	G	45	45715529	Inactive	-68750	CRHR1	ttgtctgcacagtgggtatgaatgatgcctacctgtggtaaggattatgtgaacgctgggtgcaaagcaacacagcaccattgtGtagcaatgtatatgtggcacatagtagatgctcaagaaatgtgaactcctctttcttctccccttaaggttttgaagttgggggg
chr4_167785184_167785185_rs28637621	chr4_167785184_167785185_rs28637621_G	G	-3.12944	2.47848e-116	0.459613	0.0172222	1111.8	127.3	alt	rs28637621	0.13	0.12	0.15	0.09	0.08	chr4	167785099	167785269	T	G	42	167785184	Inactive	-307352	ANXA10	gtgattgggatggcctgttttttttctaacagcaactacttctatgtgtatatgagataaaagaggtaagctctttcagttctcGttaaaaccatgaagatttgctccttattgcaggactagcaccccttcttcattccctgtctcatcatttccccagcctacccctc
chr4_167785184_167785185_rs28637621	chr4_167785184_167785185_rs28637621_T	T	-3.52485	4.51359e-99	0.459613	0.0172222	1278.4	106.8	ref	rs28637621	0.11	0.08	0.08	0.08	0.06	chr4	167785099	167785269	T	G	42	167785184	Inactive	-307352	ANXA10	gtgattgggatggcctgttttttttctaacagcaactacttctatgtgtatatgagataaaagaggtaagctctttcagttctcTttaaaaccatgaagatttgctccttattgcaggactagcaccccttcttcattccctgtctcatcatttccccagcctacccctc
chr1_155314470_155314471_rs10796941	chr1_155314470_155314471_rs10796941_C	C	-0.117042	0.18792	0.221606	0.0220842	455.1	423.8	ref	rs10796941	0.9	0.9	0.99	0.9	0.97	chr1	155314385	155314555	C	T	49	155314470	Inactive	5605	FDPS	tgaggctggtcttgaacttgtggcatcgagtgatctgcccatctcggcctcctaaagtgttgggattacaggcgtgagccaccaCgcctggtctaaatttttttttagagacaaagcctcattctgttgcccaggcttgagtgtagtggtgcaatcatggtgtactgtag
chr1_155314470_155314471_rs10796941	chr1_155314470_155314471_rs10796941_T	T	0.121243	0.21524	0.221606	0.0220842	421.3	459.1	alt	rs10796941	1.02	1.19	0.97	1.11	1.15	chr1	155314385	155314555	C	T	49	155314470	Inactive	5605	FDPS	tgaggctggtcttgaacttgtggcatcgagtgatctgcccatctcggcctcctaaagtgttgggattacaggcgtgagccaccaTgcctggtctaaatttttttttagagacaaagcctcattctgttgcccaggcttgagtgtagtggtgcaatcatggtgtactgtag
chr17_49831692_49831693_rs7225180	chr17_49831692_49831693_rs7225180_G	G	0.332088	0.015863	-0.254168	0.0200833	659.1	835.8	ref	rs7225180	0.99	1.19	1.36	1.36	1.45	chr17	49831607	49831777	G	T	46	49831692	Inactive	-14193	FLJ45513	ctgatgcttccatgctattttcccatttcttatctggggataatgagtcatattaagtaatttttttttttgagacggagtttcGttctgtcacccaggctggagtgcagtggtgcgatcttggctcactgcaagctctgcctcccgggttcatgccattcttctgcttc
chr17_49831692_49831693_rs7225180	chr17_49831692_49831693_rs7225180_T	T	0.0739058	0.401456	-0.254168	0.0200833	647.6	687.1	alt	rs7225180	0.97	1.04	1.1	1.14	1.05	chr17	49831607	49831777	G	T	46	49831692	Inactive	-14193	FLJ45513	ctgatgcttccatgctattttcccatttcttatctggggataatgagtcatattaagtaatttttttttttgagacggagtttcTttctgtcacccaggctggagtgcagtggtgcgatcttggctcactgcaagctctgcctcccgggttcatgccattcttctgcttc
chr1_155316063_155316064_rs10908462	chr1_155316063_155316064_rs10908462_C	C	0.00510482	0.973186	0.289721	0.0244263	341.3	339.8	alt	rs10908462	0.99	1.19	0.85	1.07	0.87	chr1	155315978	155316148	T	C	50	155316063	Inactive	-4830	RUSC1	gtgcattggctcacacttaaaatcccagcactttgggaggccaaggtggatggatcacgtgaggtcaggagttcgagaccagccCgaccaacatggtgaaaccttgtctctactaaaaacacaaaaattagccgggtgtgatggcacgtgcctgtaatcccagctacttg
chr1_155316063_155316064_rs10908462	chr1_155316063_155316064_rs10908462_T	T	-0.288385	0.00991572	0.289721	0.0244263	367.4	297.8	ref	rs10908462	0.88	0.82	0.76	0.76	0.83	chr1	155315978	155316148	T	C	50	155316063	Inactive	-4830	RUSC1	gtgcattggctcacacttaaaatcccagcactttgggaggccaaggtggatggatcacgtgaggtcaggagttcgagaccagccTgaccaacatggtgaaaccttgtctctactaaaaacacaaaaattagccgggtgtgatggcacgtgcctgtaatcccagctacttg
chr8_60483273_60483274_rs57589284	chr8_60483273_60483274_rs57589284_C	C	-0.192901	0.0644783	-0.213277	0.0193526	866.9	749.3	alt	rs57589284	1.01	0.84	0.78	0.85	0.84	chr8	60483188	60483358	T	C	49	60483273	Inactive	-33636	RAB2A	tcagcctgccaaatagctgggaccacaggtacatgccaccatgcccagctaatttttaaactgttttgtagagatggggtctcaCtatgttgcccagactggtcttgaactcctgggctcaagtgatcctgcggactcaacctcccaaagttctgggattgttaggtagc
chr8_60483273_60483274_rs57589284	chr8_60483273_60483274_rs57589284_T	T	0.000642932	0.994135	-0.213277	0.0193526	764.5	761.5	ref	rs57589284	1.07	0.95	1.04	0.95	0.97	chr8	60483188	60483358	T	C	49	60483273	Inactive	-33636	RAB2A	tcagcctgccaaatagctgggaccacaggtacatgccaccatgcccagctaatttttaaactgttttgtagagatggggtctcaTtatgttgcccagactggtcttgaactcctgggctcaagtgatcctgcggactcaacctcccaaagttctgggattgttaggtagc
chr3_46320841_46320842_rs34193387	chr3_46320841_46320842_rs34193387_A	A	0.263511	3.8205e-05	0.207916	0.0196492	702.9	846.6	alt	rs34193387	1.22	1.22	1.28	1.13	1.17	chr3	46320756	46320926	G	A	34	46320841	Inactive	-32902	CCR2	cacggcctgaaagactttgtaatatgttctcaaggttaaagaacttcagaagttttctaagcaagagaccattttattaacttaAttggcagcaattctgagagattagaatgaaaagatagaggataagaagtatctggcaggtataatatattgagtgtgctgaatat
chr3_46320841_46320842_rs34193387	chr3_46320841_46320842_rs34193387_G	G	0.0804211	0.361871	0.207916	0.0196492	780.2	814.7	ref	rs34193387	1.16	1.05	0.93	1.03	1.04	chr3	46320756	46320926	G	A	34	46320841	Inactive	-32902	CCR2	cacggcctgaaagactttgtaatatgttctcaaggttaaagaacttcagaagttttctaagcaagagaccattttattaacttaGttggcagcaattctgagagattagaatgaaaagatagaggataagaagtatctggcaggtataatatattgagtgtgctgaatat
chr17_39987934_39987935_rs12453764	chr17_39987934_39987935_rs12453764_C	C	0.378575	0.000867016	0.373095	0.0285351	239.6	314.7	alt	rs12453764	1.26	1.26	1.42	1.27	1.35	chr17	39987849	39988019	T	C	52	39987934	Inactive	7128	PSMD3	gtaatcccagcaccttgggaggccaaggcaggcagatcatgaggtcagacaatcaagaccatcctggccaacatggtgaaacccCgtctttactaaaaatacaaaaaattagccgggcgtggtggtgtgtgcctgtagacccagctactcagaaggctgaggcaggggaa
chr17_39987934_39987935_rs12453764	chr17_39987934_39987935_rs12453764_T	T	0.0426643	0.817646	0.373095	0.0285351	245.7	250.1	ref	rs12453764	1.03	1.17	0.81	1.18	0.9	chr17	39987849	39988019	T	C	52	39987934	Inactive	7128	PSMD3	gtaatcccagcaccttgggaggccaaggcaggcagatcatgaggtcagacaatcaagaccatcctggccaacatggtgaaacccTgtctttactaaaaatacaaaaaattagccgggcgtggtggtgtgtgcctgtagacccagctactcagaaggctgaggcaggggaa
chr20_6518553_6518554_rs4815909	chr20_6518553_6518554_rs4815909_A	A	-0.182398	0.0101729	0.152587	0.0182982	1165.5	1020.3	ref	rs4815909	0.95	0.82	0.9	0.86	0.84	chr20	6518468	6518638	A	G	38	6518553	Inactive	91822	CASC20	atactaacatttcaggtgacagaggaagccaaatataagctggttatagaattcaagattctcaagattcttcctcctacctctAtctgtgctgtgaaaagaagaattagcccgtaaatcccagacatactgatacttggatagttagcccatgaagaatgtcatttact
chr20_6518553_6518554_rs4815909	chr20_6518553_6518554_rs4815909_G	G	-0.0353074	0.590123	0.152587	0.0182982	1010.8	984.6	alt	rs4815909	1.01	0.93	1.02	0.94	0.96	chr20	6518468	6518638	A	G	38	6518553	Inactive	91822	CASC20	atactaacatttcaggtgacagaggaagccaaatataagctggttatagaattcaagattctcaagattcttcctcctacctctGtctgtgctgtgaaaagaagaattagcccgtaaatcccagacatactgatacttggatagttagcccatgaagaatgtcatttact
chr3_101813391_101813392_rs59458876	chr3_101813391_101813392_rs59458876_C	C	-0.70729	8.31599e-24	-0.234004	0.0166952	1717.2	1051.9	ref	rs59458876	0.63	0.63	0.67	0.61	0.52	chr3	101813306	101813476	C	T	48	101813391	Inactive	-14598	NFKBIZ	taaaattaatggacaggtttgctgcacatctcaccccgcagccctccctgccccgccccacctcaattcacgttgtgtccttttCgtccaactctttctggatgatttagggaaatttatctctctgcctttttctctttcgttttgttccatctttggcccagacagcc
chr3_101813391_101813392_rs59458876	chr3_101813391_101813392_rs59458876_T	T	-0.941855	7.08912e-22	-0.234004	0.0166952	1948.4	1018.8	alt	rs59458876	0.54	0.5	0.64	0.48	0.46	chr3	101813306	101813476	C	T	48	101813391	Inactive	-14598	NFKBIZ	taaaattaatggacaggtttgctgcacatctcaccccgcagccctccctgccccgccccacctcaattcacgttgtgtccttttTgtccaactctttctggatgatttagggaaatttatctctctgcctttttctctttcgttttgttccatctttggcccagacagcc
chr10_79923822_79923823_79923822	chr10_79923822_79923823_79923822_C	C	-0.242171	0.00161342	-0.170304	0.0196298	827.9	699.7	alt	79923822	0.82	0.82	0.85	0.93	0.81	chr10	79923737	79923907	G	C	55	79923822	Inactive	3645	MBL1P	ttgtcatgcagagtgtacccttctccgcaggcctcgtgagtctcatgagtctcagccccaacccctactccagtcccccacctgCccagcagcccctcctttccctgtaacaccctcttcccattatagttcagtgggcccattatcagtacagacaagcggaaaattac
chr10_79923822_79923823_79923822	chr10_79923822_79923823_79923822_G	G	-0.088462	0.307206	-0.170304	0.0196298	780.4	740.8	ref	79923822	0.85	0.96	0.97	0.99	0.97	chr10	79923737	79923907	G	C	55	79923822	Inactive	3645	MBL1P	ttgtcatgcagagtgtacccttctccgcaggcctcgtgagtctcatgagtctcagccccaacccctactccagtcccccacctgGccagcagcccctcctttccctgtaacaccctcttcccattatagttcagtgggcccattatcagtacagacaagcggaaaattac
chr17_46030734_46030735_46030734	chr17_46030734_46030735_46030734_C	C	-0.274005	0.00814838	-0.216019	0.0215696	504.9	417.9	ref	46030734	0.87	0.8	0.94	0.81	0.72	chr17	46030649	46030819	C	T	52	46030734	Inactive	31485	STH	aggggagtgggaatagaggttaagtagtcctaaccctaccttcaaagatcaggataggtggtaaaaatattccaagtggaaggaCgggttgtgggtgtgtacatggcatgggagagcagacagggaagggtaccaaggggcatgaggaggggaacctgagcagccacagc
chr17_46030734_46030735_46030734	chr17_46030734_46030735_46030734_T	T	-0.501463	5.94944e-11	-0.216019	0.0215696	573.6	405.3	alt	46030734	0.71	0.72	0.7	0.69	0.71	chr17	46030649	46030819	C	T	52	46030734	Inactive	31485	STH	aggggagtgggaatagaggttaagtagtcctaaccctaccttcaaagatcaggataggtggtaaaaatattccaagtggaaggaTgggttgtgggtgtgtacatggcatgggagagcagacagggaagggtaccaaggggcatgaggaggggaacctgagcagccacagc
chr17_49710743_49710744_49710743	chr17_49710743_49710744_49710743_C	C	-0.213386	0.0412531	-0.3136	0.0227265	419.2	360.6	ref	49710743	0.91	0.75	0.92	0.85	0.87	chr17	49710658	49710828	C	G	50	49710743	Inactive	-2780	SLC35B1	ctacttaagacaatctttagtcagggtgaaagcgagatgaaaatgccacttgggaaaacacttgtttcctccctctgccagcagCtgaattggtcaagtgttatggcccgttagggctgctttggtcagctcctccaatgagagggaggcatgggaatagggctgagagg
chr17_49710743_49710744_49710743	chr17_49710743_49710744_49710743_G	G	-0.508137	0.000250147	-0.3136	0.0227265	545.1	378.8	alt	49710743	0.84	0.75	0.66	0.61	0.61	chr17	49710658	49710828	C	G	50	49710743	Inactive	-2780	SLC35B1	ctacttaagacaatctttagtcagggtgaaagcgagatgaaaatgccacttgggaaaacacttgtttcctccctctgccagcagGtgaattggtcaagtgttatggcccgttagggctgctttggtcagctcctccaatgagagggaggcatgggaatagggctgagagg
chr17_46001250_46001251_46001250	chr17_46001250_46001251_46001250_A	A	0.0176502	0.825721	-0.162885	0.0194233	903.5	909.1	alt	46001250	1.02	0.94	0.92	1.07	1.08	chr17	46001165	46001335	G	A	36	46001250	Inactive	2001	STH	ctgcaatgagccatgttcacaccactgaacgccagcctgggcgagaccctgtatcaaaaaagtaaagtaaaatgaatcctgtacAttatattaaggtgccccaaattgtacttagaaggatttcatagttttaaatacttttgttatttaaaaaattaaatgactgcagc
chr17_46001250_46001251_46001250	chr17_46001250_46001251_46001250_G	G	0.16522	0.00400956	-0.162885	0.0194233	997.2	1119.7	ref	46001250	1.09	1.12	1.06	1.14	1.2	chr17	46001165	46001335	G	A	36	46001250	Inactive	2001	STH	ctgcaatgagccatgttcacaccactgaacgccagcctgggcgagaccctgtatcaaaaaagtaaagtaaaatgaatcctgtacGttatattaaggtgccccaaattgtacttagaaggatttcatagttttaaatacttttgttatttaaaaaattaaatgactgcagc
chr17_45837188_45837189_45837188	chr17_45837188_45837189_45837188_C	C	1.09767	0.000685975	-1.05632	0.0320211	67.8	148.1	ref	45837188	1.41	2.12	2.99	1.99	2.41	chr17	45837103	45837273	C	A	59	45837188	Active only	-7692	SPPL2C	tccaagctctgtgccctgaagtagagagatggggtgggggacccagggagcaccgtgacagaggtaggctggaggcttccagagCaacgtgggggatattgtggggagtgggaagaagcccagtaaagggtcctggctgcctggagagactagaagtgacctgagtctct
chr6_41525707_41525708_rs898712405	chr6_41525707_41525708_rs898712405_-	-	-0.232315	0.00187152	0.17794	0.0207501	787.3	671.5	alt	rs898712405	0.83	0.83	0.8	0.85	0.96	chr6	41525621	41525791	TGTGTGTGTGAATG	-	34	41525707	Inactive	20535	FOXP4-AS1	catgtgtacattaaacatgtaacaaaaagttacatatatgtgtatgtaaatgtgtgagtgcgtgtgagtgtatatttgtgaatatgtgtgtccatgtgagtgtgtgtaaatgtgtgtttgagagtcagcttaaaaaaaactaggagatacactaaa
chr6_41525707_41525708_rs898712405	chr6_41525707_41525708_rs898712405_TGTGTGTGTGAATG	TGTGTGTGTGAATG	-0.404117	3.18082e-08	0.17794	0.0207501	716.2	538	ref	rs898712405	0.79	0.72	0.75	0.74	0.76	chr6	41525621	41525791	TGTGTGTGTGAATG	-	34	41525707	Inactive	20535	FOXP4-AS1	catgtgtacattaaacatgtaacaaaaagttacatatatgtgtatgtaaatgtgtgagtgcgtgtgagtgtatatttgtgaataTGTGTGTGTGAATGtgtgtgtccatgtgagtgtgtgtaaatgtgtgtttgagagtcagcttaaaaaaaactaggagatacactaaa
chr9_21266901_21266902_21266901	chr9_21266901_21266902_21266901_G	G	0.0807899	0.352615	-0.1878	0.0191402	1415.9	1486.6	ref	21266901	1.18	0.99	1.02	1.07	0.98	chr9	21266816	21266986	G	T	39	21266901	Inactive	11661	IFNA22P	aaaggaatttaaaattgggtctctaatctgaggtagagatttgagcgatctctgcgaagttgaaaccctgcgttactgtctgggGaattcacacctgggcaatttacacacacttactgattaacttcttcagttaacaattttgagcagattacctcagtatgcttcaa
chr9_21266901_21266902_21266901	chr9_21266901_21266902_21266901_T	T	-0.104938	0.212165	-0.1878	0.0191402	1041.9	962.4	alt	21266901	1.03	0.95	0.91	0.86	0.88	chr9	21266816	21266986	G	T	39	21266901	Inactive	11661	IFNA22P	aaaggaatttaaaattgggtctctaatctgaggtagagatttgagcgatctctgcgaagttgaaaccctgcgttactgtctgggTaattcacacctgggcaatttacacacacttactgattaacttcttcagttaacaattttgagcagattacctcagtatgcttcaa
chr4_167790823_167790824_rs12331978	chr4_167790823_167790824_rs12331978_A	A	-0.391198	9.01005e-05	-0.221793	0.0225371	565.2	436.6	alt	rs12331978	0.72	0.86	0.87	0.72	0.69	chr4	167790738	167790908	C	A	56	167790823	Inactive	-301713	ANXA10	tctcgctctgtcgcccaagctggagtgcagtggcgcgatctcactgcaaactccacctgccgggttcacgccattgtcctgcctAagcctcccgagtagctgggactacaggcacccaccaccatgcccagctaattttttttgtatttttagtagagacggggtttcac
chr4_167790823_167790824_rs12331978	chr4_167790823_167790824_rs12331978_C	C	-0.166527	0.065396	-0.221793	0.0225371	528.3	475.9	ref	rs12331978	0.83	0.87	0.98	0.94	0.88	chr4	167790738	167790908	C	A	56	167790823	Inactive	-301713	ANXA10	tctcgctctgtcgcccaagctggagtgcagtggcgcgatctcactgcaaactccacctgccgggttcacgccattgtcctgcctCagcctcccgagtagctgggactacaggcacccaccaccatgcccagctaattttttttgtatttttagtagagacggggtttcac
chr1_155682290_155682291_rs56621886	chr1_155682290_155682291_rs56621886_A	A	-0.231108	0.000122739	0.151833	0.0200237	896.4	763.5	alt	rs56621886	0.86	0.83	0.88	0.85	0.84	chr1	155682205	155682375	T	A	32	155682290	Inactive	-2462	YY1AP1	ggtaaagagcttcaaatctttggctatctcatttttttttaatttttattcatttgttttaccttatgtgttcctctacaatggAtatctaggaagttaacaaccattctagctatctagcattctggttcttgatatcatgtaaaatgagcgttctgatctctgacaca
chr1_155682290_155682291_rs56621886	chr1_155682290_155682291_rs56621886_T	T	-0.377838	1.10002e-09	0.151833	0.0200237	938.7	722.5	ref	rs56621886	0.75	0.79	0.72	0.79	0.79	chr1	155682205	155682375	T	A	32	155682290	Inactive	-2462	YY1AP1	ggtaaagagcttcaaatctttggctatctcatttttttttaatttttattcatttgttttaccttatgtgttcctctacaatggTtatctaggaagttaacaaccattctagctatctagcattctggttcttgatatcatgtaaaatgagcgttctgatctctgacaca
chr4_167753281_167753282_rs57758592	chr4_167753281_167753282_rs57758592_G	G	-0.065161	0.760354	0.415194	0.0311346	242.5	228.8	ref	rs57758592	1.04	0.8	0.7	1.04	1.13	chr4	167753196	167753366	G	T	48	167753281	Inactive	-339255	ANXA10	ggaattcaagaccagaggccaacatggtgaaatcccgtctctactaaaaatacaaaaattagccaggcgtgatggtgcacacctGtagtccaagatacttgggaggctgaggcaggagaatcgcttgaacctaggaggtggaggttacagtgagatgagatcacagcatt
chr4_167753281_167753282_rs57758592	chr4_167753281_167753282_rs57758592_T	T	0.304305	0.033177	0.415194	0.0311346	250	308.9	alt	rs57758592	1.1	1.39	1.14	1.4	1.14	chr4	167753196	167753366	G	T	48	167753281	Inactive	-339255	ANXA10	ggaattcaagaccagaggccaacatggtgaaatcccgtctctactaaaaatacaaaaattagccaggcgtgatggtgcacacctTtagtccaagatacttgggaggctgaggcaggagaatcgcttgaacctaggaggtggaggttacagtgagatgagatcacagcatt
chr3_45823240_45823241_rs10490770	chr3_45823240_45823241_rs10490770_C	C	0.00158774	0.982398	-0.178793	0.0196298	1334.8	1337.5	alt	rs10490770	0.98	0.95	0.96	1	1.11	chr3	45823155	45823325	T	C	36	45823240	Inactive	18878	LZTFL1	cctgccatacctgatttcttactagggagatccatgctggctcctggtggttatgtttcttttccaagtgctcatgaaaatccaCttaataagctgttagttaatttgacagtaagcccattgttattttacaaaactataaaggattttccaagttccattttgctttg
chr3_45823240_45823241_rs10490770	chr3_45823240_45823241_rs10490770_T	T	0.176218	0.0561736	-0.178793	0.0196298	1151.2	1308.8	ref	rs10490770	1.04	1.11	1.16	1.06	1.32	chr3	45823155	45823325	T	C	36	45823240	Inactive	18878	LZTFL1	cctgccatacctgatttcttactagggagatccatgctggctcctggtggttatgtttcttttccaagtgctcatgaaaatccaTttaataagctgttagttaatttgacagtaagcccattgttattttacaaaactataaaggattttccaagttccattttgctttg
chr6_31169610_31169611_rs117380519	chr6_31169610_31169611_rs117380519_C	C	0.37083	5.03563e-12	-0.155333	0.0217967	795	1029.8	alt	rs117380519	1.3	1.28	1.36	1.29	1.25	chr6	31169525	31169695	G	C	52	31169610	Inactive	1071	POU5F1	tcaatcaaaatccagctttctacaaggggtgccagggtgtgcaccttaacacagtggccagtcattggcctgaggcagagatccCgggaagacaagccctatacttgactggaggtaaacccagctcacaacgcgcacacacacagcccaaacaggagatcctatcagaa
chr6_31169610_31169611_rs117380519	chr6_31169610_31169611_rs117380519_G	G	0.534024	1.83881e-22	-0.155333	0.0217967	747.4	1079.3	ref	rs117380519	1.43	1.49	1.36	1.49	1.45	chr6	31169525	31169695	G	C	52	31169610	Inactive	1071	POU5F1	tcaatcaaaatccagctttctacaaggggtgccagggtgtgcaccttaacacagtggccagtcattggcctgaggcagagatccGgggaagacaagccctatacttgactggaggtaaacccagctcacaacgcgcacacacacagcccaaacaggagatcctatcagaa
chr3_45787094_45787095_rs2531747	chr3_45787094_45787095_rs2531747_C	C	-0.520451	2.7628e-08	0.285669	0.0194233	1392.2	960.6	alt	rs2531747	0.78	0.63	0.65	0.76	0.63	chr3	45787009	45787179	T	C	54	45787094	Inactive	9441	SLC6A20	gcaggtctttgtgattccaccctccagtcccctccctgcagtttgttctcagattgtgacacacctgccttttccatccctagcCtctcacctggtcaaatcttccttggctcctccttccacctggaatcaaacccatactccctcccttgacctctgaggcttgggga
chr3_45787094_45787095_rs2531747	chr3_45787094_45787095_rs2531747_T	T	-0.800589	1.17549e-09	0.285669	0.0194233	1290.7	737.3	ref	rs2531747	0.66	0.49	0.63	0.62	0.45	chr3	45787009	45787179	T	C	54	45787094	Inactive	9441	SLC6A20	gcaggtctttgtgattccaccctccagtcccctccctgcagtttgttctcagattgtgacacacctgccttttccatccctagcTtctcacctggtcaaatcttccttggctcctccttccacctggaatcaaacccatactccctcccttgacctctgaggcttgggga
chr3_101813604_101813605_rs59832083	chr3_101813604_101813605_rs59832083_C	C	-0.0412827	0.529196	-0.162025	0.0215624	865.9	840.6	ref	rs59832083	0.96	1.03	0.94	0.98	0.94	chr3	101813519	101813689	C	T	35	101813604	Inactive	-14385	NFKBIZ	gaaaatgcaaaccatgggctttaaagagaagccaagaaattttagagatgcagggacattactttcaaataataaaaaatatccCttctggttttgcccaaatcttcatatctgcttttacaaccacctctgtttaaacttcttccttcaccagcaattttcaagataac
chr3_101813604_101813605_rs59832083	chr3_101813604_101813605_rs59832083_T	T	-0.197845	0.00186453	-0.162025	0.0215624	892.6	777.4	alt	rs59832083	0.88	0.81	0.91	0.91	0.85	chr3	101813519	101813689	C	T	35	101813604	Inactive	-14385	NFKBIZ	gaaaatgcaaaccatgggctttaaagagaagccaagaaattttagagatgcagggacattactttcaaataataaaaaatatccTttctggttttgcccaaatcttcatatctgcttttacaaccacctctgtttaaacttcttccttcaccagcaattttcaagataac
chr5_132423020_132423021_rs2269822	chr5_132423020_132423021_rs2269822_C	C	0.0398812	0.601531	0.161856	0.0229395	712.5	731.6	alt	rs2269822	1.04	1.1	0.97	0.99	1.05	chr5	132422935	132423105	T	C	51	132423020	Inactive	12092	IRF1-AS1	gtttatagggtgaaaggggactttgggtaagtcacttccctgtctttctgagactctaggaaatcaggggcaggaactcagctaCgcatccatggtctgcacagcagcagcccagataagttccaagagctgcagaggctgtcagagaagcttcagagctgtaggtccct
chr5_132423020_132423021_rs2269822	chr5_132423020_132423021_rs2269822_T	T	-0.1329	0.0567859	0.161856	0.0229395	664.4	606.9	ref	rs2269822	0.91	0.95	0.93	0.9	0.87	chr5	132422935	132423105	T	C	51	132423020	Inactive	12092	IRF1-AS1	gtttatagggtgaaaggggactttgggtaagtcacttccctgtctttctgagactctaggaaatcaggggcaggaactcagctaTgcatccatggtctgcacagcagcagcccagataagttccaagagctgcagaggctgtcagagaagcttcagagctgtaggtccct
chr4_105879222_105879223_rs11730660	chr4_105879222_105879223_rs11730660_A	A	-0.262711	0.000101633	0.144089	0.0220612	919.7	773.6	ref	rs11730660	0.79	0.88	0.84	0.8	0.88	chr4	105879137	105879307	A	C	38	105879222	Inactive	-16248	NPNT	aatatcatagtaagagacaaagcaaaaacaaaaacaaaaaccctatgctgagagagagagagagactcatgagaatgcacaaacAgtccagcattccttcctatctagatgctgtggaaagaaatagaagtacagatgctccattgctttatattcacatatgccacagc
chr4_105879222_105879223_rs11730660	chr4_105879222_105879223_rs11730660_C	C	-0.122572	0.102741	0.144089	0.0220612	834.3	774.7	alt	rs11730660	0.86	0.95	0.97	0.89	0.97	chr4	105879137	105879307	A	C	38	105879222	Inactive	-16248	NPNT	aatatcatagtaagagacaaagcaaaaacaaaaacaaaaaccctatgctgagagagagagagagactcatgagaatgcacaaacCgtccagcattccttcctatctagatgctgtggaaagaaatagaagtacagatgctccattgctttatattcacatatgccacagc
chr17_46016261_46016262_46016261	chr17_46016261_46016262_46016261_A	A	0.767186	3.48008e-14	-0.322894	0.0367269	225.3	385.8	ref	46016261	1.6	1.72	1.66	1.72	1.86	chr17	46016176	46016346	A	G	53	46016261	Inactive	17012	STH	aggtcaggagttggagatcagcctggccgacatggcgaaaccccatgtctactaaaaatacaaaaactagccaggcatggtggcAcatgcctgtaatcccagctacttgggaggctgaagcaggagaatcacttgaacccaggaggcagaggctgagtgagccaagatcg
chr17_46016261_46016262_46016261	chr17_46016261_46016262_46016261_G	G	0.455165	0.00122546	-0.322894	0.0367269	172.6	237.9	alt	46016261	1.41	1.35	1.57	1.29	1.27	chr17	46016176	46016346	A	G	53	46016261	Inactive	17012	STH	aggtcaggagttggagatcagcctggccgacatggcgaaaccccatgtctactaaaaatacaaaaactagccaggcatggtggcGcatgcctgtaatcccagctacttgggaggctgaagcaggagaatcacttgaacccaggaggcagaggctgagtgagccaagatcg
chr3_46159434_46159435_rs75549687	chr3_46159434_46159435_rs75549687_C	C	0.019846	0.876088	-0.849603	0.0432396	493.2	508.9	alt	rs75549687	0.91	1	1.21	0.95	1.08	chr3	46159349	46159519	G	C	48	46159434	Inactive	48878	CCR1	actgcaaccttcatctcctgggttcaagcaattctcctgcctcagcctcctgagtagctgggactacaggcatatgccacaactCctggctaattttttgtatttttagtagagatggggtttcaccatgttgcccaggctggtcttaaactcctgagctcaggcaatct
chr3_46159434_46159435_rs75549687	chr3_46159434_46159435_rs75549687_G	G	0.962463	0.0589536	-0.849603	0.0432396	40	79.7	ref	rs75549687	0.83	1.94	3.01	2.13	2.04	chr3	46159349	46159519	G	C	48	46159434	Inactive	48878	CCR1	actgcaaccttcatctcctgggttcaagcaattctcctgcctcagcctcctgagtagctgggactacaggcatatgccacaactGctggctaattttttgtatttttagtagagatggggtttcaccatgttgcccaggctggtcttaaactcctgagctcaggcaatct
chr9_21226521_21226522_21226521	chr9_21226521_21226522_21226521_C	C	-0.383392	7.62933e-05	0.198322	0.0245041	464	357.4	ref	21226521	0.76	0.71	0.76	0.75	0.88	chr9	21226436	21226606	C	T	26	21226521	Inactive	1700	IFNA17	tttattttctaaatacacttttttaattttttaaatttaatttaattttattattattatactataagttttagggtacatgtgCacaatgtgaaggttagttacatatgtatacatgtgccatgctggtgtgctgcacccattaactcgtcatttagcattaggtatat
chr9_21226521_21226522_21226521	chr9_21226521_21226522_21226521_T	T	-0.197568	0.0276589	0.198322	0.0245041	580.3	512.6	alt	21226521	0.81	0.93	0.9	0.83	0.95	chr9	21226436	21226606	C	T	26	21226521	Inactive	1700	IFNA17	tttattttctaaatacacttttttaattttttaaatttaatttaattttattattattatactataagttttagggtacatgtgTacaatgtgaaggttagttacatatgtatacatgtgccatgctggtgtgctgcacccattaactcgtcatttagcattaggtatat
chr17_45758488_45758489_45758488	chr17_45758488_45758489_45758488_C	C	-4.11057	3.44207e-62	4.21448	0.0342299	609.6	34.5	ref	45758488	0.07	0.05	0.08	0.05	0.03	chr17	45758403	45758573	C	A	53	45758488	Inactive	-25791	CRHR1	ggcggtggctggagtactcagggtaagcgcttgtggcagatgttgctgcggtggggtaatggcactaacacggcgagtccctttCtttcatctccctggtctccctggacctttaactatcactgagcccagcatctagcaaatagcctcattgctgtcttttatctagc
chr4_167849311_167849312_rs141223619	chr4_167849311_167849312_rs141223619_G	G	-0.252299	0.0316568	0.227514	0.0248615	509	429.4	ref	rs141223619	0.89	0.9	0.95	0.69	0.79	chr4	167849226	167849396	-	GATT	32	167849311	Inactive	-243225	ANXA10	gactctcaacgccaaaagatatatttgccactgttgcaaaacagtagccttagatttttaaaaagcatatttctagttaacaGgataggcagattacatatttatatcataccgaaaatagacaaatgatgacatgcacaagaaagtgaatataaaactaacacag
chr4_167849311_167849312_rs141223619	chr4_167849311_167849312_rs141223619_GGATT	GGATT	-0.0262667	0.8268	0.227514	0.0248615	490.5	481.8	alt	rs141223619	1.05	1	1.06	0.84	0.96	chr4	167849226	167849396	-	GATT	32	167849311	Inactive	-243225	ANXA10	gactctcaacgccaaaagatatatttgccactgttgcaaaacagtagccttagatttttaaaaagcatatttctagttaacaGGATTgataggcagattacatatttatatcataccgaaaatagacaaatgatgacatgcacaagaaagtgaatataaaactaacacag
chr1_155620001_155620002_rs34228076	chr1_155620001_155620002_rs34228076_G	G	1.78472	0.000964282	-0.871519	0.0433269	15.9	56.1	ref	rs34228076	1.56	4.18	5	2.97	3.96	chr1	155619916	155620086	G	T	56	155620001	Active only	9814	MSTO2P	ctcccacctcagcctcctggagtgctgggattacaggtgtgagccacgtgcatggccgagacactgtctctctctttttttttgGggggggggggacaagttcttgcccttgtcacccaggctggagtgttagtggaggaatcatggctcagtgaagcctcaatctccca
chr1_155620001_155620002_rs34228076	chr1_155620001_155620002_rs34228076_T	T	0.874064	0.0121052	-0.871519	0.0433269	97.9	181.8	alt	rs34228076	0.94	2.24	2.25	1.96	1.88	chr1	155619916	155620086	G	T	56	155620001	Active only	9814	MSTO2P	ctcccacctcagcctcctggagtgctgggattacaggtgtgagccacgtgcatggccgagacactgtctctctctttttttttgTggggggggggacaagttcttgcccttgtcacccaggctggagtgttagtggaggaatcatggctcagtgaagcctcaatctccca
chr4_105730980_105730981_rs145699169	chr4_105730980_105730981_rs145699169_A	A	-0.153589	0.0190344	0.156885	0.0231145	848.4	759.7	ref	rs145699169	0.92	0.93	0.87	0.86	0.89	chr4	105730895	105731065	A	G	38	105730980	Inactive	20168	GSTCD	atccatcttgaataatttttgtatggggtgtaaggaagggatcgagtttcagctttctacatatggcttgccagttttcccagcAtcatttattaaatggggaatttcttgtttttgtcaggtttgtcaaagatcagatggttgtagatgtgtggtattatttctgaggg
chr4_105730980_105730981_rs145699169	chr4_105730980_105730981_rs145699169_G	G	0.0158713	0.851506	0.156885	0.0231145	735.8	737.6	alt	rs145699169	1.08	0.94	1	0.99	1	chr4	105730895	105731065	A	G	38	105730980	Inactive	20168	GSTCD	atccatcttgaataatttttgtatggggtgtaaggaagggatcgagtttcagctttctacatatggcttgccagttttcccagcGtcatttattaaatggggaatttcttgtttttgtcaggtttgtcaaagatcagatggttgtagatgtgtggtattatttctgaggg
chr9_21339366_21339367_21339366	chr9_21339366_21339367_21339366_A	A	-4.422	7.85815e-104	-0.643747	0.0227265	941.1	41.9	alt	21339366	0.06	0.05	0.05	0.04	0.03	chr9	21339281	21339451	C	A	41	21339366	Inactive	-3963	KLHL9	ccagatggggatgcttctagggaagtgtatttagctgccatgcagagaatgtctgcaaaccaccacgttgtgagtttattgattAactggtttcctattctctactgcctagtcatgaaacccactcatactttggtaacattttataaatttctctcttagcagagatg
chr9_21339366_21339367_21339366	chr9_21339366_21339367_21339366_C	C	-3.89298	5.62277e-116	-0.643747	0.0227265	775.7	53	ref	21339366	0.07	0.08	0.06	0.05	0.08	chr9	21339281	21339451	C	A	41	21339366	Inactive	-3963	KLHL9	ccagatggggatgcttctagggaagtgtatttagctgccatgcagagaatgtctgcaaaccaccacgttgtgagtttattgattCactggtttcctattctctactgcctagtcatgaaacccactcatactttggtaacattttataaatttctctcttagcagagatg
chr3_46452365_46452366_rs34827868	chr3_46452365_46452366_rs34827868_A	A	0.200523	0.00375798	0.172874	0.0227265	891.7	1019	alt	rs34827868	1.21	1.19	1.16	1.14	1.02	chr3	46452280	46452450	G	A	34	46452365	Inactive	11288	LTF	gtagctaataattagcctcccacaaagacacatcagacccacaaaggaaaaattttagttctatcaaagaaactaaaaagaggtAtgatcaaatgggggagatttagcatcaccatggactggacaacttaatgttataaatatgctgatttttcatggaacaatttaaa
chr3_46452365_46452366_rs34827868	chr3_46452365_46452366_rs34827868_G	G	0.0294455	0.702643	0.172874	0.0227265	810.2	819.9	ref	rs34827868	1.08	0.96	1	1.01	1.01	chr3	46452280	46452450	G	A	34	46452365	Inactive	11288	LTF	gtagctaataattagcctcccacaaagacacatcagacccacaaaggaaaaattttagttctatcaaagaaactaaaaagaggtGtgatcaaatgggggagatttagcatcaccatggactggacaacttaatgttataaatatgctgatttttcatggaacaatttaaa
chr4_167771506_167771507_rs4450962	chr4_167771506_167771507_rs4450962_A	A	-3.64661	7.86849e-90	0.597538	0.0243471	621.5	50.8	alt	rs4450962	0.08	0.07	0.1	0.06	0.09	chr4	167771421	167771591	C	A	22	167771506	Inactive	-321030	ANXA10	tagcttgtaagatctcttataagatctataagaacttttgcaaatgctgtatttacatagttttttaacctggttactttttctAaaaaattctttgatctcaatgaaatttttacaataacttctttattatttttcagtaataaatgcattattaatgaaaaataaag
chr4_167771506_167771507_rs4450962	chr4_167771506_167771507_rs4450962_C	C	-4.1319	9.87858e-67	0.597538	0.0243471	679.1	37.8	ref	rs4450962	0.07	0.07	0.06	0.04	0.04	chr4	167771421	167771591	C	A	22	167771506	Inactive	-321030	ANXA10	tagcttgtaagatctcttataagatctataagaacttttgcaaatgctgtatttacatagttttttaacctggttactttttctCaaaaattctttgatctcaatgaaatttttacaataacttctttattatttttcagtaataaatgcattattaatgaaaaataaag
chr17_45888894_45888895_45888894	chr17_45888894_45888895_45888894_A	A	-0.603418	4.85438e-20	0.224553	0.0215696	1196.6	783.5	ref	45888894	0.65	0.7	0.57	0.67	0.69	chr17	45888809	45888979	A	G	39	45888894	Inactive	-5487	MAPT	agcatgattattcagttgaacctaagttcagtagtcacccagttatgctgtcttcagctactattttccatatgtttctcaaacAtctgatatatcacactggctagtgcactttcttccaccagcataccatctcaatttaccactttaacaattggactgccactttg
chr17_45888894_45888895_45888894	chr17_45888894_45888895_45888894_G	G	-0.398262	4.14841e-09	0.224553	0.0215696	1183.6	907.5	alt	45888894	0.71	0.77	0.84	0.78	0.73	chr17	45888809	45888979	A	G	39	45888894	Inactive	-5487	MAPT	agcatgattattcagttgaacctaagttcagtagtcacccagttatgctgtcttcagctactattttccatatgtttctcaaacGtctgatatatcacactggctagtgcactttcttccaccagcataccatctcaatttaccactttaacaattggactgccactttg
chr17_45938791_45938792_45938791	chr17_45938791_45938792_45938791_G	G	-2.83008	4.13596e-06	3.04695	0.03777	177.1	26.2	ref	45938791	0.1	0.22	0.28	0.04	0.09	chr17	45938706	45938876	G	C	52	45938791	Inactive	43009	MAPT-IT1	atcacagctcactgcagcctcgacgtctctgggctcaggtgatcctcccacctcagcttccctagtagctggaactacaggggtGagcccccatgcccagctaatttttttttttttttttttttgagacagagtctcactcagtcacccaggctggtgtgcagtggtgc
chr17_45995488_45995489_45995488	chr17_45995488_45995489_45995488_C	C	-0.135228	0.300265	-0.245608	0.0248615	650	586.9	alt	45995488	1.08	0.92	0.91	0.82	0.78	chr17	45995403	45995573	T	C	48	45995488	Inactive	-3761	STH	aatttgcattttgcaactcccactttcctccttgaaagctccggagattctgacgcagggttccgtgggccacactttggaaaaCacagacccatgagatagaataccagactgttgaagtgtaacgggggcctgggaagtgcagtaacagaagcaagtttgagggtaaa
chr17_45995488_45995489_45995488	chr17_45995488_45995489_45995488_T	T	0.103093	0.320842	-0.245608	0.0248615	499.6	536.7	ref	45995488	1.14	1.09	1.2	1.02	0.92	chr17	45995403	45995573	T	C	48	45995488	Inactive	-3761	STH	aatttgcattttgcaactcccactttcctccttgaaagctccggagattctgacgcagggttccgtgggccacactttggaaaaTacagacccatgagatagaataccagactgttgaagtgtaacgggggcctgggaagtgcagtaacagaagcaagtttgagggtaaa
chr8_60493638_60493639_rs2155829	chr8_60493638_60493639_rs2155829_C	C	0.296247	5.00758e-07	-0.144892	0.0225728	1076.1	1313.2	alt	rs2155829	1.28	1.24	1.12	1.2	1.27	chr8	60493553	60493723	T	C	56	60493638	Inactive	-23271	RAB2A	cgtggcctttggaacaccaagctctgtgccaaagtgtggaaagctgccctgccacaccacaaatctaagcccagggcataaaacCcctcgtggcttggatggaatccagggctcagggcataaaaccccccatggcctctggaatgtgcacagacttggtcgctctccca
chr8_60493638_60493639_rs2155829	chr8_60493638_60493639_rs2155829_T	T	0.438908	1.92943e-15	-0.144892	0.0225728	929.5	1254.6	ref	rs2155829	1.38	1.41	1.26	1.35	1.36	chr8	60493553	60493723	T	C	56	60493638	Inactive	-23271	RAB2A	cgtggcctttggaacaccaagctctgtgccaaagtgtggaaagctgccctgccacaccacaaatctaagcccagggcataaaacTcctcgtggcttggatggaatccagggctcagggcataaaaccccccatggcctctggaatgtgcacagacttggtcgctctccca
chr4_105725729_105725730_rs72671853	chr4_105725729_105725730_rs72671853_A	A	0.812033	6.20581e-09	-0.274609	0.0248615	568.6	989.5	alt	rs72671853	2.2	1.61	1.52	1.86	1.51	chr4	105725644	105725814	G	A	31	105725729	Active only	14917	GSTCD	tcttttgctcattttaattgtgttgttcattttctcgttgctgagttgctccaatttttatgctatgaaatgaatcataaaaacAtataagacacatcactaaagaagatacacaaatggcaaataatcacatgaaaagttgctcaacatcattaatcatagggaaatgc
chr4_105725729_105725730_rs72671853	chr4_105725729_105725730_rs72671853_G	G	1.07177	6.10073e-22	-0.274609	0.0248615	610.1	1273	ref	rs72671853	2.43	2.01	1.95	2.28	1.76	chr4	105725644	105725814	G	A	31	105725729	Active only	14917	GSTCD	tcttttgctcattttaattgtgttgttcattttctcgttgctgagttgctccaatttttatgctatgaaatgaatcataaaaacGtataagacacatcactaaagaagatacacaaatggcaaataatcacatgaaaagttgctcaacatcattaatcatagggaaatgc
chr21_41486440_41486441_41486440	chr21_41486440_41486441_41486440_C	C	-0.144736	0.247991	-0.235348	0.0304781	301.8	274.9	alt	41486440	0.88	0.89	0.89	0.86	1.04	chr21	41486355	41486525	T	C	55	41486440	Inactive	21624	TMPRSS2	gtggcgcaatctcggctcactgcaaccccctcctcccaggttcaagtgattctcctgcctcagcctcccgagtagctgggactaCaggcccgcaccaccacgtctggctaatttttgtatttttagtagagacggggtttcaccatgttggccaggctggtctggaattc
chr21_41486440_41486441_41486440	chr21_41486440_41486441_41486440_T	T	0.0995031	0.321686	-0.235348	0.0304781	343.4	367	ref	41486440	1.1	1.09	1.1	1.04	1	chr21	41486355	41486525	T	C	55	41486440	Inactive	21624	TMPRSS2	gtggcgcaatctcggctcactgcaaccccctcctcccaggttcaagtgattctcctgcctcagcctcccgagtagctgggactaTaggcccgcaccaccacgtctggctaatttttgtatttttagtagagacggggtttcaccatgttggccaggctggtctggaattc
chr17_45854662_45854663_45854662	chr17_45854662_45854663_45854662_A	A	0.595986	6.69315e-06	-0.3534	0.0399663	199	300.6	ref	45854662	1.39	1.6	1.32	1.68	1.57	chr17	45854577	45854747	A	G	51	45854662	Inactive	9782	SPPL2C	aggtcaggagtttgagaccagactggccaacacagcgaaaccctgtctctattaaaaacacaaaaattagccaggcatggtggcAcatgtctgtaatcccagctacttgggaggctgaggcaggagagaaagcttgaatcccagaggcggaggttgcagtgaggggagat
chr17_45854662_45854663_45854662	chr17_45854662_45854663_45854662_G	G	0.240003	0.161225	-0.3534	0.0399663	156.9	186.5	alt	45854662	1.12	1.17	1.29	1.27	1.08	chr17	45854577	45854747	A	G	51	45854662	Inactive	9782	SPPL2C	aggtcaggagtttgagaccagactggccaacacagcgaaaccctgtctctattaaaaacacaaaaattagccaggcatggtggcGcatgtctgtaatcccagctacttgggaggctgaggcaggagagaaagcttgaatcccagaggcggaggttgcagtgaggggagat
chr21_33897902_33897903_rs8128790	chr21_33897902_33897903_rs8128790_G	G	0.186942	0.0206334	-0.183225	0.0246923	707.5	810.5	alt	rs8128790	1.03	1.22	1.11	1.18	1.19	chr21	33897817	33897987	T	G	29	33897902	Inactive	17901	ATP5PO	tgcttaatgagattacttgggttcaactcaactaaatttcttatattaaaaaaaaattccaagttgtatatgttagaaatcaaaGgagtcattttttttcctgcaggaaatatgataaatttcagtgtaatggatggtggcgtgatcaaatgaaaagtatcctgtagcta
chr21_33897902_33897903_rs8128790	chr21_33897902_33897903_rs8128790_T	T	0.387028	6.00342e-09	-0.183225	0.0246923	671.9	870.9	ref	rs8128790	1.35	1.33	1.17	1.3	1.33	chr21	33897817	33897987	T	G	29	33897902	Inactive	17901	ATP5PO	tgcttaatgagattacttgggttcaactcaactaaatttcttatattaaaaaaaaattccaagttgtatatgttagaaatcaaaTgagtcattttttttcctgcaggaaatatgataaatttcagtgtaatggatggtggcgtgatcaaatgaaaagtatcctgtagcta
chr17_45751569_45751570_45751569	chr17_45751569_45751570_45751569_C	C	0.67069	6.87123e-25	0.16633	0.0251241	531.4	843	alt	45751569	1.61	1.65	1.59	1.63	1.45	chr17	45751484	45751654	G	C	48	45751569	Inactive	-32710	CRHR1	aggtatgaattttatgggtaaccagatgacacttgaagcggctcagaagttggcgtgagaaaagtccccagttgttattacttaCtgcggcctgggaggaagaaaggattctttgtagagcaatgaaaaggacccagatagaggcaagcccctgccctcctgagcagaaa
chr17_45751569_45751570_45751569	chr17_45751569_45751570_45751569_G	G	0.489871	2.00167e-14	0.16633	0.0251241	649.8	913.1	ref	45751569	1.42	1.4	1.51	1.4	1.29	chr17	45751484	45751654	G	C	48	45751569	Inactive	-32710	CRHR1	aggtatgaattttatgggtaaccagatgacacttgaagcggctcagaagttggcgtgagaaaagtccccagttgttattacttaGtgcggcctgggaggaagaaaggattctttgtagagcaatgaaaaggacccagatagaggcaagcccctgccctcctgagcagaaa
chr17_45639519_45639520_45639519	chr17_45639519_45639520_45639519_A	A	-2.69235	1.36585e-85	0.389667	0.0224368	1106.5	169.5	ref	45639519	0.19	0.13	0.18	0.13	0.14	chr17	45639434	45639604	A	G	50	45639519	Inactive	17612	LINC02210-CRHR1	ttaggccctggcagtacgccttgccttttcacggcacacccactacagcctttcccacactgtgacactggagctggtgagtcaAagtaagtataagtggggagcacttttcagtacagtagttttaaggaaagacttgggtctctgaaagccatgtttgcatccctgcc
chr17_45639519_45639520_45639519	chr17_45639519_45639520_45639519_G	G	-2.28511	3.91708e-15	0.389667	0.0224368	1298.5	265.3	alt	45639519	0.28	0.17	0.24	0.17	0.15	chr17	45639434	45639604	A	G	50	45639519	Inactive	17612	LINC02210-CRHR1	ttaggccctggcagtacgccttgccttttcacggcacacccactacagcctttcccacactgtgacactggagctggtgagtcaGagtaagtataagtggggagcacttttcagtacagtagttttaaggaaagacttgggtctctgaaagccatgtttgcatccctgcc
chr6_31502371_31502372_rs3095232	chr6_31502371_31502372_rs3095232_A	A	-0.109255	0.18094	-0.222598	0.0248706	667.7	612.3	alt	rs3095232	1	0.9	0.87	0.89	0.92	chr6	31502286	31502456	G	A	39	31502371	Inactive	4227	MICB	gattgcaccattgcactccagcctgggcaacaggagcaaaactccatctcagaaaataaaaataaacattgattcttccagtccAtgaacatggaatgccttttccattttttgtgtcctcttcaatgttttgcatcagtgctttatagtttttattggagagatctttc
chr6_31502371_31502372_rs3095232	chr6_31502371_31502372_rs3095232_G	G	0.101834	0.352479	-0.222598	0.0248706	656.4	702.4	ref	rs3095232	1.17	0.89	1.15	1.03	1.11	chr6	31502286	31502456	G	A	39	31502371	Inactive	4227	MICB	gattgcaccattgcactccagcctgggcaacaggagcaaaactccatctcagaaaataaaaataaacattgattcttccagtccGtgaacatggaatgccttttccattttttgtgtcctcttcaatgttttgcatcagtgctttatagtttttattggagagatctttc
chr3_46543930_46543931_rs34167705	chr3_46543930_46543931_rs34167705_C	C	-0.473863	4.50735e-11	-0.248174	0.0231145	948.3	674.9	alt	rs34167705	0.77	0.7	0.65	0.7	0.73	chr3	46543845	46544015	T	C	39	46543930	Inactive	-13467	LRRC2-AS1	tactgatctcaatgatggggatgcaagggaaagaacagtaaagaggtttacagtaataacctcttgcatttttggagaactgtaCactttacagaatattcatgcacttcatcctctcaatagcactcagatagggtcagggcaagcattagcagcattttactgataag
chr3_46543930_46543931_rs34167705	chr3_46543930_46543931_rs34167705_T	T	-0.252337	0.0024728	-0.248174	0.0231145	1030.6	870.6	ref	rs34167705	0.83	0.87	0.98	0.82	0.73	chr3	46543845	46544015	T	C	39	46543930	Inactive	-13467	LRRC2-AS1	tactgatctcaatgatggggatgcaagggaaagaacagtaaagaggtttacagtaataacctcttgcatttttggagaactgtaTactttacagaatattcatgcacttcatcctctcaatagcactcagatagggtcagggcaagcattagcagcattttactgataag
chr3_46419227_46419228_rs4630979	chr3_46419227_46419228_rs4630979_C	C	-0.385193	9.25714e-06	-0.229256	0.0248706	683.6	528.8	alt	rs4630979	0.77	0.69	0.9	0.73	0.78	chr3	46419142	46419312	G	C	53	46419227	Inactive	4439	LINC02009	tgcagcccccaaggggttctgccctgggcaatagtaccacaccttttcagctccccatggttcctttgggtcctgtattcatgcCaaagtcacaggggagcttgtagtaggccacacagacagtacatttgaaccctggaggaaagtttcttccctggccgttttcctac
chr3_46419227_46419228_rs4630979	chr3_46419227_46419228_rs4630979_G	G	-0.143021	0.0564426	-0.229256	0.0248706	700.4	632.8	ref	rs4630979	0.91	0.96	0.91	0.92	0.81	chr3	46419142	46419312	G	C	53	46419227	Inactive	4439	LINC02009	tgcagcccccaaggggttctgccctgggcaatagtaccacaccttttcagctccccatggttcctttgggtcctgtattcatgcGaaagtcacaggggagcttgtagtaggccacacagacagtacatttgaaccctggaggaaagtttcttccctggccgttttcctac
chr3_46015741_46015742_rs35921206	chr3_46015741_46015742_rs35921206_A	A	1.25046	0.0526192	1.15516	0.0399545	10.1	25.1	alt	rs35921206	0.94	2.8	3.48	2.89	2.27	chr3	46015656	46015826	C	A	42	46015741	Active only	11741	XCR1	atttttttctctaattttgaagtaaacagaagattctttgataaattagcagggcccagtggttcttcctcccccacccccgccAcccaatttaaccttactattgggaaactgtatattggcatatcgttgaaccaattgcaaccaaagttgagggtgggagcaggtaa
chr3_46516322_46516323_rs67305272	chr3_46516322_46516323_rs67305272_A	A	0.494596	5.62338e-21	0.135322	0.0244739	846.7	1198.7	ref	rs67305272	1.39	1.4	1.43	1.37	1.49	chr3	46516237	46516407	A	G	46	46516322	Inactive	18347	RTP3	gagtcaccgcgcccggccctcttgtcttctcttagcctacttctcagagtttgtttctaagtggaagcagtcctccaccaaagcActaccatgtggttttagaatgctctgcctgttttacacctgttgagaataaaatgtttggacttatgagtaagcccaccaagaca
chr3_46516322_46516323_rs67305272	chr3_46516322_46516323_rs67305272_G	G	0.636823	2.75452e-31	0.135322	0.0244739	769.9	1201.1	alt	rs67305272	1.54	1.63	1.53	1.5	1.61	chr3	46516237	46516407	A	G	46	46516322	Inactive	18347	RTP3	gagtcaccgcgcccggccctcttgtcttctcttagcctacttctcagagtttgtttctaagtggaagcagtcctccaccaaagcGctaccatgtggttttagaatgctctgcctgttttacacctgttgagaataaaatgtttggacttatgagtaagcccaccaagaca
chr1_9062343_9062344_rs57576506	chr1_9062343_9062344_rs57576506_A	A	0.524218	2.77148e-06	-0.197372	0.0258379	584.4	846.4	ref	rs57576506	1.21	1.44	1.51	1.59	1.49	chr1	9062258	9062428	A	G	47	9062343	Inactive	7291	SLC2A5	taactgtagtaagtactaagaagaaaaacacaggagtggttaaaaagagaggtctggggagcaatatttcagctgaggagaggaAggagaagagagtgattcagagagagggaacagcatgtgggaaggcctgaggcaggcggagctcagaacctttgagcatctggaat
chr1_9062343_9062344_rs57576506	chr1_9062343_9062344_rs57576506_G	G	0.324521	0.00210207	-0.197372	0.0258379	557.2	701.2	alt	rs57576506	1.09	1.29	1.25	1.42	1.25	chr1	9062258	9062428	A	G	47	9062343	Inactive	7291	SLC2A5	taactgtagtaagtactaagaagaaaaacacaggagtggttaaaaagagaggtctggggagcaatatttcagctgaggagaggaGggagaagagagtgattcagagagagggaacagcatgtgggaaggcctgaggcaggcggagctcagaacctttgagcatctggaat
chr19_10305768_10305769_rs73510898	chr19_10305768_10305769_rs73510898_A	A	0.552873	7.99521e-08	-1.00575	0.0486907	230.5	338	alt	rs73510898	1.45	1.47	1.47	1.54	1.4	chr19	10305683	10305853	G	A	59	10305768	Active only	3788	ZGLP1	gggtgggggtgactcagcccaagtggaggggggtgctgcgactcctccctgagggctctaaatggggaagcaagatggagaaggAgggggcagggagaaaggcagggaagacaggaaattggcccccaaaatatttatagctcttgggttttcaggactcacccagggcc
chr19_10305768_10305769_rs73510898	chr19_10305768_10305769_rs73510898_G	G	1.83277	0.00954994	-1.00575	0.0486907	17.1	62.3	ref	rs73510898	0.95	3.32	5.85	3.2	4.9	chr19	10305683	10305853	G	A	59	10305768	Active only	3788	ZGLP1	gggtgggggtgactcagcccaagtggaggggggtgctgcgactcctccctgagggctctaaatggggaagcaagatggagaaggGgggggcagggagaaaggcagggaagacaggaaattggcccccaaaatatttatagctcttgggttttcaggactcacccagggcc
chr3_46446246_46446247_rs35088929	chr3_46446246_46446247_rs35088929_A	A	-0.184634	0.0212329	0.173791	0.0241098	981.9	865	ref	rs35088929	0.91	0.96	0.88	0.77	0.89	chr3	46446161	46446331	A	C	41	46446246	Inactive	17407	LTF	tcctcatccccatgaggtggggaagtagcaccccccattccatgaccatgacaaaatgagggactatatggatgttctttgccaAgtgtgaaggtcaatataaacattaattagaactattcctctgtgaattatttgcacccttaaaattattgctcctagaagcccta
chr3_46446246_46446247_rs35088929	chr3_46446246_46446247_rs35088929_C	C	-0.0184603	0.790332	0.173791	0.0241098	955.2	949.5	alt	rs35088929	0.99	0.98	1.07	0.93	1.01	chr3	46446161	46446331	A	C	41	46446246	Inactive	17407	LTF	tcctcatccccatgaggtggggaagtagcaccccccattccatgaccatgacaaaatgagggactatatggatgttctttgccaCgtgtgaaggtcaatataaacattaattagaactattcctctgtgaattatttgcacccttaaaattattgctcctagaagcccta
chr17_45818330_45818331_45818330	chr17_45818330_45818331_45818330_A	A	0.0906504	0.123915	-0.135452	0.0224368	1554.9	1652.4	alt	45818330	1.06	1.15	1.01	1.07	1.03	chr17	45818245	45818415	G	A	60	45818330	Inactive	-26550	SPPL2C	tgggtggggccggccaggctgtctgtggtcatggccctgtcaccttttgcagccagccctggccaccccccatgagttccctctActcccgttgcaaagggttacttgacatgctccagataaacattttcagccctcagtgcctgggcacacacttcacttgctggccc
chr17_45818330_45818331_45818330	chr17_45818330_45818331_45818330_G	G	0.223265	2.50271e-06	-0.135452	0.0224368	1411.1	1647.6	ref	45818330	1.16	1.16	1.14	1.18	1.2	chr17	45818245	45818415	G	A	60	45818330	Inactive	-26550	SPPL2C	tgggtggggccggccaggctgtctgtggtcatggccctgtcaccttttgcagccagccctggccaccccccatgagttccctctGctcccgttgcaaagggttacttgacatgctccagataaacattttcagccctcagtgcctgggcacacacttcacttgctggccc
chr17_45636559_45636560_45636559	chr17_45636559_45636560_45636559_A	A	0.00784035	0.937844	0.185685	0.0246677	823.4	831.6	ref	45636559	0.93	0.93	1.04	1.09	1.06	chr17	45636474	45636644	A	G	44	45636559	Inactive	14652	LINC02210-CRHR1	ccacatcagctagcctctgctgtgtgcacgtgtacgtgtgtgctgggagtggaggcagctttctcacagtgccttatccatgccAtaagaaaagcagtgttacattttaagaaacccagtgttaagttttaaacaccaccttccatttcagtagctttgatgatcatttt
chr17_45636559_45636560_45636559	chr17_45636559_45636560_45636559_G	G	0.206739	0.0360813	0.185685	0.0246677	841.3	975.8	alt	45636559	1.02	1.1	1.13	1.22	1.33	chr17	45636474	45636644	A	G	44	45636559	Inactive	14652	LINC02210-CRHR1	ccacatcagctagcctctgctgtgtgcacgtgtacgtgtgtgctgggagtggaggcagctttctcacagtgccttatccatgccGtaagaaaagcagtgttacattttaagaaacccagtgttaagttttaaacaccaccttccatttcagtagctttgatgatcatttt
chr12_112926666_112926667_rs58934246	chr12_112926666_112926667_rs58934246_A	A	-0.167359	0.0341793	0.196431	0.0258379	610.3	542.8	ref	rs58934246	0.93	0.84	0.93	0.85	0.9	chr12	112926581	112926751	A	G	44	112926666	Inactive	-11807	OAS3	ggtgtgggtcacagagaacacatgattcaagggcgacaaaagatcacaaggcagaaggtcagggtgagatcacaaggtcagggcAaaactagaattactaaggaagtttcatgttccactgtgcatgcattgtcattgataaacatcttaacagtgttcaagagcagaga
chr12_112926666_112926667_rs58934246	chr12_112926666_112926667_rs58934246_G	G	0.027045	0.774566	0.196431	0.0258379	607.1	621	alt	rs58934246	1.04	1.01	1.16	1.01	0.9	chr12	112926581	112926751	A	G	44	112926666	Inactive	-11807	OAS3	ggtgtgggtcacagagaacacatgattcaagggcgacaaaagatcacaaggcagaaggtcagggtgagatcacaaggtcagggcGaaactagaattactaaggaagtttcatgttccactgtgcatgcattgtcattgataaacatcttaacagtgttcaagagcagaga
chr17_46023550_46023551_46023550	chr17_46023550_46023551_46023550_C	C	0.14475	0.220966	-0.215137	0.0282381	412.4	461.9	ref	46023550	0.95	1.11	1.16	1.14	1.23	chr17	46023465	46023635	C	T	59	46023550	Inactive	24301	STH	ctggggagggtacctgggtgcctgggaggcaggtcagggaaggagtgggcacaggtattaccaattggaagacaataaaaacaaCagctcctggccaggcgcagtggctcacgcctgtaatggcagcactctgagaggctgaggcgggcagattgcttgcgtccaggagt
chr17_46023550_46023551_46023550	chr17_46023550_46023551_46023550_T	T	-0.0452637	0.627094	-0.215137	0.0282381	448.7	432.8	alt	46023550	0.97	0.98	0.88	1	0.99	chr17	46023465	46023635	C	T	59	46023550	Inactive	24301	STH	ctggggagggtacctgggtgcctgggaggcaggtcagggaaggagtgggcacaggtattaccaattggaagacaataaaaacaaTagctcctggccaggcgcagtggctcacgcctgtaatggcagcactctgagaggctgaggcgggcagattgcttgcgtccaggagt
chr17_45826182_45826183_45826182	chr17_45826182_45826183_45826182_C	C	1.18389	0.00415194	-0.883228	0.0502283	44.6	103.8	ref	45826182	1.42	2.29	3.69	1.74	2.49	chr17	45826097	45826267	C	T	62	45826182	Active only	-18698	SPPL2C	atggagtgctggtcagggcccgaggggtagctgtgcccatttgtccttcggacatcccagctgctttgctgttatcgtggccatCggtcggggtgtcactggctgtccctgggggtgctgctgactctcctctccaggtatcactggccacctctcagggtgttcctggg
chr17_45826182_45826183_45826182	chr17_45826182_45826183_45826182_T	T	0.261478	0.00329012	-0.883228	0.0502283	796.6	955.5	alt	45826182	1.1	1.29	1.09	1.3	1.21	chr17	45826097	45826267	C	T	62	45826182	Active only	-18698	SPPL2C	atggagtgctggtcagggcccgaggggtagctgtgcccatttgtccttcggacatcccagctgctttgctgttatcgtggccatTggtcggggtgtcactggctgtccctgggggtgctgctgactctcctctccaggtatcactggccacctctcagggtgttcctggg
chr3_46012390_46012391_rs12495073	chr3_46012390_46012391_rs12495073_G	G	0.196527	0.00238455	-0.13321	0.0225371	1566.2	1799.7	alt	rs12495073	1.13	1.24	1.19	1.08	1.1	chr3	46012305	46012475	T	G	47	46012390	Inactive	15092	XCR1	agctaaggcaatccaagccctctaccatggtgcctgatataaagtttctgctgaataattgctggctacattgtcatatcatcaGcagcagcagcaccgtcatcattatcgccatcaccaccactgtcatcattattgtcactatcaccaccacccccaccaccaccact
chr3_46012390_46012391_rs12495073	chr3_46012390_46012391_rs12495073_T	T	0.332968	1.60094e-11	-0.13321	0.0225371	1480.6	1869	ref	rs12495073	1.26	1.31	1.27	1.2	1.27	chr3	46012305	46012475	T	G	47	46012390	Inactive	15092	XCR1	agctaaggcaatccaagccctctaccatggtgcctgatataaagtttctgctgaataattgctggctacattgtcatatcatcaTcagcagcagcaccgtcatcattatcgccatcaccaccactgtcatcattattgtcactatcaccaccacccccaccaccaccact
chr9_21217954_21217955_21217954	chr9_21217954_21217955_21217954_C	C	-0.505952	4.60522e-12	-0.160885	0.0244739	927.7	646.3	alt	21217954	0.75	0.64	0.68	0.71	0.69	chr9	21217869	21218039	G	C	26	21217954	Inactive	-644	IFNA16	catactgaatcattgaaaactactaaatatatgaatcaataattttttaaaatttttctcatagtgtatgaagctttgaattttCcttaatatgagaaaataatttgtaaactttactagctgcagtattcatccagatattgccaacacttttttcttttcagcacttg
chr9_21217954_21217955_21217954	chr9_21217954_21217955_21217954_G	G	-0.357881	1.02607e-07	-0.160885	0.0244739	974	757.7	ref	21217954	0.81	0.71	0.83	0.79	0.75	chr9	21217869	21218039	G	C	26	21217954	Inactive	-644	IFNA16	catactgaatcattgaaaactactaaatatatgaatcaataattttttaaaatttttctcatagtgtatgaagctttgaattttGcttaatatgagaaaataatttgtaaactttactagctgcagtattcatccagatattgccaacacttttttcttttcagcacttg
chr17_45868321_45868322_45868321	chr17_45868321_45868322_45868321_A	A	0.786165	1.00351e-44	-0.14559	0.0248615	929.3	1611.3	alt	45868321	1.66	1.69	1.75	1.71	1.86	chr17	45868236	45868406	C	A	49	45868321	Inactive	23441	SPPL2C	attctgaccctccttaaactgctcctaagatcagtgtttgagacattttgcagaccctgcacttgatggatcagctggcaccacAcagatcaattaaatggctcatctgatcttgtggcccccgcccaggaactgactcagcgcaagaggacagcttcaattccctatta
chr17_45868321_45868322_45868321	chr17_45868321_45868322_45868321_C	C	0.935688	3.19514e-42	-0.14559	0.0248615	797.3	1530.6	ref	45868321	1.78	1.88	1.85	1.97	2.12	chr17	45868236	45868406	C	A	49	45868321	Inactive	23441	SPPL2C	attctgaccctccttaaactgctcctaagatcagtgtttgagacattttgcagaccctgcacttgatggatcagctggcaccacCcagatcaattaaatggctcatctgatcttgtggcccccgcccaggaactgactcagcgcaagaggacagcttcaattccctatta
chr2_60480453_60480454_rs1123573	chr2_60480453_60480454_rs1123573_A	A	1.17698	7.83488e-48	-0.146324	0.0236414	1255.6	2847.3	ref	rs1123573	2	2.39	2.27	2.25	2.43	chr2	60480368	60480538	A	G	49	60480453	Active only	73044	BCL11A	cagcaccatgctgggcaaagaagagcccctcaataaataattaggattcaagcgctgtgcagtgaacttttcttcctgttggagAgccattctaaatgacctggctggaaggaccaggccatggagccagcagtgaccaggggaaaccttccctagtaaatgattcacta
chr2_60480453_60480454_rs1123573	chr2_60480453_60480454_rs1123573_G	G	1.03202	1.0976e-79	-0.146324	0.0236414	1296.7	2662.1	alt	rs1123573	1.93	2.09	2.11	2.07	2.06	chr2	60480368	60480538	A	G	49	60480453	Active only	73044	BCL11A	cagcaccatgctgggcaaagaagagcccctcaataaataattaggattcaagcgctgtgcagtgaacttttcttcctgttggagGgccattctaaatgacctggctggaaggaccaggccatggagccagcagtgaccaggggaaaccttccctagtaaatgattcacta
chr6_31275536_31275537_rs112149677	chr6_31275536_31275537_rs112149677_A	A	-0.202957	0.0580653	-0.207319	0.0256722	660.6	569.6	alt	rs112149677	0.97	0.9	0.81	0.75	0.89	chr6	31275451	31275621	G	A	35	31275536	Inactive	-3401	HLA-C	aacaaatttacaagaaaaaaacccatccccatcaaaaagtgggcaaaggatataaacagacacttctcagaggaagacatttacAtggccaagaaacatatgaaaaaaagctcacacacgtatatgaaacgtgactgtttataatcctatccaaaaaagacctgatttca
chr6_31275536_31275537_rs112149677	chr6_31275536_31275537_rs112149677_G	G	0.00665548	0.944312	-0.207319	0.0256722	954	950.6	ref	rs112149677	1.11	0.97	1	0.98	0.92	chr6	31275451	31275621	G	A	35	31275536	Inactive	-3401	HLA-C	aacaaatttacaagaaaaaaacccatccccatcaaaaagtgggcaaaggatataaacagacacttctcagaggaagacatttacGtggccaagaaacatatgaaaaaaagctcacacacgtatatgaaacgtgactgtttataatcctatccaaaaaagacctgatttca
chr6_31550577_31550578_rs116966506	chr6_31550577_31550578_rs116966506_A	A	-0.214751	0.06317	-0.253583	0.02527	778.1	662	alt	rs116966506	0.95	0.88	0.73	0.95	0.75	chr6	31550492	31550662	G	A	51	31550577	Inactive	2970	NFKBIL1	taaaacagagtaggtttactgagtgcaggcatctaacttgacagctcatattgtaagaggcaggaccctggaaggcaaaagagcAgattaccccgaagcagacctgcatccagaccccagctctgccatcaacagggacatgcagcttacctctgtgagcccaatttgcc
chr6_31550577_31550578_rs116966506	chr6_31550577_31550578_rs116966506_G	G	0.000266329	0.997037	-0.253583	0.02527	846	849.4	ref	rs116966506	1.01	0.97	1.06	0.96	1.02	chr6	31550492	31550662	G	A	51	31550577	Inactive	2970	NFKBIL1	taaaacagagtaggtttactgagtgcaggcatctaacttgacagctcatattgtaagaggcaggaccctggaaggcaaaagagcGgattaccccgaagcagacctgcatccagaccccagctctgccatcaacagggacatgcagcttacctctgtgagcccaatttgcc
chr17_45945068_45945069_45945068	chr17_45945068_45945069_45945068_A	A	-0.107908	0.268208	-0.988662	0.0512189	893.8	820.6	alt	45945068	1.04	0.98	0.83	0.88	0.86	chr17	45944983	45945153	G	A	54	45945068	Inactive	49286	MAPT-IT1	actagaggttcctcagcctctctttgccttggttttcccagctgtaaaatggagcaaagagggcctatgtacccacaaaggtgtAgttggagcgactcctcctacattagggcctcgagtggggcttcatgattggttggtggaggtctccaaacccacccagtgccacc
chr17_45945068_45945069_45945068	chr17_45945068_45945069_45945068_G	G	0.901387	0.0315662	-0.988662	0.0512189	53.7	102.6	ref	45945068	1.13	2.15	3.01	1.47	1.8	chr17	45944983	45945153	G	A	54	45945068	Inactive	49286	MAPT-IT1	actagaggttcctcagcctctctttgccttggttttcccagctgtaaaatggagcaaagagggcctatgtacccacaaaggtgtGgttggagcgactcctcctacattagggcctcgagtggggcttcatgattggttggtggaggtctccaaacccacccagtgccacc
chr1_155280264_155280265_rs201036045	chr1_155280264_155280265_rs201036045_T	T	-1.01297	2.44825e-16	-0.241456	0.0287666	496.6	245.1	ref	rs201036045	0.54	0.56	0.5	0.43	0.45	chr1	155280179	155280349	-	TTTA	46	155280264	Inactive	2802	HCN3	tgatccacccacctcagcctcccaaagtgctgggattacaggtgtgagccaccacaccggcaaatttttatttatttatttaTtttatttatttatttattttgagacagagtctcactctcgcccaggctagagggcagtggagcggtttcagctcacggcaacc
chr1_155280264_155280265_rs201036045	chr1_155280264_155280265_rs201036045_TTTTA	TTTTA	-1.24846	8.34823e-17	-0.241456	0.0287666	404.1	169	alt	rs201036045	0.46	0.47	0.44	0.38	0.35	chr1	155280179	155280349	-	TTTA	46	155280264	Inactive	2802	HCN3	tgatccacccacctcagcctcccaaagtgctgggattacaggtgtgagccaccacaccggcaaatttttatttatttatttaTTTTAtttatttatttatttattttgagacagagtctcactctcgcccaggctagagggcagtggagcggtttcagctcacggcaacc
chr6_31278362_31278363_rs117035200	chr6_31278362_31278363_rs117035200_A	A	0.58505	0.129116	0.691463	0.050359	86.3	132.1	alt	rs117035200	0.82	1.62	2.18	1.36	1.68	chr6	31278277	31278447	T	A	32	31278362	Inactive	-6227	HLA-C	caagtaaatgtacattataggattgccttagattattttctaaagaagaaaaactcatagataataacagattttactgcaatcAttgcagagctcgacgggattcttaaaaaagaaatctggaagttaccacctgtgcttttagtgcatctgaaacatttttcctacaa
chr6_31278362_31278363_rs117035200	chr6_31278362_31278363_rs117035200_T	T	-0.0769352	0.873893	0.691463	0.050359	117.1	113	ref	rs117035200	0.5	0.89	1.13	0.78	1.52	chr6	31278277	31278447	T	A	32	31278362	Inactive	-6227	HLA-C	caagtaaatgtacattataggattgccttagattattttctaaagaagaaaaactcatagataataacagattttactgcaatcTttgcagagctcgacgggattcttaaaaaagaaatctggaagttaccacctgtgcttttagtgcatctgaaacatttttcctacaa
chr3_101737840_101737841_rs13062444	chr3_101737840_101737841_rs13062444_A	A	0.133791	0.187743	-0.20334	0.0311657	355.1	390.8	ref	rs13062444	1.09	0.98	1.19	1.14	1.1	chr3	101737755	101737925	A	G	35	101737840	Inactive	13227	CEP97	tcaacactacgaagaaactgcatcaactaacgagtgaaataaccagctagcatcaaaatgacaggatcaaattcacacataacaAtattaaccttaaatgtaaatgggctattagcccaattaaaagacatagactggcaaattggataaagaatcaagaaccattggtg
chr3_101737840_101737841_rs13062444	chr3_101737840_101737841_rs13062444_G	G	-0.0558935	0.592323	-0.20334	0.0311657	405.9	389.7	alt	rs13062444	1.01	0.9	0.97	0.91	1.02	chr3	101737755	101737925	A	G	35	101737840	Inactive	13227	CEP97	tcaacactacgaagaaactgcatcaactaacgagtgaaataaccagctagcatcaaaatgacaggatcaaattcacacataacaGtattaaccttaaatgtaaatgggctattagcccaattaaaagacatagactggcaaattggataaagaatcaagaaccattggtg
chr17_45914939_45914940_45914939	chr17_45914939_45914940_45914939_A	A	0.393064	1.7977e-05	-0.178281	0.0258379	714.9	936.1	alt	45914939	1.45	1.17	1.34	1.2	1.38	chr17	45914854	45915024	G	A	50	45914939	Inactive	19157	MAPT-IT1	ggactataggcacgcataccaccgtgcccagctattttttttaatcaagatggagtttttctatgttgcccaggctggtctcaaActcctggactcaagcaatcctcctgcctcagcctcccaaagggctgagattaaaacgtgagtcaccctgcccagccaattgcttt
chr17_45914939_45914940_45914939	chr17_45914939_45914940_45914939_G	G	0.56538	1.20656e-21	-0.178281	0.0258379	836.5	1234.2	ref	45914939	1.54	1.37	1.52	1.5	1.46	chr17	45914854	45915024	G	A	50	45914939	Inactive	19157	MAPT-IT1	ggactataggcacgcataccaccgtgcccagctattttttttaatcaagatggagtttttctatgttgcccaggctggtctcaaGctcctggactcaagcaatcctcctgcctcagcctcccaaagggctgagattaaaacgtgagtcaccctgcccagccaattgcttt
chr9_21314640_21314641_21314640	chr9_21314640_21314641_21314640_C	C	0.172237	0.0128272	-0.158725	0.0257974	828.4	933.8	ref	21314640	1.14	1.07	1.11	1.08	1.24	chr9	21314555	21314725	C	T	34	21314640	Inactive	-9328	IFNA5	tgtggtatatttgcacaatggaatattatttagctataaaaaggaataaaatcctgtcatttgtggcaacatggatggaactggCggacattatgtttagagaaatgagccaggaacagaaaattaaatactgcatgttttcactcttacttggaagctaaagaaacgtt
chr9_21314640_21314641_21314640	chr9_21314640_21314641_21314640_T	T	0.0300993	0.693539	-0.158725	0.0257974	772.3	783.4	alt	21314640	1.06	0.93	1.01	1.04	1.03	chr9	21314555	21314725	C	T	34	21314640	Inactive	-9328	IFNA5	tgtggtatatttgcacaatggaatattatttagctataaaaaggaataaaatcctgtcatttgtggcaacatggatggaactggTggacattatgtttagagaaatgagccaggaacagaaaattaaatactgcatgttttcactcttacttggaagctaaagaaacgtt
chr3_46065122_46065123_rs7631598	chr3_46065122_46065123_rs7631598_A	A	0.412025	0.000153738	0.187136	0.0304305	370.1	499.1	ref	rs7631598	1.16	1.35	1.42	1.37	1.45	chr3	46065037	46065207	A	G	36	46065122	Inactive	-37640	XCR1	ccaagatcccgccattgcactccagcctgggcaacaagagaaaaaccctgtctcaaaaaaataaagaaataaaaaaaaaggaaaAaaaaatagagttacccagccaagctctactcaactttctgggtcacaaaattataagatctaataaaatggttcttttaagcctc
chr3_46065122_46065123_rs7631598	chr3_46065122_46065123_rs7631598_G	G	0.595101	6.2704e-13	0.187136	0.0304305	448.4	685.8	alt	rs7631598	1.38	1.5	1.63	1.52	1.62	chr3	46065037	46065207	A	G	36	46065122	Inactive	-37640	XCR1	ccaagatcccgccattgcactccagcctgggcaacaagagaaaaaccctgtctcaaaaaaataaagaaataaaaaaaaaggaaaGaaaaatagagttacccagccaagctctactcaactttctgggtcacaaaattataagatctaataaaatggttcttttaagcctc
chr17_45884651_45884652_45884651	chr17_45884651_45884652_45884651_C	C	-1.39832	3.16224e-26	-0.265335	0.0249146	918.6	343.7	alt	45884651	0.46	0.32	0.39	0.37	0.33	chr17	45884566	45884736	G	C	51	45884651	Inactive	-9730	MAPT	actcctgacctcaggtgatccacctgcctcagcctcccaaagtgctaggattacaggcatgagccaccacacccagctggaaagCcttttctttctgctttgtcgctctagggcatctacaacaaagcttaacctgatgctcaccacaagggagaaatgcttaaagtgtc
chr17_45884651_45884652_45884651	chr17_45884651_45884652_45884651_G	G	-1.13429	6.6444e-19	-0.265335	0.0249146	967.1	436.3	ref	45884651	0.55	0.41	0.49	0.43	0.37	chr17	45884566	45884736	G	C	51	45884651	Inactive	-9730	MAPT	actcctgacctcaggtgatccacctgcctcagcctcccaaagtgctaggattacaggcatgagccaccacacccagctggaaagGcttttctttctgctttgtcgctctagggcatctacaacaaagcttaacctgatgctcaccacaagggagaaatgcttaaagtgtc
chr21_33965616_33965617_33965615	chr21_33965616_33965617_33965615_-	-	-0.416451	0.000765381	-0.24073	0.0274788	519.8	389.1	alt	33965615	0.84	0.68	0.88	0.67	0.67	chr21	33965530	33965700	ATAAT	-	26	33965616	Inactive	-10765	LOC101928126	gaatatattatatgcgtaacataatatattgtgtgtgtattatgtgcataacataatatattgtgtgtgtattatgtgcgtaacatattgtgtgtattatgtgcgtaacataatatattgtgtgtgtattatgtgcgtagcataattattgtgtgtgtattatgt
chr21_33965616_33965617_33965615	chr21_33965616_33965617_33965615_ATAAT	ATAAT	-0.171095	0.0899917	-0.24073	0.0274788	630.6	554.5	ref	33965615	0.99	0.88	0.9	0.86	0.77	chr21	33965530	33965700	ATAAT	-	26	33965616	Inactive	-10765	LOC101928126	gaatatattatatgcgtaacataatatattgtgtgtgtattatgtgcataacataatatattgtgtgtgtattatgtgcgtaacATAATatattgtgtgtattatgtgcgtaacataatatattgtgtgtgtattatgtgcgtagcataattattgtgtgtgtattatgt
chr3_46462008_46462009_rs11716497	chr3_46462008_46462009_rs11716497_A	A	0.163515	0.0217474	-0.257022	0.0264302	758.6	857.2	ref	rs11716497	1.1	1.14	1.2	1.06	1.15	chr3	46461923	46462093	A	G	58	46462008	Inactive	1645	LTF	tttctgagccatccccttatggcgagagccacccatggcccttgggtgggcaagaggcctgtagctccctggctgagtctgcagAggtttggggacacctagctgccatactcccccttcatccaccctcatcccggggaaatcccagggaatataatcttgccttggaa
chr3_46462008_46462009_rs11716497	chr3_46462008_46462009_rs11716497_G	G	-0.0705343	0.602165	-0.257022	0.0264302	660.5	627.9	alt	rs11716497	0.97	1.17	0.93	0.91	0.78	chr3	46461923	46462093	A	G	58	46462008	Inactive	1645	LTF	tttctgagccatccccttatggcgagagccacccatggcccttgggtgggcaagaggcctgtagctccctggctgagtctgcagGggtttggggacacctagctgccatactcccccttcatccaccctcatcccggggaaatcccagggaatataatcttgccttggaa
chr3_46398554_46398555_rs17782618	chr3_46398554_46398555_rs17782618_A	A	-0.53411	3.24303e-11	-0.180981	0.0258379	838.4	574.4	alt	rs17782618	0.74	0.72	0.65	0.63	0.68	chr3	46398469	46398639	C	A	30	46398554	Inactive	8504	CCR5AS	tgatgaaatcattactttattaaaattgtttttataaaaaatcaaaatccaaaaaaagcaacaaattttataccagagccaattAggtatatacaagggtgtcttactcttttggaatttgtcttattgtcctaactcagcacattgtcctggtctatgaaaagtcctag
chr3_46398554_46398555_rs17782618	chr3_46398554_46398555_rs17782618_C	C	-0.35932	0.00012552	-0.180981	0.0258379	801.5	619.7	ref	rs17782618	0.88	0.74	0.77	0.7	0.77	chr3	46398469	46398639	C	A	30	46398554	Inactive	8504	CCR5AS	tgatgaaatcattactttattaaaattgtttttataaaaaatcaaaatccaaaaaaagcaacaaattttataccagagccaattCggtatatacaagggtgtcttactcttttggaatttgtcttattgtcctaactcagcacattgtcctggtctatgaaaagtcctag
chr3_46297340_46297341_rs35117954	chr3_46297340_46297341_rs35117954_A	A	-0.0940285	0.32622	0.208275	0.0283941	540.3	510.9	ref	rs35117954	0.86	1.06	0.95	0.94	0.92	chr3	46297255	46297425	A	G	49	46297340	Inactive	54881	CCR3	ccagagaaaggaggagagatgggttttgggtaatctgccacaccagagaggccaccctaaatccctgggttgagtataaggtgcAgaaaacaggcagcagaaggggagcaccagggtcaaatagatgaagatggtcatttaaagggatgcagtggtcattatgtggcatc
chr3_46297340_46297341_rs35117954	chr3_46297340_46297341_rs35117954_G	G	0.116088	0.330735	0.208275	0.0283941	496.8	545.9	alt	rs35117954	0.92	1.09	1.18	1.12	1.18	chr3	46297255	46297425	A	G	49	46297340	Inactive	54881	CCR3	ccagagaaaggaggagagatgggttttgggtaatctgccacaccagagaggccaccctaaatccctgggttgagtataaggtgcGgaaaacaggcagcagaaggggagcaccagggtcaaatagatgaagatggtcatttaaagggatgcagtggtcattatgtggcatc
chr3_45940922_45940923_rs13066048	chr3_45940922_45940923_rs13066048_C	C	-0.215527	0.18792	-0.381269	0.0249146	961	819.8	ref	rs13066048	1.12	0.77	0.76	0.89	0.72	chr3	45940837	45941007	C	T	48	45940922	Inactive	-2541	CXCR6	atttgctgctgctaacatactttggtgccacatgactcagacacattccctagtggtaagacactcctacaactcaccttcttcCgctggaggtagtcaacccctgtacgcggtttccttctcctgctctcctgcttatagaacaattgttcctccagaacaattcctct
chr3_45940922_45940923_rs13066048	chr3_45940922_45940923_rs13066048_T	T	-0.587425	0.0657424	-0.381269	0.0249146	1135.2	753	alt	rs13066048	0.95	0.57	0.62	0.69	0.48	chr3	45940837	45941007	C	T	48	45940922	Inactive	-2541	CXCR6	atttgctgctgctaacatactttggtgccacatgactcagacacattccctagtggtaagacactcctacaactcaccttcttcTgctggaggtagtcaacccctgtacgcggtttccttctcctgctctcctgcttatagaacaattgttcctccagaacaattcctct
chr17_39765489_39765490_39765489	chr17_39765489_39765490_39765489_C	C	0.107787	0.141129	-0.151362	0.0263162	770.3	831.2	ref	39765489	1.03	1.06	1.05	1.13	1.13	chr17	39765404	39765574	C	T	38	39765489	Inactive	12735	IKZF3	tttgtggatttgcatgtatgactgaaaggcttttccacgtgtggttgatatatctcagaaagaatgtttcatatagcacatctcCgggaccactcattccactgctgtagaagataatgaccaaatacctttttggcttttaaattccataaaattcaagtccctgatgg
chr17_39765489_39765490_39765489	chr17_39765489_39765490_39765489_T	T	-0.0218375	0.765382	-0.151362	0.0263162	789	771.5	alt	39765489	1.03	0.99	0.95	0.96	0.96	chr17	39765404	39765574	C	T	38	39765489	Inactive	12735	IKZF3	tttgtggatttgcatgtatgactgaaaggcttttccacgtgtggttgatatatctcagaaagaatgtttcatatagcacatctcTgggaccactcattccactgctgtagaagataatgaccaaatacctttttggcttttaaattccataaaattcaagtccctgatgg
chr3_101768076_101768077_rs17412468	chr3_101768076_101768077_rs17412468_A	A	0.312424	8.46735e-08	-0.143315	0.0244739	1524.5	1900	ref	rs17412468	1.19	1.32	1.28	1.22	1.22	chr3	101767991	101768161	A	T	35	101768076	Inactive	-11134	NXPE3	gtctagtaaggtttggaaagttaagctttgaacatggtctttgtgtttttttcctaacaaggaaaggtttagttcagctgtgctAttttagtacacatcagttctcttgatttatggaagattcagtttatcaattaagaattcctgcagaagcacagaatcataccatg
chr3_101768076_101768077_rs17412468	chr3_101768076_101768077_rs17412468_T	T	0.170642	0.00504242	-0.143315	0.0244739	1170.6	1322.8	alt	rs17412468	1.09	1.06	1.17	1.15	1.18	chr3	101767991	101768161	A	T	35	101768076	Inactive	-11134	NXPE3	gtctagtaaggtttggaaagttaagctttgaacatggtctttgtgtttttttcctaacaaggaaaggtttagttcagctgtgctTttttagtacacatcagttctcttgatttatggaagattcagtttatcaattaagaattcctgcagaagcacagaatcataccatg
chr17_46082684_46082685_46082684	chr17_46082684_46082685_46082684_A	A	0.0804697	0.168048	-0.144015	0.0242443	1424.9	1499.5	alt	46082684	1.07	1.09	0.96	1.06	1.08	chr17	46082599	46082769	G	A	49	46082684	Inactive	83435	STH	tttaggagttaagtctcaaaaggactgttggtgtactagaggccccctcttcctcaccctatggttcagaaacaaactacagcaAcagcagctttgttttcccaaagagctatttcaacaagcagcagacccaggctcccctctctgccacttgactgctctgacctaca
chr17_46082684_46082685_46082684	chr17_46082684_46082685_46082684_G	G	0.210265	0.000113916	-0.144015	0.0242443	1512.5	1755.5	ref	46082684	1.11	1.12	1.16	1.19	1.22	chr17	46082599	46082769	G	A	49	46082684	Inactive	83435	STH	tttaggagttaagtctcaaaaggactgttggtgtactagaggccccctcttcctcaccctatggttcagaaacaaactacagcaGcagcagctttgttttcccaaagagctatttcaacaagcagcagacccaggctcccctctctgccacttgactgctctgacctaca
chr6_31155582_31155583_rs113129896	chr6_31155582_31155583_rs113129896_C	C	0.745616	9.74212e-13	-0.315548	0.0382102	303.3	515	ref	rs113129896	1.5	1.7	1.89	1.77	1.63	chr6	31155497	31155667	C	G	50	31155582	Inactive	2206	CCHCR1	ggaggctgaggcaggagaatggcgtcaacctgggaggcagagcttgcagtgagccaagatctccccagtgcactccagcctgggCgacagagtgagactccatctcaaaaaaaaggcatttattgagtgttaggtatactttatgaggagtctgagagaacagtacataa
chr6_31155582_31155583_rs113129896	chr6_31155582_31155583_rs113129896_G	G	0.449095	0.00490601	-0.315548	0.0382102	246	336.4	alt	rs113129896	1.18	1.7	1.15	1.44	1.37	chr6	31155497	31155667	C	G	50	31155582	Inactive	2206	CCHCR1	ggaggctgaggcaggagaatggcgtcaacctgggaggcagagcttgcagtgagccaagatctccccagtgcactccagcctgggGgacagagtgagactccatctcaaaaaaaaggcatttattgagtgttaggtatactttatgaggagtctgagagaacagtacataa
chr4_167824478_167824479_rs1073165	chr4_167824478_167824479_rs1073165_A	A	0.424836	3.02795e-08	-0.182543	0.0297793	444.7	602.3	ref	rs1073165	1.31	1.44	1.43	1.26	1.33	chr4	167824393	167824563	A	G	50	167824478	Inactive	-268058	ANXA10	ttttgtttgtttgtttgctctgttgcccaggctggagtgcagtggcaacatctcggctcactgcaacctccacctccaggattcAaacgattctccagcctcagcctcccaagtaactgggattgctggtgcccgctaccacacctagctaatttttgtattttcagtag
chr4_167824478_167824479_rs1073165	chr4_167824478_167824479_rs1073165_G	G	0.270717	0.0014285	-0.182543	0.0297793	535.4	643.2	alt	rs1073165	1.27	1.31	1.17	1.14	1.12	chr4	167824393	167824563	A	G	50	167824478	Inactive	-268058	ANXA10	ttttgtttgtttgtttgctctgttgcccaggctggagtgcagtggcaacatctcggctcactgcaacctccacctccaggattcGaacgattctccagcctcagcctcccaagtaactgggattgctggtgcccgctaccacacctagctaatttttgtattttcagtag
chr4_105766802_105766803_rs17036189	chr4_105766802_105766803_rs17036189_A	A	-0.136291	0.0539941	0.182211	0.0263162	802.4	723.6	ref	rs17036189	0.96	0.85	0.9	0.93	0.88	chr4	105766717	105766887	A	T	31	105766802	Inactive	55990	GSTCD	tttccttctaatggaacattgaggttgcatttgacattttgctgttataaattactctgacgttgactatattcatggaaagatAgtttctcctatactgttttattattttaaaagttatactcagaagatggattagtgtcccaaaagcatgaataggtttttgactc
chr4_105766802_105766803_rs17036189	chr4_105766802_105766803_rs17036189_T	T	0.0407052	0.688855	0.182211	0.0263162	1040.4	1064.5	alt	rs17036189	1.16	1	1.06	0.95	0.94	chr4	105766717	105766887	A	T	31	105766802	Inactive	55990	GSTCD	tttccttctaatggaacattgaggttgcatttgacattttgctgttataaattactctgacgttgactatattcatggaaagatTgtttctcctatactgttttattattttaaaagttatactcagaagatggattagtgtcccaaaagcatgaataggtttttgactc
chr17_46064755_46064756_46064755	chr17_46064755_46064756_46064755_A	A	-0.11038	0.101653	0.168181	0.0258379	1028	946.5	alt	46064755	0.99	0.88	0.93	0.9	0.9	chr17	46064670	46064840	G	A	43	46064755	Inactive	65506	STH	acataccacactctcttggtttttcttctactttattcgtcactcccttcccaatcctttcctcatctttcacaggaatgaggaAgaatacctaagctctggaatacatcaaagggctaatccatatacctcttctttatctgagctctccagcactctctattccctcc
chr17_46064755_46064756_46064755	chr17_46064755_46064756_46064755_G	G	-0.283908	0.000108373	0.168181	0.0258379	993	812.1	ref	46064755	0.85	0.77	0.87	0.87	0.73	chr17	46064670	46064840	G	A	43	46064755	Inactive	65506	STH	acataccacactctcttggtttttcttctactttattcgtcactcccttcccaatcctttcctcatctttcacaggaatgaggaGgaatacctaagctctggaatacatcaaagggctaatccatatacctcttctttatctgagctctccagcactctctattccctcc
chr12_112926707_112926708_rs58205989	chr12_112926707_112926708_rs58205989_C	C	-0.00601849	0.934108	0.163185	0.0280355	862.7	851.8	alt	rs58205989	1.03	1.01	0.94	1	0.96	chr12	112926622	112926792	T	C	43	112926707	Inactive	-11766	OAS3	gatcacaaggcagaaggtcagggtgagatcacaaggtcagggcaaaactagaattactaaggaagtttcatgttccactgtgcaCgcattgtcattgataaacatcttaacagtgttcaagagcagagaaccagtctgactagaattcgccaggctggaatttcctaatc
chr12_112926707_112926708_rs58205989	chr12_112926707_112926708_rs58205989_T	T	-0.189166	0.0392695	0.163185	0.0280355	594.3	521	ref	rs58205989	0.83	0.89	0.8	0.92	0.94	chr12	112926622	112926792	T	C	43	112926707	Inactive	-11766	OAS3	gatcacaaggcagaaggtcagggtgagatcacaaggtcagggcaaaactagaattactaaggaagtttcatgttccactgtgcaTgcattgtcattgataaacatcttaacagtgttcaagagcagagaaccagtctgactagaattcgccaggctggaatttcctaatc
chr9_33425025_33425026_rs60636152	chr9_33425025_33425026_rs60636152_C	C	-0.0404637	0.644502	-0.190388	0.0326256	476.7	463	ref	rs60636152	0.96	1.01	0.92	1	0.98	chr9	33424940	33425110	C	G	52	33425025	Inactive	-22344	AQP7	ttttgtatttttagtagagacagggtttcactgtgttagccaggatggtctctatctcctgacctcatgatccgcccgcctcggCctcctgaagtgctgggattacaggtgtgagccacggcgcccggccttccctcagtttcttgaaactcccttggagaacagaagat
chr9_33425025_33425026_rs60636152	chr9_33425025_33425026_rs60636152_G	G	-0.230808	0.0277677	-0.190388	0.0326256	357.7	304.9	alt	rs60636152	0.86	0.85	0.91	0.87	0.77	chr9	33424940	33425110	C	G	52	33425025	Inactive	-22344	AQP7	ttttgtatttttagtagagacagggtttcactgtgttagccaggatggtctctatctcctgacctcatgatccgcccgcctcggGctcctgaagtgctgggattacaggtgtgagccacggcgcccggccttccctcagtttcttgaaactcccttggagaacagaagat
chr3_46291508_46291509_rs17284187	chr3_46291508_46291509_rs17284187_A	A	-0.635747	2.77852e-15	-0.170069	0.0266715	1033.6	672.2	alt	rs17284187	0.59	0.71	0.7	0.65	0.61	chr3	46291423	46291593	G	A	41	46291508	Inactive	49049	CCR3	actcgagtgcccccaagtctcacaatggccatgttctctgagctagtacacccatgcagcttttttgcccattgtttatgatacAtaatgcacagttctttgcatattacctttttatcctataagaccatgcagaaattcttccaaatcaggtggtgtagttctaattt
chr3_46291508_46291509_rs17284187	chr3_46291508_46291509_rs17284187_G	G	-0.457872	2.92217e-11	-0.170069	0.0266715	777.3	570.9	ref	rs17284187	0.72	0.72	0.8	0.72	0.72	chr3	46291423	46291593	G	A	41	46291508	Inactive	49049	CCR3	actcgagtgcccccaagtctcacaatggccatgttctctgagctagtacacccatgcagcttttttgcccattgtttatgatacGtaatgcacagttctttgcatattacctttttatcctataagaccatgcagaaattcttccaaatcaggtggtgtagttctaattt
chr4_25416709_25416710_25416709	chr4_25416709_25416710_25416709_G	G	-3.16721	1.52727e-150	-0.351723	0.0260693	970.2	105.4	alt	25416709	0.12	0.12	0.09	0.1	0.11	chr4	25416624	25416794	T	G	32	25416709	Inactive	39447	ANAPC4	attacagttaaatgtttttttaatgcacattataaattccaaccttttaggtacgctagataatggttatttcgttactagagaGaaccacagaggtagctgagcagaaatgctccaatttttcattcaaaatatgctggccttaatagctttttttgtccctttgcttt
chr4_25416709_25416710_25416709	chr4_25416709_25416710_25416709_T	T	-2.82285	5.3763e-146	-0.351723	0.0260693	1119.6	155.7	ref	25416709	0.16	0.14	0.16	0.14	0.11	chr4	25416624	25416794	T	G	32	25416709	Inactive	39447	ANAPC4	attacagttaaatgtttttttaatgcacattataaattccaaccttttaggtacgctagataatggttatttcgttactagagaTaaccacagaggtagctgagcagaaatgctccaatttttcattcaaaatatgctggccttaatagctttttttgtccctttgcttt
chr9_21216909_21216910_21216909	chr9_21216909_21216910_21216909_C	C	-0.178109	0.0201906	0.189762	0.0286595	698.5	609.8	ref	21216909	0.94	0.83	0.82	0.9	0.88	chr9	21216824	21216994	C	G	45	21216909	Inactive	401	IFNA16	ggctgtatttcttccccatcagataaagagtgattctttgaaagtatttcctcacagccaggatggagtcctcattcatcagggCaatctcttccaccccaacctcctgtgtcacacaggcttctaggtcattcagttgctggaaaagttcaatgtagaatttgtctagg
chr9_21216909_21216910_21216909	chr9_21216909_21216910_21216909_G	G	0.011549	0.913475	0.189762	0.0286595	651.3	651.7	alt	21216909	1.11	1.02	1.02	0.95	0.9	chr9	21216824	21216994	C	G	45	21216909	Inactive	401	IFNA16	ggctgtatttcttccccatcagataaagagtgattctttgaaagtatttcctcacagccaggatggagtcctcattcatcagggGaatctcttccaccccaacctcctgtgtcacacaggcttctaggtcattcagttgctggaaaagttcaatgtagaatttgtctagg
chr3_46073346_46073347_rs9870445	chr3_46073346_46073347_rs9870445_A	A	-0.0522884	0.465918	0.146536	0.0282276	694.6	670.2	ref	rs9870445	0.98	0.98	0.98	0.93	0.96	chr3	46073261	46073431	A	G	48	46073346	Inactive	-45864	XCR1	aagtgggacttagttaaactcttctgcacaccaaaagaaataaataacagatgctgggtgcagtggttcacatctataatcccaAcactttgggaggctgaggcgggcagatcacttgaggcctggagttccagaccagcttggccaacatggcaaaatcccatctctac
chr3_46073346_46073347_rs9870445	chr3_46073346_46073347_rs9870445_G	G	0.0828758	0.255619	0.146536	0.0282276	781.5	833.3	alt	rs9870445	0.99	1.1	1.08	1.11	1.05	chr3	46073261	46073431	A	G	48	46073346	Inactive	-45864	XCR1	aagtgggacttagttaaactcttctgcacaccaaaagaaataaataacagatgctgggtgcagtggttcacatctataatcccaGcactttgggaggctgaggcgggcagatcacttgaggcctggagttccagaccagcttggccaacatggcaaaatcccatctctac
chr3_46505450_46505451_rs6792420	chr3_46505450_46505451_rs6792420_C	C	-0.764139	5.03254e-19	0.187123	0.0258379	1142.9	665.4	ref	rs6792420	0.66	0.61	0.56	0.57	0.52	chr3	46505365	46505535	C	T	48	46505450	Inactive	7475	RTP3	tctagggcacattgcatcctcacattgtccttctggaatgtcattctggcagttcacatctcccacctgtcccctcaaaccacaCctacaaccatgccttggctaatttatctttcccactcctaggcttttgctcacaaattccctctgcctcttcttagctactcatg
chr3_46505450_46505451_rs6792420	chr3_46505450_46505451_rs6792420_T	T	-0.60097	5.94929e-27	0.187123	0.0258379	1192.4	787	alt	rs6792420	0.65	0.64	0.67	0.68	0.66	chr3	46505365	46505535	C	T	48	46505450	Inactive	7475	RTP3	tctagggcacattgcatcctcacattgtccttctggaatgtcattctggcagttcacatctcccacctgtcccctcaaaccacaTctacaaccatgccttggctaatttatctttcccactcctaggcttttgctcacaaattccctctgcctcttcttagctactcatg
chr3_45988511_45988512_rs7628447	chr3_45988511_45988512_rs7628447_C	C	-0.445571	8.11654e-13	0.152868	0.0258379	1186.1	862	ref	rs7628447	0.77	0.72	0.66	0.73	0.76	chr3	45988426	45988596	C	T	53	45988511	Inactive	7312	FYCO1	gatcctgacatctacaacccattagcaaatggctctcctaactcaggagacactcaaagctctgtacatactaccacggctgccCcagcaccagcgtaaggactccaggactcacacacctcacagggcccccagtgtgccaatcacctcataaacccacagtccttgtt
chr3_45988511_45988512_rs7628447	chr3_45988511_45988512_rs7628447_T	T	-0.29092	2.22432e-05	0.152868	0.0258379	1091.9	885.7	alt	rs7628447	0.83	0.78	0.74	0.87	0.84	chr3	45988426	45988596	C	T	53	45988511	Inactive	7312	FYCO1	gatcctgacatctacaacccattagcaaatggctctcctaactcaggagacactcaaagctctgtacatactaccacggctgccTcagcaccagcgtaaggactccaggactcacacacctcacagggcccccagtgtgccaatcacctcataaacccacagtccttgtt
chr6_31508563_31508564_rs3134892	chr6_31508563_31508564_rs3134892_A	A	-0.225821	0.0165559	0.173536	0.0264474	943.5	797.2	ref	rs3134892	0.98	0.83	0.78	0.83	0.81	chr6	31508478	31508648	A	G	63	31508563	Inactive	10419	MICB	ttgaacctagttgcactgtcagtcggcccctcatgcctgagcagatgggaaggttcgtcccctgccctgcagcaagagggccccAtccaggaggcacccacagcaggggcagtgcaggtctgtggtcactcctgctctcacctgcggcgtctcccgtggagggattgtca
chr6_31508563_31508564_rs3134892	chr6_31508563_31508564_rs3134892_G	G	-0.0642441	0.297148	0.173536	0.0264474	985.6	938.3	alt	rs3134892	0.98	0.97	0.95	0.95	0.9	chr6	31508478	31508648	A	G	63	31508563	Inactive	10419	MICB	ttgaacctagttgcactgtcagtcggcccctcatgcctgagcagatgggaaggttcgtcccctgccctgcagcaagagggccccGtccaggaggcacccacagcaggggcagtgcaggtctgtggtcactcctgctctcacctgcggcgtctcccgtggagggattgtca
chr6_31503445_31503446_rs3094002	chr6_31503445_31503446_rs3094002_A	A	-0.532984	2.58056e-15	0.144627	0.0256722	1366.6	938.2	ref	rs3094002	0.74	0.7	0.7	0.67	0.62	chr6	31503360	31503530	A	G	41	31503445	Inactive	5301	MICB	gttttaaccgcttttaagtgtatactcggtggcattagatacattcacatttttgtgcaacccaaaactctgtacccattaatcAgtaactccccattcctccctacctctggcccctggtaaccatcattctactttttgtttctatgaatttgaccactctaggtacc
chr6_31503445_31503446_rs3094002	chr6_31503445_31503446_rs3094002_G	G	-0.392361	4.89835e-11	0.144627	0.0256722	1339.3	1016	alt	rs3094002	0.8	0.77	0.79	0.74	0.7	chr6	31503360	31503530	A	G	41	31503445	Inactive	5301	MICB	gttttaaccgcttttaagtgtatactcggtggcattagatacattcacatttttgtgcaacccaaaactctgtacccattaatcGgtaactccccattcctccctacctctggcccctggtaaccatcattctactttttgtttctatgaatttgaccactctaggtacc
chr17_46068970_46068971_46068970	chr17_46068970_46068971_46068970_A	A	0.163614	0.000745121	0.108672	0.0247694	1655.1	1854	ref	46068970	1.1	1.13	1.09	1.15	1.14	chr17	46068885	46069055	A	C	49	46068970	Inactive	69721	STH	caattgttgaactatcccagaaaggctatgggtctttgactccttactttatttttttgagatgaagtctcgctatcccgcccaAgctggagtgcagtggcatgatagcagctcaccgtagcctccacctccctggttcaagcgattctcctgctttggcctcctgagta
chr17_46068970_46068971_46068970	chr17_46068970_46068971_46068970_C	C	0.272023	8.34164e-07	0.108672	0.0247694	2009.3	2431.8	alt	46068970	1.15	1.18	1.21	1.25	1.25	chr17	46068885	46069055	A	C	49	46068970	Inactive	69721	STH	caattgttgaactatcccagaaaggctatgggtctttgactccttactttatttttttgagatgaagtctcgctatcccgcccaCgctggagtgcagtggcatgatagcagctcaccgtagcctccacctccctggttcaagcgattctcctgctttggcctcctgagta
chr4_105681857_105681858_rs72671805	chr4_105681857_105681858_rs72671805_A	A	-0.602081	3.164e-17	-0.126896	0.0231777	2718.8	1785.6	alt	rs72671805	0.7	0.61	0.68	0.67	0.62	chr4	105681772	105681942	G	A	31	105681857	Inactive	26831	INTS12	gggttaacaatgtacaaaacaatctcaagaattaatcattatataggagcttattgtatacaaagttagctaaaattaggtaaaAtgctataacattttgagcactaagtaagatagccttttctttcatggtataggaagaagccatcagtgtgtgaacaagtcatata
chr4_105681857_105681858_rs72671805	chr4_105681857_105681858_rs72671805_G	G	-0.478086	9.85126e-16	-0.126896	0.0231777	2901.1	2077.4	ref	rs72671805	0.75	0.71	0.72	0.71	0.68	chr4	105681772	105681942	G	A	31	105681857	Inactive	26831	INTS12	gggttaacaatgtacaaaacaatctcaagaattaatcattatataggagcttattgtatacaaagttagctaaaattaggtaaaGtgctataacattttgagcactaagtaagatagccttttctttcatggtataggaagaagccatcagtgtgtgaacaagtcatata
chr10_79898457_79898458_79898457	chr10_79898457_79898458_79898457_C	C	-0.514776	3.02963e-10	0.18981	0.0267558	1115.5	771.1	ref	79898457	0.77	0.68	0.66	0.72	0.62	chr10	79898372	79898542	C	T	46	79898457	Inactive	-6440	BMS1P21	cacctgttgtagtgcaccaatattgtaaaggtttgctggcaaagccctgcgtttctttttccctggtattaccctttgtgtttaCctgtaccaaccacctggcactctcctgctttcacaaaaaaacagggtgggtccatcctcaaaataagcctccctgttacccagaa
chr10_79898457_79898458_79898457	chr10_79898457_79898458_79898457_T	T	-0.341405	8.40565e-08	0.18981	0.0267558	941.9	740.9	alt	79898457	0.81	0.81	0.75	0.75	0.83	chr10	79898372	79898542	C	T	46	79898457	Inactive	-6440	BMS1P21	cacctgttgtagtgcaccaatattgtaaaggtttgctggcaaagccctgcgtttctttttccctggtattaccctttgtgtttaTctgtaccaaccacctggcactctcctgctttcacaaaaaaacagggtgggtccatcctcaaaataagcctccctgttacccagaa
chr8_60515641_60515642_rs58935458	chr8_60515641_60515642_rs58935458_C	C	-0.10324	0.0864891	0.139352	0.0283963	909.7	852.2	ref	rs58935458	0.91	0.95	0.96	0.92	0.95	chr8	60515556	60515726	C	T	39	60515641	Inactive	-1268	RAB2A	aactgttgttctttcgacaaactctatacataattcatattcctggctcagaaatcataatctctaagtaacctttcctgacacCctattctccacctcctcttccataacctgtggtctttttgaacagagtggtgacattttgggctggatgactgaaaaagcaaagt
chr8_60515641_60515642_rs58935458	chr8_60515641_60515642_rs58935458_T	T	0.0491167	0.532859	0.139352	0.0283963	700.6	727.3	alt	rs58935458	1.03	1.01	1.02	1	1.13	chr8	60515556	60515726	C	T	39	60515641	Inactive	-1268	RAB2A	aactgttgttctttcgacaaactctatacataattcatattcctggctcagaaatcataatctctaagtaacctttcctgacacTctattctccacctcctcttccataacctgtggtctttttgaacagagtggtgacattttgggctggatgactgaaaaagcaaagt
chr20_6517380_6517381_rs6117308	chr20_6517380_6517381_rs6117308_A	A	-0.384293	1.81884e-06	-0.146486	0.0287174	742.4	565.9	alt	rs6117308	0.81	0.74	0.77	0.72	0.76	chr20	6517295	6517465	G	A	39	6517380	Inactive	90649	CASC20	gcttgttggtctttagtagcatcattactttgtagagtagattgataaatggaaaagcagtgaagtctaatcagctaggattacAcctagcagaaacctttcatggtaagctgatgggcaaaaacactgaaaataatagccatgcacccactcacacaagaactgaaata
chr20_6517380_6517381_rs6117308	chr20_6517380_6517381_rs6117308_G	G	-0.252683	0.000166574	-0.146486	0.0287174	762.7	646	ref	rs6117308	0.82	0.86	0.89	0.81	0.86	chr20	6517295	6517465	G	A	39	6517380	Inactive	90649	CASC20	gcttgttggtctttagtagcatcattactttgtagagtagattgataaatggaaaagcagtgaagtctaatcagctaggattacGcctagcagaaacctttcatggtaagctgatgggcaaaaacactgaaaataatagccatgcacccactcacacaagaactgaaata
chr10_79986521_79986522_79986521	chr10_79986521_79986522_79986521_G	G	-0.278	0.000667065	0.148523	0.0310681	539.1	448.1	ref	79986521	0.81	0.79	0.86	0.8	0.89	chr10	79986436	79986606	G	T	41	79986521	Inactive	-37417	SFTPD	aaaaactagacagtgggagggcagtacccaaaagccctgagtttctgagcaaaatattgaaagtttctatggtgaaataggaagGtaacacgcttaggaagaaaaaagtggtaatgattcaaggaaacataatcacacacagtttcagtcttaatggacaggggaggacc
chr10_79986521_79986522_79986521	chr10_79986521_79986522_79986521_T	T	-0.123839	0.133966	0.148523	0.0310681	525.1	484.9	alt	79986521	0.89	0.91	0.94	0.94	0.94	chr10	79986436	79986606	G	T	41	79986521	Inactive	-37417	SFTPD	aaaaactagacagtgggagggcagtacccaaaagccctgagtttctgagcaaaatattgaaagtttctatggtgaaataggaagTtaacacgcttaggaagaaaaaagtggtaatgattcaaggaaacataatcacacacagtttcagtcttaatggacaggggaggacc
chr4_105657997_105657998_rs72669992	chr4_105657997_105657998_rs72669992_A	A	-0.113795	0.209567	-0.173089	0.0287666	645.9	593.2	alt	rs72669992	1.01	0.87	0.97	0.87	0.87	chr4	105657912	105658082	G	A	31	105657997	Inactive	50691	INTS12	acaaaagagaaacctacttccaaattatcataaaatatcatataagcatatatgataaagggtaaagtagggcagtcagcaaatAtaaaacagaagagaaatagaagaaattaaatctaggatgatcaggttatgtcatgaagttgggcagttctatgaagttcattttc
chr4_105657997_105657998_rs72669992	chr4_105657997_105657998_rs72669992_G	G	0.0440239	0.511966	-0.173089	0.0287666	915.2	941.9	ref	rs72669992	1.04	1.05	0.99	1	1.08	chr4	105657912	105658082	G	A	31	105657997	Inactive	50691	INTS12	acaaaagagaaacctacttccaaattatcataaaatatcatataagcatatatgataaagggtaaagtagggcagtcagcaaatGtaaaacagaagagaaatagaagaaattaaatctaggatgatcaggttatgtcatgaagttgggcagttctatgaagttcattttc
chr17_45885680_45885681_45885680	chr17_45885680_45885681_45885680_A	A	0.0205862	0.767273	-0.150692	0.0276166	1036.1	1043.5	alt	45885680	1.02	0.98	0.93	1.08	1.02	chr17	45885595	45885765	G	A	47	45885680	Inactive	-8701	MAPT	cttcctctctaacgaaggccgtgatgatacttcaggcctctggttatcaatgccagctcagacactgtgtcttacagtcctcagAatatttgggtattcctcttttcccatttgccatggtgctgcacagtccttcttaatgaggagccaggcttcttctcaatcaattg
chr17_45885680_45885681_45885680	chr17_45885680_45885681_45885680_G	G	0.157457	0.0133304	-0.150692	0.0276166	870.1	974.4	ref	45885680	1.08	1.12	1.16	1.17	1.08	chr17	45885595	45885765	G	A	47	45885680	Inactive	-8701	MAPT	cttcctctctaacgaaggccgtgatgatacttcaggcctctggttatcaatgccagctcagacactgtgtcttacagtcctcagGatatttgggtattcctcttttcccatttgccatggtgctgcacagtccttcttaatgaggagccaggcttcttctcaatcaattg
chr6_32707332_32707333_rs9275524	chr6_32707332_32707333_rs9275524_C	C	0.0828494	0.249139	-0.156353	0.0265058	1211.5	1274.3	alt	rs9275524	1.07	1.09	0.97	1.14	0.99	chr6	32707247	32707417	T	C	40	32707332	Inactive	-34058	HLA-DQA2	aatggaacgtttctgcatctggcttgttttacagcctatcccttaaccaatgcctctgaactaacttgtgctgtccctggttccCacctttttccatggctcaatatcaatgatgcaacatccgatcacattaaacgtgtaaaaaacaactcttgctatatctctactat
chr6_32707332_32707333_rs9275524	chr6_32707332_32707333_rs9275524_T	T	0.240898	0.000888074	-0.156353	0.0265058	1204	1415.2	ref	rs9275524	1.19	1.17	1.13	1.31	1.07	chr6	32707247	32707417	T	C	40	32707332	Inactive	-34058	HLA-DQA2	aatggaacgtttctgcatctggcttgttttacagcctatcccttaaccaatgcctctgaactaacttgtgctgtccctggttccTacctttttccatggctcaatatcaatgatgcaacatccgatcacattaaacgtgtaaaaaacaactcttgctatatctctactat
chr6_31168000_31168001_rs113542024	chr6_31168000_31168001_rs113542024_G	G	0.126269	0.131841	-0.250829	0.0307918	598.9	647.8	alt	rs113542024	1.12	1.02	1.04	1.19	1.03	chr6	31167915	31168085	T	G	54	31168000	Inactive	-831	POU5F1	gttttagtccaagcgaaatgatctctcaccctttttctccccaccaagacggaatctcgttctatcgcccaggctggagtgctgGggcgtgatcttggctcactgcaatctccgccttctgggttcaagctattctgcctcagccgcctgagtagctgggactacaggca
chr6_31168000_31168001_rs113542024	chr6_31168000_31168001_rs113542024_T	T	0.359874	0.00258898	-0.250829	0.0307918	582	751.1	ref	rs113542024	1.07	1.32	1.2	1.35	1.5	chr6	31167915	31168085	T	G	54	31168000	Inactive	-831	POU5F1	gttttagtccaagcgaaatgatctctcaccctttttctccccaccaagacggaatctcgttctatcgcccaggctggagtgctgTggcgtgatcttggctcactgcaatctccgccttctgggttcaagctattctgcctcagccgcctgagtagctgggactacaggca
chr3_46165507_46165508_rs35434266	chr3_46165507_46165508_rs35434266_G	G	-0.23254	0.000516522	0.165093	0.0267558	1145.2	971	ref	rs35434266	0.86	0.94	0.79	0.81	0.84	chr3	46165422	46165592	G	T	31	46165507	Inactive	42805	CCR1	tggcattttcattatgaaatctttgccagattctgtatccaaaatgatatattcttggtttattccagggtttttatagttttaGgttttacatttaggtctttaatccatcttgagttgatttttgtatatggtataaggaaggggaccagttccaatcttttgtatat
chr3_46165507_46165508_rs35434266	chr3_46165507_46165508_rs35434266_T	T	-0.0774144	0.260142	0.165093	0.0267558	1174	1117.9	alt	rs35434266	0.93	1.03	1	0.9	0.89	chr3	46165422	46165592	G	T	31	46165507	Inactive	42805	CCR1	tggcattttcattatgaaatctttgccagattctgtatccaaaatgatatattcttggtttattccagggtttttatagttttaTgttttacatttaggtctttaatccatcttgagttgatttttgtatatggtataaggaaggggaccagttccaatcttttgtatat
chr3_46082110_46082111_rs6794103	chr3_46082110_46082111_rs6794103_C	C	0.262691	2.40918e-05	0.160595	0.0298577	802	955.2	alt	rs6794103	1.26	1.19	1.15	1.16	1.19	chr3	46082025	46082195	T	C	41	46082110	Inactive	-54628	XCR1	actattggccaatccctgtgccactaaacttaaaggcattgatgcatagattcatatttctcattttaaaaagacaaccctaccCgaggggacgtctttcatcatgggagatcttagtggaattgacttgcagtcttcctgaccagaatggaaagtagctgacatttgtg
chr3_46082110_46082111_rs6794103	chr3_46082110_46082111_rs6794103_T	T	0.0890977	0.221483	0.160595	0.0298577	612	654	ref	rs6794103	1.06	1.01	1.16	1.07	1.03	chr3	46082025	46082195	T	C	41	46082110	Inactive	-54628	XCR1	actattggccaatccctgtgccactaaacttaaaggcattgatgcatagattcatatttctcattttaaaaagacaaccctaccTgaggggacgtctttcatcatgggagatcttagtggaattgacttgcagtcttcctgaccagaatggaaagtagctgacatttgtg
chr4_167785578_167785579_rs28663044	chr4_167785578_167785579_rs28663044_C	C	-0.100725	0.283894	0.175249	0.0315569	538.8	497.4	ref	rs28663044	1.01	0.91	0.93	0.9	0.86	chr4	167785493	167785663	C	T	36	167785578	Inactive	-306958	ANXA10	gatcagcagtagggtgttagagtaagatagaagattgagacaagaaagaaaaaagagaaaaatacatctcctttatggcttttgCaatggattgagtaaataagccaaatgatgatggcaaatatgaaatctacagcaactactagtgatactgctgaccacaagtgaag
chr4_167785578_167785579_rs28663044	chr4_167785578_167785579_rs28663044_T	T	0.0611254	0.477509	0.175249	0.0315569	534.3	557.7	alt	rs28663044	1.06	1.1	1.11	1	0.94	chr4	167785493	167785663	C	T	36	167785578	Inactive	-306958	ANXA10	gatcagcagtagggtgttagagtaagatagaagattgagacaagaaagaaaaaagagaaaaatacatctcctttatggcttttgTaatggattgagtaaataagccaaatgatgatggcaaatatgaaatctacagcaactactagtgatactgctgaccacaagtgaag
chr9_21283655_21283656_21283655	chr9_21283655_21283656_21283655_C	C	-0.0809564	0.197378	0.131537	0.0282381	947.6	890.9	alt	21283655	0.98	0.92	0.92	0.93	0.96	chr9	21283570	21283740	T	C	29	21283655	Inactive	-5093	IFNA22P	ctaatccagcacaataaggttaattctagcctttccattttcattatttgaaacttctttttccaactctgagatacttggtttCtgttagtaacaatatttttacctatttactcaagtctaataatacacataatgtttcggaactactaactagaatttctgtgaga
chr9_21283655_21283656_21283655	chr9_21283655_21283656_21283655_T	T	-0.204349	0.00136298	0.131537	0.0282381	980.3	843.8	ref	21283655	0.9	0.81	0.83	0.88	0.88	chr9	21283570	21283740	T	C	29	21283655	Inactive	-5093	IFNA22P	ctaatccagcacaataaggttaattctagcctttccattttcattatttgaaacttctttttccaactctgagatacttggtttTtgttagtaacaatatttttacctatttactcaagtctaataatacacataatgtttcggaactactaactagaatttctgtgaga
chr6_31176685_31176686_rs139804853	chr6_31176685_31176686_rs139804853_A	A	0.259645	0.0152927	-0.228591	0.0378096	354.7	419.3	alt	rs139804853	1.32	1.11	1.07	1.16	1.25	chr6	31176600	31176770	G	A	51	31176685	Inactive	-6004	POU5F1	tcagaaaaaggccagtttttcccatttcctggatttgagaaagttggataaatttttttcacctggccgggtgcggtggctcacAcctgtaatcctagcactttgggaggcccaggcaggtggatcacgaggtcaggagtttgagaccagcctggccaacatggtgaaac
chr6_31176685_31176686_rs139804853	chr6_31176685_31176686_rs139804853_G	G	0.471435	3.17264e-07	-0.228591	0.0378096	329.1	454.8	ref	rs139804853	1.35	1.46	1.19	1.42	1.5	chr6	31176600	31176770	G	A	51	31176685	Inactive	-6004	POU5F1	tcagaaaaaggccagtttttcccatttcctggatttgagaaagttggataaatttttttcacctggccgggtgcggtggctcacGcctgtaatcctagcactttgggaggcccaggcaggtggatcacgaggtcaggagtttgagaccagcctggccaacatggtgaaac
chr17_45663601_45663602_45663601	chr17_45663601_45663602_45663601_C	C	0.0476178	0.670353	-0.211053	0.0368651	359.3	373.9	ref	45663601	0.97	1.11	1.06	1.08	0.99	chr17	45663516	45663686	C	T	51	45663601	Inactive	41694	LINC02210-CRHR1	aatcacagcactttgggaagctgaggggggtggctcatttgatgtcaggagtgtgagaccagcctggccaacatggtgaaacccCgtctctactaaaaatacaaaaattagccaggtgtggtggggggcgcctgtaatcacagctacttgggacactgagtcagaagaat
chr17_45663601_45663602_45663601	chr17_45663601_45663602_45663601_T	T	-0.133984	0.229135	-0.211053	0.0368651	372.9	336.9	alt	45663601	0.95	0.82	0.91	0.98	0.85	chr17	45663516	45663686	C	T	51	45663601	Inactive	41694	LINC02210-CRHR1	aatcacagcactttgggaagctgaggggggtggctcatttgatgtcaggagtgtgagaccagcctggccaacatggtgaaacccTgtctctactaaaaatacaaaaattagccaggtgtggtggggggcgcctgtaatcacagctacttgggacactgagtcagaagaat
chr17_45869341_45869342_45869341	chr17_45869341_45869342_45869341_C	C	-0.0374317	0.854718	-0.326823	0.0412142	270	260.8	alt	45869341	1.01	1.12	0.66	0.92	1.12	chr17	45869256	45869426	T	C	46	45869341	Inactive	24461	SPPL2C	atcgcttgagcctgggaggtcaggctgcagtgagttgatatcgtaccactgcactccagcctgggtgacaaagtgagaccgtgtCtcaaaaaaatataaaaaataaaaaaattagctaggcatggtggtgcccacctgtagttccagctactcaagaggctgaaacagga
chr17_45869341_45869342_45869341	chr17_45869341_45869342_45869341_T	T	0.252856	0.026096	-0.326823	0.0412142	320.3	383.2	ref	45869341	1.18	1.35	1.13	1.05	1.27	chr17	45869256	45869426	T	C	46	45869341	Inactive	24461	SPPL2C	atcgcttgagcctgggaggtcaggctgcagtgagttgatatcgtaccactgcactccagcctgggtgacaaagtgagaccgtgtTtcaaaaaaatataaaaaataaaaaaattagctaggcatggtggtgcccacctgtagttccagctactcaagaggctgaaacagga
chr4_105824908_105824909_rs11723225	chr4_105824908_105824909_rs11723225_C	C	-0.012946	0.88894	-0.165676	0.0287174	1031.8	1030.3	ref	rs11723225	0.9	1.03	1.06	1.04	0.97	chr4	105824823	105824993	C	T	38	105824908	Inactive	2263	GSTCD-AS1	attgcgtaccaattttctcagttcttcaaacatgccatattctttctcatcttgggccttcatgtgtttctctccctaaaatacCcttccattccccccaaaccgatttgtattcattttttaggcctcagttaatatgttacttccccatgaaaatagtcatcaagttt
chr4_105824908_105824909_rs11723225	chr4_105824908_105824909_rs11723225_T	T	-0.158375	0.0131631	-0.165676	0.0287174	897.8	800.2	alt	rs11723225	0.89	0.93	0.83	0.93	0.88	chr4	105824823	105824993	C	T	38	105824908	Inactive	2263	GSTCD-AS1	attgcgtaccaattttctcagttcttcaaacatgccatattctttctcatcttgggccttcatgtgtttctctccctaaaatacTcttccattccccccaaaccgatttgtattcattttttaggcctcagttaatatgttacttccccatgaaaatagtcatcaagttt
chr3_46121227_46121228_rs56307311	chr3_46121227_46121228_rs56307311_C	C	0.354214	0.00366354	0.230341	0.0322694	550.1	699.6	alt	rs56307311	1.48	1.13	1.41	1.26	1.08	chr3	46121142	46121312	G	C	46	46121227	Inactive	87085	CCR1	tttgtggtgagatcactaagggagggtgtgtaccacgagatagaggagtattaagaatggaaccccagggcatatcaccccagaCggaatggaggatgtgtgaaacaggaggaaagagtgtctagaaggtgggagtggtcagtaacatccaataacaatacaagtagatg
chr3_46121227_46121228_rs56307311	chr3_46121227_46121228_rs56307311_G	G	0.132685	0.206759	0.230341	0.0322694	550	595.7	ref	rs56307311	1.24	1.05	1.05	1.11	0.98	chr3	46121142	46121312	G	C	46	46121227	Inactive	87085	CCR1	tttgtggtgagatcactaagggagggtgtgtaccacgagatagaggagtattaagaatggaaccccagggcatatcaccccagaGggaatggaggatgtgtgaaacaggaggaaagagtgtctagaaggtgggagtggtcagtaacatccaataacaatacaagtagatg
chr17_45985627_45985628_45985627	chr17_45985627_45985628_45985627_A	A	-0.0791006	0.392695	0.234051	0.0318525	687.1	643.5	ref	45985627	1	1.02	0.8	0.91	0.95	chr17	45985542	45985712	A	G	45	45985627	Inactive	-13622	STH	ttttctgctgcaggacttgtcagagcctttaatgtactaatggccattgtgaccctctgagaaggtcacagagtgggtttcccaAacttacttgattctacctgctaacatttcctggaggaagtttgggaaatgccgatttagcagattcttttgttgtgccgtggatg
chr17_45985627_45985628_45985627	chr17_45985627_45985628_45985627_G	G	0.146183	0.0796837	0.234051	0.0318525	609.7	674.6	alt	45985627	1.17	0.99	1.18	1.05	1.14	chr17	45985542	45985712	A	G	45	45985627	Inactive	-13622	STH	ttttctgctgcaggacttgtcagagcctttaatgtactaatggccattgtgaccctctgagaaggtcacagagtgggtttcccaGacttacttgattctacctgctaacatttcctggaggaagtttgggaaatgccgatttagcagattcttttgttgtgccgtggatg
chr3_101714596_101714597_rs10936744	chr3_101714596_101714597_rs10936744_C	C	0.211956	0.565143	-0.539081	0.0620526	90.9	107.8	ref	rs10936744	0.73	1.25	1.62	1.11	1.22	chr3	101714511	101714681	C	T	45	101714596	Inactive	2163	PDCL3P4	gcctggcaacagggcaacaagagcaaaactccgtctcaaaaaaaaaaaaaaagaaaaagaaaaaaaatcgcccaagcgtgatagCtcacacctataatcccagcactttaggaaactgaggcaggaggattgcttgaggccaggagttcaagaccagcctgggcaacata
chr3_101714596_101714597_rs10936744	chr3_101714596_101714597_rs10936744_T	T	-0.322273	0.385405	-0.539081	0.0620526	92.5	75.3	alt	rs10936744	0.53	0.92	0.95	0.96	0.7	chr3	101714511	101714681	C	T	45	101714596	Inactive	2163	PDCL3P4	gcctggcaacagggcaacaagagcaaaactccgtctcaaaaaaaaaaaaaaagaaaaagaaaaaaaatcgcccaagcgtgatagTtcacacctataatcccagcactttaggaaactgaggcaggaggattgcttgaggccaggagttcaagaccagcctgggcaacata
chr6_32697508_32697509_rs115917920	chr6_32697508_32697509_rs115917920_G	G	-0.119581	0.0378949	0.138975	0.0267558	1572.9	1436.9	ref	rs115917920	0.96	0.91	0.87	0.93	0.9	chr6	32697423	32697593	G	T	33	32697508	Inactive	-30852	HLA-DQB1	taatgtttctgtgtcaaatattgtagagaaagttgaccatctttgcatacgctatttgccatttgagttcttctgtgaattgccGgttcacctactttccaacattgctattaggttatttaactctttcttattgatttgagtagtactttatttcttcccttgtttaa
chr6_32697508_32697509_rs115917920	chr6_32697508_32697509_rs115917920_T	T	0.0122651	0.875716	0.138975	0.0267558	1692.7	1702.9	alt	rs115917920	1.05	0.91	1.02	1.02	1.03	chr6	32697423	32697593	G	T	33	32697508	Inactive	-30852	HLA-DQB1	taatgtttctgtgtcaaatattgtagagaaagttgaccatctttgcatacgctatttgccatttgagttcttctgtgaattgccTgttcacctactttccaacattgctattaggttatttaactctttcttattgatttgagtagtactttatttcttcccttgtttaa
chr12_112934567_112934568_rs1207545210	chr12_112934567_112934568_rs1207545210_-	-	0.859842	0.00201028	-0.738315	0.0637965	86.8	160.5	alt	rs1207545210	1.38	1.55	2.64	1.89	1.79	chr12	112934481	112934651	GAAAG	-	31	112934567	Active only	-3906	OAS3	agagaaagagaggaaagaaagaaagaaagaaagaaagaaagaaagaaagaaagaaagagagaaagaaaagaaaagaaaagaaaaaaaaagagagaaaaagagaaaaagaaagaaagaatattctttttcaaaaagaaaccagcagcaatttcttcccgggccagt
chr12_112934567_112934568_rs1207545210	chr12_112934567_112934568_rs1207545210_GAAAG	GAAAG	1.67069	0.00433085	-0.738315	0.0637965	9.6	31.9	ref	rs1207545210	1.57	2.95	5.19	3.17	3.7	chr12	112934481	112934651	GAAAG	-	31	112934567	Active only	-3906	OAS3	agagaaagagaggaaagaaagaaagaaagaaagaaagaaagaaagaaagaaagaaagagagaaagaaaagaaaagaaaagaaaaGAAAGaaaaagagagaaaaagagaaaaagaaagaaagaatattctttttcaaaaagaaaccagcagcaatttcttcccgggccagt
chr3_101733743_101733744_rs11708611	chr3_101733743_101733744_rs11708611_G	G	0.0222429	0.812852	-0.200062	0.0355975	450.3	460	alt	rs11708611	1	1.02	1.06	1	1.02	chr3	101733658	101733828	T	G	58	101733743	Inactive	9130	CEP97	tagctgggactacaggcgcccgccactacgcccggctaattttttgtatttttagtagagacggggtttcaccgttttagccggGatggtctcgatctcctgacctcgtgatccacccgcctcggcctcccaaagtgctgggattacaggcgtgagccaccgcgcccagc
chr3_101733743_101733744_rs11708611	chr3_101733743_101733744_rs11708611_T	T	0.21316	0.0609409	-0.200062	0.0355975	412.7	483.1	ref	rs11708611	1.08	1.17	1.16	1.05	1.39	chr3	101733658	101733828	T	G	58	101733743	Inactive	9130	CEP97	tagctgggactacaggcgcccgccactacgcccggctaattttttgtatttttagtagagacggggtttcaccgttttagccggTatggtctcgatctcctgacctcgtgatccacccgcctcggcctcccaaagtgctgggattacaggcgtgagccaccgcgcccagc
chr3_46294396_46294397_rs4683207	chr3_46294396_46294397_rs4683207_C	C	-0.370519	1.41756e-05	-0.24143	0.0322694	745.3	574.2	ref	rs4683207	0.8	0.76	0.69	0.72	0.88	chr3	46294311	46294481	C	T	44	46294396	Inactive	51937	CCR3	agaagccaagacaaaaaggtgaaagaacaggtgaggagaaggggatttcaacacaggaattgaaactgagacatcctggggctgCgagaggggcagaggttttcttctctttaattgtccatgatcctagctccaattcctgaaactgaagaatcaggttagtttttgtg
chr3_46294396_46294397_rs4683207	chr3_46294396_46294397_rs4683207_T	T	-0.622771	3.52216e-13	-0.24143	0.0322694	589.1	381.8	alt	rs4683207	0.65	0.64	0.69	0.68	0.58	chr3	46294311	46294481	C	T	44	46294396	Inactive	51937	CCR3	agaagccaagacaaaaaggtgaaagaacaggtgaggagaaggggatttcaacacaggaattgaaactgagacatcctggggctgTgagaggggcagaggttttcttctctttaattgtccatgatcctagctccaattcctgaaactgaagaatcaggttagtttttgtg
chr3_45818159_45818160_rs17713054	chr3_45818159_45818160_rs17713054_A	A	0.296883	0.0252806	0.25645	0.0282276	1537.1	1882.9	alt	rs17713054	1.45	1.29	1.23	1.2	0.95	chr3	45818074	45818244	G	A	37	45818159	Inactive	-21624	SLC6A20	aattttagtgttaggaaattactttataggtaatatctgatttcttttacaacctaaccactaaggtttttcatggcttaagcaAtacttggccaggaaacagaagtcaatttcacaagtgtttggattgagcacctgtgatacttgagtcataatgacgggctctgctc
chr3_45818159_45818160_rs17713054	chr3_45818159_45818160_rs17713054_G	G	0.0296422	0.768483	0.25645	0.0282276	1182.7	1204.7	ref	rs17713054	1.14	0.98	1.1	0.93	0.95	chr3	45818074	45818244	G	A	37	45818159	Inactive	-21624	SLC6A20	aattttagtgttaggaaattactttataggtaatatctgatttcttttacaacctaaccactaaggtttttcatggcttaagcaGtacttggccaggaaacagaagtcaatttcacaagtgtttggattgagcacctgtgatacttgagtcataatgacgggctctgctc
chr4_167790067_167790068_rs12640711	chr4_167790067_167790068_rs12640711_A	A	-0.0324381	0.771665	0.22426	0.0369448	482	466.7	ref	rs12640711	1.06	1.03	0.88	0.9	0.96	chr4	167789982	167790152	A	G	43	167790067	Inactive	-302469	ANXA10	gttttaagtgggattgtactaggcttaaagaatagaatttttggaccagcctctcaggttgctgaaagacctaatcctgtcagcAtgacctctctctacttcaggcctagagaaaagttgtaatgggatcatctgagaagatggcataagtctccaggagcttggaaaac
chr4_167790067_167790068_rs12640711	chr4_167790067_167790068_rs12640711_G	G	0.173367	0.080481	0.22426	0.0369448	368.2	417	alt	rs12640711	1.13	1.03	1.17	1.1	1.24	chr4	167789982	167790152	A	G	43	167790067	Inactive	-302469	ANXA10	gttttaagtgggattgtactaggcttaaagaatagaatttttggaccagcctctcaggttgctgaaagacctaatcctgtcagcGtgacctctctctacttcaggcctagagaaaagttgtaatgggatcatctgagaagatggcataagtctccaggagcttggaaaac
chr19_48706082_48706083_rs2548459	chr19_48706082_48706083_rs2548459_C	C	0.632413	0.0870569	0.570679	0.0644505	89.3	140.8	alt	rs2548459	0.84	1.82	1.94	1.4	1.88	chr19	48705997	48706167	T	C	52	48706082	Inactive	-2235	LOC105447645	aaaatacatcttaggccaggcatggtggctgtaatcccagcactttgggagggtaaggcgggcggatcacctgaggtcaggagtCcgagactagcctgggcaacatagtgaaaccctgtctctactaaacatacaaaacattagccaggggtggtggtgcagacctgtag
chr19_48706082_48706083_rs2548459	chr19_48706082_48706083_rs2548459_T	T	0.0463066	0.908592	0.570679	0.0644505	78.3	82.5	ref	rs2548459	0.66	1.09	1.16	1.15	1.2	chr19	48705997	48706167	T	C	52	48706082	Inactive	-2235	LOC105447645	aaaatacatcttaggccaggcatggtggctgtaatcccagcactttgggagggtaaggcgggcggatcacctgaggtcaggagtTcgagactagcctgggcaacatagtgaaaccctgtctctactaaacatacaaaacattagccaggggtggtggtgcagacctgtag
chr9_21369887_21369888_21369887	chr9_21369887_21369888_21369887_A	A	-0.217495	0.0153989	-0.192154	0.0336561	566.9	481.5	alt	21369887	0.88	0.86	0.71	0.88	0.92	chr9	21369802	21369972	G	A	34	21369887	Inactive	-1831	IFNA13	acacaagaaagagaaatttttgagagtacaatattctctctggaaaatgggtcagtgttcattgcaccaagctctccactattgAataagtaaacttagaaggtcagtttttttcttcttatatttctagtaagaaacaagagaattgataatttcagaggacacttccc
chr9_21369887_21369888_21369887	chr9_21369887_21369888_21369887_G	G	-0.0354296	0.673447	-0.192154	0.0336561	581	563.6	ref	21369887	0.98	0.91	0.93	1.03	1	chr9	21369802	21369972	G	A	34	21369887	Inactive	-1831	IFNA13	acacaagaaagagaaatttttgagagtacaatattctctctggaaaatgggtcagtgttcattgcaccaagctctccactattgGataagtaaacttagaaggtcagtttttttcttcttatatttctagtaagaaacaagagaattgataatttcagaggacacttccc
chr4_167834280_167834281_rs57295623	chr4_167834280_167834281_rs57295623_A	A	-4.46848	2.02055e-79	0.837525	0.0327408	719.3	33.4	ref	rs57295623	0.05	0.02	0.09	0.04	0.03	chr4	167834195	167834365	A	T	30	167834280	Inactive	-258256	ANXA10	agtgaggaccttagagcaaaagcttcagtcataccacaatggatatgtagatgtgttgttttaagccactgagatttgaaggtaAtcttagtgtttcagttaggatattatttcaagatttctgtggatttcaaaatttttataataaattttttaaaatgtaattccag
chr4_167834280_167834281_rs57295623	chr4_167834280_167834281_rs57295623_T	T	-3.63819	4.26124e-81	0.837525	0.0327408	677.6	52.9	alt	rs57295623	0.09	0.1	0.07	0.08	0.05	chr4	167834195	167834365	A	T	30	167834280	Inactive	-258256	ANXA10	agtgaggaccttagagcaaaagcttcagtcataccacaatggatatgtagatgtgttgttttaagccactgagatttgaaggtaTtcttagtgtttcagttaggatattatttcaagatttctgtggatttcaaaatttttataataaattttttaaaatgtaattccag
chr3_46444801_46444802_rs71327066	chr3_46444801_46444802_rs71327066_A	A	0.423299	1.89065e-07	0.175438	0.0336917	610.8	815.4	alt	rs71327066	1.35	1.46	1.14	1.32	1.41	chr3	46444716	46444886	G	A	56	46444801	Inactive	18852	LTF	gtgctacacaccatgccacggggcccacagcaggcagggtgtggctgatgctgactaggatgagtgtggggtgtggtggggagaAaaaactgcagaagcaggtggagccaggctcttgaggtcttattcaggctccgttgcagtgtagagtaagcgtcagttttgcttag
chr3_46444801_46444802_rs71327066	chr3_46444801_46444802_rs71327066_G	G	0.231196	0.000349189	0.175438	0.0336917	642.6	753.5	ref	rs71327066	1.15	1.23	1.1	1.2	1.18	chr3	46444716	46444886	G	A	56	46444801	Inactive	18852	LTF	gtgctacacaccatgccacggggcccacagcaggcagggtgtggctgatgctgactaggatgagtgtggggtgtggtggggagaGaaaactgcagaagcaggtggagccaggctcttgaggtcttattcaggctccgttgcagtgtagagtaagcgtcagttttgcttag
chr3_45957717_45957718_rs34000569	chr3_45957717_45957718_rs34000569_A	A	0.0849338	0.358252	0.1799	0.0334713	616	660.2	ref	rs34000569	0.96	1.04	1.11	1.11	1.14	chr3	45957632	45957802	A	G	51	45957717	Inactive	14254	CXCR6	catccttgtcagttctttgtacccaacaacataatggggcctgccaaccacttggtaatccactcaaacaaaagaggaatggacAgtatttctaaaggctggctggcctgcatccaggcagaggccaaggaggagttcacagggaccagctgcagatggcaatgatgctc
chr3_45957717_45957718_rs34000569	chr3_45957717_45957718_rs34000569_G	G	0.27401	0.00845006	0.1799	0.0334713	721.4	878.9	alt	rs34000569	1.06	1.1	1.3	1.29	1.35	chr3	45957632	45957802	A	G	51	45957717	Inactive	14254	CXCR6	catccttgtcagttctttgtacccaacaacataatggggcctgccaaccacttggtaatccactcaaacaaaagaggaatggacGgtatttctaaaggctggctggcctgcatccaggcagaggccaaggaggagttcacagggaccagctgcagatggcaatgatgctc
chr3_46081563_46081564_rs13092030	chr3_46081563_46081564_rs13092030_C	C	0.158859	0.0114323	-0.137807	0.0319177	965.2	1077.1	ref	rs13092030	1.1	1.04	1.15	1.19	1.09	chr3	46081478	46081648	C	T	37	46081563	Inactive	-54081	XCR1	actcaaaattaatcaagagttccttctgcagagagctctggggagatgaaatcatcaaaaatcatggcctgtaactggagatttCttttttctttttaaaggtctctgatgtctaatatttgacagaccagtgaagtagttttggcattgcaagcatttttgccctttgt
chr3_46081563_46081564_rs13092030	chr3_46081563_46081564_rs13092030_T	T	0.0153309	0.841979	-0.137807	0.0319177	767.6	779.5	alt	rs13092030	0.99	0.94	1.09	1.04	1.02	chr3	46081478	46081648	C	T	37	46081563	Inactive	-54081	XCR1	actcaaaattaatcaagagttccttctgcagagagctctggggagatgaaatcatcaaaaatcatggcctgtaactggagatttTttttttctttttaaaggtctctgatgtctaatatttgacagaccagtgaagtagttttggcattgcaagcatttttgccctttgt
chr17_45942916_45942917_45942916	chr17_45942916_45942917_45942916_A	A	0.467007	3.48148e-10	0.150396	0.0315826	873.2	1212	alt	45942916	1.25	1.44	1.37	1.49	1.39	chr17	45942831	45943001	G	A	56	45942916	Inactive	47134	MAPT-IT1	cattttacagacaatgcaaaggaggctctgggaggttgagtgacttgccccaaagtcgcacagctcctaagtgaaggattcggaAtggactccaggcagcctggtctgactccctgcactgcgctgtgcttatctctggccccaatgccgccatgcagaagtgtctgggg
chr17_45942916_45942917_45942916	chr17_45942916_45942917_45942916_G	G	0.316097	3.46848e-06	0.150396	0.0315826	889.3	1111	ref	45942916	1.16	1.29	1.17	1.29	1.34	chr17	45942831	45943001	G	A	56	45942916	Inactive	47134	MAPT-IT1	cattttacagacaatgcaaaggaggctctgggaggttgagtgacttgccccaaagtcgcacagctcctaagtgaaggattcggaGtggactccaggcagcctggtctgactccctgcactgcgctgtgcttatctctggccccaatgccgccatgcagaagtgtctgggg
chr3_46033219_46033220_rs6790866	chr3_46033219_46033220_rs6790866_A	A	-0.171911	0.0309251	0.178521	0.0355975	525.5	466.7	alt	rs6790866	0.89	0.9	0.9	0.87	0.88	chr3	46033134	46033304	G	A	31	46033219	Inactive	-5737	XCR1	gtctaatttattacttttttctttcacagtattgtatcaaaaactcctcagtttggggtcctacctaggtatcagaaaaagaagAcaaaaattaaagaaaaacaaaaataataaaaactcataaaaaatccaaggccatctagattttctccggtgttacttgctagaag
chr3_46033219_46033220_rs6790866	chr3_46033219_46033220_rs6790866_G	G	-0.334452	0.00151654	0.178521	0.0355975	485.6	381.2	ref	rs6790866	0.86	0.69	0.78	0.78	0.81	chr3	46033134	46033304	G	A	31	46033219	Inactive	-5737	XCR1	gtctaatttattacttttttctttcacagtattgtatcaaaaactcctcagtttggggtcctacctaggtatcagaaaaagaagGcaaaaattaaagaaaaacaaaaataataaaaactcataaaaaatccaaggccatctagattttctccggtgttacttgctagaag
chr17_45831407_45831408_45831407	chr17_45831407_45831408_45831407_C	C	-0.262179	0.00686349	0.168705	0.0322694	805.2	664.2	alt	45831407	0.95	0.84	0.8	0.79	0.75	chr17	45831322	45831492	G	C	34	45831407	Inactive	-13473	SPPL2C	ttaagcatttacaatagctcctggcacatagagtaaatgctatataaatgtgttctattaatattaagacatcttaataaaagaCtccatgaatttaatagaagtggacctagatgatctcagaggcttcttccagctctgaagttctttggttccttatgaaatggact
[truncated: 8,600 more rows]
