# Supplementary material for: Identifying severe COVID-19 risk variants modulating enhancer reporter activity in lung cells
Source: PLoS Genet. 2026 Jul 17;22(7):e1012222. doi: 10.1371/journal.pgen.1012222 (PMC13399529; doi:10.1371/journal.pgen.1012222)
Supplement: S7 Table — (XLSX) [file pgen.1012222.s014.xlsx]

## Sheet: Sheet1
Primer	Sequence
primer:pos2_FW	ACGCTCTTCCGATCTCACCATGAATGCTTGCCCAG
primer:pos2_RV	GTGCTCTTCCGATCTGAAAATACCAGCCACACCCC
primer:pos3_FW	ACGCTCTTCCGATCTTTGGGTCTGATCACGTCGAA
primer:pos3_RV	GTGCTCTTCCGATCTAACTAGCCCTCATGTAGCCG
primer:pos4_FW	ACGCTCTTCCGATCTCTTGGCAGGGTTCAAAGTCC
primer:pos4_RV	GTGCTCTTCCGATCTCTAGTGCTGTGTAGGGGAGG
primer:neg1_FW	ACGCTCTTCCGATCTCCTACTGATGGGTGGAAGCT
primer:neg1_RV	GTGCTCTTCCGATCTTGTTGTTGTTGTTGCTTGGC
primer:neg2_FW	ACGCTCTTCCGATCTGTGTAACTCTCCCATCAGTAGG
primer:neg2_RV	GTGCTCTTCCGATCTGGTATCAGAGTGTAGCGGCT
primer:neg3_FW	ACGCTCTTCCGATCTTGAGCACCTTTACCTCCCAG
primer:neg3_RV	GTGCTCTTCCGATCTCTTCAAGCTGGCTCCTGAGT
primer:putative1_FW	ACGCTCTTCCGATCTCGCGTGGCTTGTTTTCATTG
primer:putative1_RV	GTGCTCTTCCGATCTCCGCTGACCTCTCTTCTACC
primer:putative2_FW	ACGCTCTTCCGATCTCTCAGTGAGGTTGAATGGCC
primer:putative2_RV	GTGCTCTTCCGATCTACCCACTTCATGCCAGGAG
